# Supplementary material for: Environmentally Relevant Concentration of Bisphenol S Shows Slight Effects on SIHUMIx
Source: Microorganisms. 2020 Sep 19;8(9):1436. doi: 10.3390/microorganisms8091436 (PMC7564734; doi:10.3390/microorganisms8091436)
Supplement: Supplementary file 1 [file microorganisms-08-01436-s001.zip]

Archive with 7 entries (7 files):
- Supplementary_Material Figure_S1_pH_redox_potential.docx
- Supplementary_Material Figure_S2_Volcanoplot.docx
- Supplementary_Material Figure_S3_SCFA_concentrations.docx
- Supplementary_Material Figure_S4_Species.docx
- Supplementary_Material_Table_S1_Growth_conditions.docx
- Supplementary_Material_Table_S2_Metaproteomics.xlsx
- Supplementary_Material_Table_S3_MsqRob_results.xlsx
