# Supplementary material for: Environmentally Relevant Concentration of Bisphenol S Shows Slight Effects on SIHUMIx
Source: Microorganisms. 2020 Sep 19;8(9):1436. doi: 10.3390/microorganisms8091436 (PMC7564734; doi:10.3390/microorganisms8091436)
Supplement: Supplementary file 1 [file microorganisms-08-01436-s001.zip › Supplementary_Material_Table_S2_Metaproteomics.xlsx]

## Sheet: Protein_report_taxa_function
5,6,7,8,12,13,14 = Days of culturing
A-F= bioreactor
A,B,C = biological replicates (control)
D,E,F = biological replicates (BPS)
									control																							day 5 to7 before the tratment, day 8 to 14 BPS exposure
Knumber	ProteingroupID	Phylum_afterLoop	Description	KO_Main_role	KO_Sub_role	KO_Pathway	MIN_Covarage	MIN	Ad5	Ad6	Ad7	Ad8	Ad12	Ad13	Ad14	Bd5	Bd6	Bd7	Bd8	Bd12	Bd13	Bd14	Cd5	Cd6	Cd7	Cd8	Cd12	Cd13	Cd14	Dd5	Dd6	Dd7	Dd8	Dd12	Dd13	Dd14	Ed5	Ed6	Ed7	Ed8	Ed12	Ed13	Ed14	Fd5	Fd6	Fd7	Fd8	Fd12	Fd13
K00002	NA	NA	alcohol dehydrogenase (NADP+)	Cellular Processes	Transport and catabolism	Exosome	5.30846	37	NA	NA	NA	NA	NA	NA	NA	NA	NA	NA	NA	NA	NA	NA	NA	NA	NA	NA	NA	NA	NA	NA	NA	NA	NA	NA	NA	NA	NA	NA	NA	NA	NA	NA	NA	NA	NA	NA	NA	NA	NA
K00002	NA	NA	alcohol dehydrogenase (NADP+)	Metabolism	Carbohydrate metabolism	Glycolysis / Gluconeogenesis	31	31	NA	NA	NA	NA	NA	NA	NA	NA	NA	NA	NA	NA	NA	NA	NA	NA	NA	NA	NA	NA	NA	NA	NA	NA	NA	NA	NA	NA	NA	NA	NA	NA	NA	NA	NA	NA	NA	NA	NA	NA	NA
K00002	NA	NA	alcohol dehydrogenase (NADP+)	Metabolism	Carbohydrate metabolism	Pentose and glucuronate interconversions	21.4286	15	NA	NA	NA	NA	NA	NA	NA	NA	NA	NA	NA	NA	NA	NA	NA	NA	NA	NA	NA	NA	NA	NA	NA	NA	NA	NA	NA	NA	NA	NA	NA	NA	NA	NA	NA	NA	NA	NA	NA	NA	NA
K00002	NA	NA	alcohol dehydrogenase (NADP+)	Metabolism	Lipid metabolism	Glycerolipid metabolism	6.41026	5	NA	NA	NA	NA	NA	NA	NA	NA	NA	NA	NA	NA	NA	NA	NA	NA	NA	NA	NA	NA	NA	NA	NA	NA	NA	NA	NA	NA	NA	NA	NA	NA	NA	NA	NA	NA	NA	NA	NA	NA	NA
K00002	NA	NA	alcohol dehydrogenase (NADP+)	Metabolism	Xenobiotics biodegradation and metabolism	Caprolactam degradation	0	0	NA	NA	NA	NA	NA	NA	NA	NA	NA	NA	NA	NA	NA	NA	NA	NA	NA	NA	NA	NA	NA	NA	NA	NA	NA	NA	NA	NA	NA	NA	NA	NA	NA	NA	NA	NA	NA	NA	NA	NA	NA
K00003	305	Blautia sp.	homoserine dehydrogenase	Metabolism	Amino acid metabolism	Cysteine and methionine metabolism	20.202	20	2.554e+07	1.15223e+07	57173924	9.07772e+07	2.7387e+07	4.16472e+07	7.49509e+07	1.86527e+08	1.07971e+08	3.1559e+07	1.1564e+08	1.05916e+08	7.33904e+07	133183323	128194370	1.42531e+08	1.24028e+08	1.02129e+08	1.28917e+08	9.35293e+07	88733761	1.05572e+08	1.02896e+08	5.27844e+07	104605073	100773964	9.94895e+07	9.75829e+07	202832026	1.21324e+08	1.47714e+08	166305387	1.89634e+08	203677072	2.03926e+08	1.48758e+08	1.24346e+08	1.14689e+08	337875	6.05475e+07	1.33983e+08
K00003	2058	Blautia sp.	homoserine dehydrogenase	Metabolism	Amino acid metabolism	Cysteine and methionine metabolism	20.202	20	8.33849e+06	693403	1.57271e+07	6293822	NA	4.86282e+06	1.11454e+07	30103785	24111852	6.73481e+06	25828432	11595036	8.82178e+06	16237292	32930476	23928247	18994702	16534244	7.12735e+06	15163932	1.22589e+07	27939260	17997887	15784408	6.28777e+06	4332183	4601492	12863578	45226784	25057911	10886553	25119124	20222021	17876977	22276367	38541166	3.24493e+07	28497505	1.49243e+06	30842636	26618573
K00003	2227	Anaerostipes caccae	homoserine dehydrogenase	Metabolism	Amino acid metabolism	Cysteine and methionine metabolism	20.202	20	NA	NA	471022	NA	NA	NA	NA	NA	NA	3.56373e+06	NA	NA	326210	633135	NA	NA	NA	NA	3.26483e+06	688989	NA	NA	NA	NA	NA	NA	NA	NA	1.05883e+07	3.81223e+06	5.47003e+06	5216507	1098228	1.06465e+06	NA	1.02074e+07	6.41121e+06	5.4762e+06	NA	NA	NA
K00003	305	Blautia sp.	homoserine dehydrogenase	Metabolism	Amino acid metabolism	Glycine, serine and threonine metabolism	22.3404	21	2.554e+07	1.15223e+07	57173924	9.07772e+07	2.7387e+07	4.16472e+07	7.49509e+07	1.86527e+08	1.07971e+08	3.1559e+07	1.1564e+08	1.05916e+08	7.33904e+07	133183323	128194370	1.42531e+08	1.24028e+08	1.02129e+08	1.28917e+08	9.35293e+07	88733761	1.05572e+08	1.02896e+08	5.27844e+07	104605073	100773964	9.94895e+07	9.75829e+07	202832026	1.21324e+08	1.47714e+08	166305387	1.89634e+08	203677072	2.03926e+08	1.48758e+08	1.24346e+08	1.14689e+08	337875	6.05475e+07	1.33983e+08
K00003	2058	Blautia sp.	homoserine dehydrogenase	Metabolism	Amino acid metabolism	Glycine, serine and threonine metabolism	22.3404	21	8.33849e+06	693403	1.57271e+07	6293822	NA	4.86282e+06	1.11454e+07	30103785	24111852	6.73481e+06	25828432	11595036	8.82178e+06	16237292	32930476	23928247	18994702	16534244	7.12735e+06	15163932	1.22589e+07	27939260	17997887	15784408	6.28777e+06	4332183	4601492	12863578	45226784	25057911	10886553	25119124	20222021	17876977	22276367	38541166	3.24493e+07	28497505	1.49243e+06	30842636	26618573
K00003	2227	Anaerostipes caccae	homoserine dehydrogenase	Metabolism	Amino acid metabolism	Glycine, serine and threonine metabolism	22.3404	21	NA	NA	471022	NA	NA	NA	NA	NA	NA	3.56373e+06	NA	NA	326210	633135	NA	NA	NA	NA	3.26483e+06	688989	NA	NA	NA	NA	NA	NA	NA	NA	1.05883e+07	3.81223e+06	5.47003e+06	5216507	1098228	1.06465e+06	NA	1.02074e+07	6.41121e+06	5.4762e+06	NA	NA	NA
K00003	305	Blautia sp.	homoserine dehydrogenase	Metabolism	Amino acid metabolism	Lysine biosynthesis	32.6087	15	2.554e+07	1.15223e+07	57173924	9.07772e+07	2.7387e+07	4.16472e+07	7.49509e+07	1.86527e+08	1.07971e+08	3.1559e+07	1.1564e+08	1.05916e+08	7.33904e+07	133183323	128194370	1.42531e+08	1.24028e+08	1.02129e+08	1.28917e+08	9.35293e+07	88733761	1.05572e+08	1.02896e+08	5.27844e+07	104605073	100773964	9.94895e+07	9.75829e+07	202832026	1.21324e+08	1.47714e+08	166305387	1.89634e+08	203677072	2.03926e+08	1.48758e+08	1.24346e+08	1.14689e+08	337875	6.05475e+07	1.33983e+08
K00003	2058	Blautia sp.	homoserine dehydrogenase	Metabolism	Amino acid metabolism	Lysine biosynthesis	32.6087	15	8.33849e+06	693403	1.57271e+07	6293822	NA	4.86282e+06	1.11454e+07	30103785	24111852	6.73481e+06	25828432	11595036	8.82178e+06	16237292	32930476	23928247	18994702	16534244	7.12735e+06	15163932	1.22589e+07	27939260	17997887	15784408	6.28777e+06	4332183	4601492	12863578	45226784	25057911	10886553	25119124	20222021	17876977	22276367	38541166	3.24493e+07	28497505	1.49243e+06	30842636	26618573
K00003	2227	Anaerostipes caccae	homoserine dehydrogenase	Metabolism	Amino acid metabolism	Lysine biosynthesis	32.6087	15	NA	NA	471022	NA	NA	NA	NA	NA	NA	3.56373e+06	NA	NA	326210	633135	NA	NA	NA	NA	3.26483e+06	688989	NA	NA	NA	NA	NA	NA	NA	NA	1.05883e+07	3.81223e+06	5.47003e+06	5216507	1098228	1.06465e+06	NA	1.02074e+07	6.41121e+06	5.4762e+06	NA	NA	NA
K00005	4506	Escherichia coli	glycerol dehydrogenase	Metabolism	Carbohydrate metabolism	Propanoate metabolism	23	23	2.22871e+06	3.4293e+06	1.48996e+07	4.28228e+07	9.78597e+07	8.65479e+07	1.45756e+08	2.67254e+07	20162043	7.10245e+06	1.16467e+08	5.44877e+07	4.05091e+07	99210536	2.52154e+07	23864097	1.88277e+07	5.84703e+07	7.99751e+07	3.08731e+07	3.03084e+07	1.05512e+08	3.53326e+07	1.04392e+07	2.93499e+07	8.26002e+07	6.19695e+07	7.09174e+07	2.36544e+07	1.46074e+07	1.67476e+07	2.22349e+07	1.13654e+08	8.1561e+07	6.13143e+07	2.17795e+07	1.82316e+07	1.73047e+07	2616040	1.10668e+08	7.78804e+07
K00005	189	Clostridium butyricum	glycerol dehydrogenase	Metabolism	Carbohydrate metabolism	Propanoate metabolism	23	23	NA	NA	6.05232e+06	6691798	NA	NA	NA	11714607	NA	NA	4.75841e+06	NA	NA	NA	7.62095e+06	5621434	3.01579e+06	1.65611e+06	1.32459e+06	NA	NA	NA	5.14256e+06	521846	1.43299e+06	28209784	NA	NA	3.79168e+06	NA	NA	NA	NA	NA	NA	3.40159e+06	NA	NA	NA	NA	NA
K00005	124	Anaerostipes caccae	glycerol dehydrogenase	Metabolism	Carbohydrate metabolism	Propanoate metabolism	23	23	614181	NA	6351591	2.85685e+06	NA	NA	NA	8603669	5.59827e+06	NA	7892268	1.59056e+06	771373	2.67915e+06	14067989	7321768	4575945	3.16799e+06	NA	806304	408790	9419610	7.57249e+06	4.6391e+06	3759080	841283	NA	NA	12963251	5643074	4.46963e+06	4501136	NA	NA	964315	7.94696e+06	7074045	8111185	NA	630070	NA
K00005	4327	Clostridium butyricum	glycerol dehydrogenase	Metabolism	Carbohydrate metabolism	Propanoate metabolism	23	23	1.08862e+06	NA	1.0979e+06	NA	NA	NA	NA	NA	NA	NA	1.0754e+06	NA	NA	NA	3.59197e+06	NA	NA	NA	NA	NA	NA	2.81546e+06	NA	NA	NA	NA	NA	NA	4.61965e+06	NA	NA	NA	NA	NA	NA	1.51531e+06	NA	NA	NA	NA	NA
K00005	4506	Escherichia coli	glycerol dehydrogenase	Metabolism	Lipid metabolism	Glycerolipid metabolism	6.41026	5	2.22871e+06	3.4293e+06	1.48996e+07	4.28228e+07	9.78597e+07	8.65479e+07	1.45756e+08	2.67254e+07	20162043	7.10245e+06	1.16467e+08	5.44877e+07	4.05091e+07	99210536	2.52154e+07	23864097	1.88277e+07	5.84703e+07	7.99751e+07	3.08731e+07	3.03084e+07	1.05512e+08	3.53326e+07	1.04392e+07	2.93499e+07	8.26002e+07	6.19695e+07	7.09174e+07	2.36544e+07	1.46074e+07	1.67476e+07	2.22349e+07	1.13654e+08	8.1561e+07	6.13143e+07	2.17795e+07	1.82316e+07	1.73047e+07	2616040	1.10668e+08	7.78804e+07
K00005	189	Clostridium butyricum	glycerol dehydrogenase	Metabolism	Lipid metabolism	Glycerolipid metabolism	6.41026	5	NA	NA	6.05232e+06	6691798	NA	NA	NA	11714607	NA	NA	4.75841e+06	NA	NA	NA	7.62095e+06	5621434	3.01579e+06	1.65611e+06	1.32459e+06	NA	NA	NA	5.14256e+06	521846	1.43299e+06	28209784	NA	NA	3.79168e+06	NA	NA	NA	NA	NA	NA	3.40159e+06	NA	NA	NA	NA	NA
K00005	124	Anaerostipes caccae	glycerol dehydrogenase	Metabolism	Lipid metabolism	Glycerolipid metabolism	6.41026	5	614181	NA	6351591	2.85685e+06	NA	NA	NA	8603669	5.59827e+06	NA	7892268	1.59056e+06	771373	2.67915e+06	14067989	7321768	4575945	3.16799e+06	NA	806304	408790	9419610	7.57249e+06	4.6391e+06	3759080	841283	NA	NA	12963251	5643074	4.46963e+06	4501136	NA	NA	964315	7.94696e+06	7074045	8111185	NA	630070	NA
K00005	4327	Clostridium butyricum	glycerol dehydrogenase	Metabolism	Lipid metabolism	Glycerolipid metabolism	6.41026	5	1.08862e+06	NA	1.0979e+06	NA	NA	NA	NA	NA	NA	NA	1.0754e+06	NA	NA	NA	3.59197e+06	NA	NA	NA	NA	NA	NA	2.81546e+06	NA	NA	NA	NA	NA	NA	4.61965e+06	NA	NA	NA	NA	NA	NA	1.51531e+06	NA	NA	NA	NA	NA
K00008	3040	Blautia sp.	L-iditol 2-dehydrogenase	Metabolism	Carbohydrate metabolism	Fructose and mannose metabolism	27.7778	30	132113233	1.52601e+07	3.17819e+08	4.67253e+08	1.04087e+08	1.29561e+08	2.51517e+08	5.45169e+08	3.80582e+08	1.68592e+08	4.99335e+08	3.4249e+08	184950094	4.17096e+08	464861484	5.64179e+08	3.896e+08	3.98179e+08	4.91703e+08	2.65228e+08	301807583	3.07092e+08	345771703	2.03061e+08	3.38587e+08	3.15967e+08	2.91133e+08	3.13298e+08	4.63743e+08	3.40527e+08	4.90632e+08	4.59004e+08	480103136	5.94599e+08	6.02177e+08	3.93859e+08	3.60678e+08	4.08772e+08	2.67432e+07	2.39247e+08	4.01457e+08
K00008	3040	Blautia sp.	L-iditol 2-dehydrogenase	Metabolism	Carbohydrate metabolism	Pentose and glucuronate interconversions	21.4286	15	132113233	1.52601e+07	3.17819e+08	4.67253e+08	1.04087e+08	1.29561e+08	2.51517e+08	5.45169e+08	3.80582e+08	1.68592e+08	4.99335e+08	3.4249e+08	184950094	4.17096e+08	464861484	5.64179e+08	3.896e+08	3.98179e+08	4.91703e+08	2.65228e+08	301807583	3.07092e+08	345771703	2.03061e+08	3.38587e+08	3.15967e+08	2.91133e+08	3.13298e+08	4.63743e+08	3.40527e+08	4.90632e+08	4.59004e+08	480103136	5.94599e+08	6.02177e+08	3.93859e+08	3.60678e+08	4.08772e+08	2.67432e+07	2.39247e+08	4.01457e+08
K00009	572	Escherichia coli	mannitol-1-phosphate 5-dehydrogenase	Metabolism	Carbohydrate metabolism	Fructose and mannose metabolism	27.7778	30	1.38866e+06	67818.3	3.19319e+06	1.35297e+07	1.23267e+08	2.32243e+07	5.06964e+07	4.76363e+06	704219	NA	1.78253e+07	19912213	1.36037e+07	2.61343e+07	9.2591e+06	5.16077e+06	4.33117e+06	2.58044e+07	3.68127e+07	7.81865e+06	4.34863e+06	2.64687e+07	5.44736e+06	5.66809e+06	7.56121e+06	4.0694e+07	2.96693e+07	2.97925e+07	9.61149e+06	1.77349e+06	1.02787e+07	6.70478e+06	14001297	2.7915e+07	1.33111e+07	1.5703e+07	6.28115e+06	3.89902e+06	1.05796e+06	2.65058e+07	3.75435e+07
K00010	5268	Heterogeneous	myo-inositol 2-dehydrogenase / D-chiro-inositol 1-dehydrogenase	Metabolism	Biosynthesis of other secondary metabolites	Streptomycin biosynthesis	44.4444	8	110298997	1.24777e+06	3.02745e+08	253561345	5.4063e+07	5.61108e+07	7.26222e+07	6.51107e+08	4.46979e+08	2.53777e+08	8.75406e+08	371917550	2.57602e+08	4.71281e+08	639955087	335077358	3.42769e+08	2.81705e+08	311292260	3.47539e+08	3.06617e+08	450375879	2.1653e+08	2.35893e+08	2.24479e+08	1.441e+08	304634334	3.35965e+08	6.57168e+08	4.31932e+08	3.5751e+08	4.1848e+08	2.78333e+08	327762175	333089016	5.87247e+08	4.97174e+08	4.00944e+08	2.21544e+08	2.87549e+08	2.74803e+08
K00010	2042	Heterogeneous	myo-inositol 2-dehydrogenase / D-chiro-inositol 1-dehydrogenase	Metabolism	Biosynthesis of other secondary metabolites	Streptomycin biosynthesis	44.4444	8	2.7302e+08	4.13394e+07	5.67867e+08	6.38056e+08	1.92422e+08	1.92611e+08	2.69713e+08	700742987	4.67154e+08	4.09552e+08	772279522	3.07566e+08	1.95263e+08	353578306	542036562	4.56977e+08	3.22684e+08	2.87946e+08	5.23328e+08	3.28565e+08	3.25042e+08	3.93571e+08	3.28763e+08	228023723	2.43575e+08	175946789	1.66612e+08	1.82373e+08	7.00128e+08	6.03534e+08	6.41366e+08	6.76619e+08	4.75606e+08	5.21918e+08	3.51123e+08	693912614	6.66275e+08	6.78392e+08	5.85896e+06	2.8481e+08	3.00503e+08
K00010	2710	Blautia sp.	myo-inositol 2-dehydrogenase / D-chiro-inositol 1-dehydrogenase	Metabolism	Biosynthesis of other secondary metabolites	Streptomycin biosynthesis	44.4444	8	1.25021e+06	NA	NA	265102	NA	NA	NA	NA	NA	476561	20709584	NA	NA	NA	NA	NA	NA	567484	NA	NA	NA	NA	NA	NA	544977	NA	NA	NA	NA	11624567	NA	NA	NA	509598	921345	5870699	15594303	10793641	544776	NA	NA
K00010	5268	Heterogeneous	myo-inositol 2-dehydrogenase / D-chiro-inositol 1-dehydrogenase	Metabolism	Carbohydrate metabolism	Inositol phosphate metabolism	10.2941	7	110298997	1.24777e+06	3.02745e+08	253561345	5.4063e+07	5.61108e+07	7.26222e+07	6.51107e+08	4.46979e+08	2.53777e+08	8.75406e+08	371917550	2.57602e+08	4.71281e+08	639955087	335077358	3.42769e+08	2.81705e+08	311292260	3.47539e+08	3.06617e+08	450375879	2.1653e+08	2.35893e+08	2.24479e+08	1.441e+08	304634334	3.35965e+08	6.57168e+08	4.31932e+08	3.5751e+08	4.1848e+08	2.78333e+08	327762175	333089016	5.87247e+08	4.97174e+08	4.00944e+08	2.21544e+08	2.87549e+08	2.74803e+08
K00010	2042	Heterogeneous	myo-inositol 2-dehydrogenase / D-chiro-inositol 1-dehydrogenase	Metabolism	Carbohydrate metabolism	Inositol phosphate metabolism	10.2941	7	2.7302e+08	4.13394e+07	5.67867e+08	6.38056e+08	1.92422e+08	1.92611e+08	2.69713e+08	700742987	4.67154e+08	4.09552e+08	772279522	3.07566e+08	1.95263e+08	353578306	542036562	4.56977e+08	3.22684e+08	2.87946e+08	5.23328e+08	3.28565e+08	3.25042e+08	3.93571e+08	3.28763e+08	228023723	2.43575e+08	175946789	1.66612e+08	1.82373e+08	7.00128e+08	6.03534e+08	6.41366e+08	6.76619e+08	4.75606e+08	5.21918e+08	3.51123e+08	693912614	6.66275e+08	6.78392e+08	5.85896e+06	2.8481e+08	3.00503e+08
K00010	2710	Blautia sp.	myo-inositol 2-dehydrogenase / D-chiro-inositol 1-dehydrogenase	Metabolism	Carbohydrate metabolism	Inositol phosphate metabolism	10.2941	7	1.25021e+06	NA	NA	265102	NA	NA	NA	NA	NA	476561	20709584	NA	NA	NA	NA	NA	NA	567484	NA	NA	NA	NA	NA	NA	544977	NA	NA	NA	NA	11624567	NA	NA	NA	509598	921345	5870699	15594303	10793641	544776	NA	NA
K00012	677	Bacteroides thetaiotaomicron	UDPglucose 6-dehydrogenase	Metabolism	Carbohydrate metabolism	Amino sugar and nucleotide sugar metabolism	23.8411	36	4.85832e+07	3.58771e+07	1.64241e+08	2.53635e+08	198815413	113691091	2.15872e+08	2.23817e+08	1.71285e+08	9.67797e+07	184790809	2.0399e+08	1.34258e+08	2.63524e+08	237689667	221728998	1.96284e+08	2.01364e+08	2.17148e+08	142720468	1.25376e+08	248599536	2.50067e+08	192087831	2.009e+08	2.39431e+08	209542169	174866711	2.71163e+08	1.67655e+08	232541096	270476837	269760789	2.75728e+08	2.44812e+08	2.30199e+08	228838805	2.01225e+08	6.59446e+07	2.27886e+08	2.23894e+08
K00012	1968	Bacteroides thetaiotaomicron	UDPglucose 6-dehydrogenase	Metabolism	Carbohydrate metabolism	Amino sugar and nucleotide sugar metabolism	23.8411	36	2.83864e+07	1.36998e+07	4.99578e+07	9.45111e+07	2.99902e+07	2.13574e+07	5.206e+07	1.16862e+08	7.63881e+07	6.37778e+07	1.13068e+08	7.44732e+07	4.09015e+07	6.25033e+07	1.11272e+08	8.97124e+07	7.46438e+07	9.42012e+07	8.55994e+07	5.31792e+07	2.13096e+07	190781304	1.72475e+08	1.00165e+08	1.09157e+08	1.19906e+08	1.04058e+08	1.02939e+08	2.8095e+08	165315004	1.96758e+08	1.96718e+08	1.62722e+08	1.50002e+08	1.00025e+08	3.11047e+08	2.54408e+08	1.85551e+08	1.72658e+07	5.64348e+07	8.46723e+07
K00012	2281	Bacteroides thetaiotaomicron	UDPglucose 6-dehydrogenase	Metabolism	Carbohydrate metabolism	Amino sugar and nucleotide sugar metabolism	23.8411	36	3.56444e+06	660883	2.3187e+06	1.81813e+06	NA	171953	NA	3.14964e+07	1.30147e+07	2.62019e+06	4.62553e+06	1.32986e+06	1.24413e+06	929553	33352177	3.28037e+07	1.53498e+07	8.44309e+06	1.19736e+07	7.08719e+06	1.96484e+06	2.09881e+07	1.68863e+07	7.91996e+06	6.30902e+06	5.03935e+06	4.0646e+06	796214	18927655	1.26864e+07	5.54701e+06	2.1358e+06	1.82009e+06	2.05205e+06	3.17754e+06	2.26516e+07	1.20152e+07	9.22044e+06	192347	8.47241e+06	1.30954e+07
K00012	677	Bacteroides thetaiotaomicron	UDPglucose 6-dehydrogenase	Metabolism	Carbohydrate metabolism	Ascorbate and aldarate metabolism	2.17391	1	4.85832e+07	3.58771e+07	1.64241e+08	2.53635e+08	198815413	113691091	2.15872e+08	2.23817e+08	1.71285e+08	9.67797e+07	184790809	2.0399e+08	1.34258e+08	2.63524e+08	237689667	221728998	1.96284e+08	2.01364e+08	2.17148e+08	142720468	1.25376e+08	248599536	2.50067e+08	192087831	2.009e+08	2.39431e+08	209542169	174866711	2.71163e+08	1.67655e+08	232541096	270476837	269760789	2.75728e+08	2.44812e+08	2.30199e+08	228838805	2.01225e+08	6.59446e+07	2.27886e+08	2.23894e+08
K00012	1968	Bacteroides thetaiotaomicron	UDPglucose 6-dehydrogenase	Metabolism	Carbohydrate metabolism	Ascorbate and aldarate metabolism	2.17391	1	2.83864e+07	1.36998e+07	4.99578e+07	9.45111e+07	2.99902e+07	2.13574e+07	5.206e+07	1.16862e+08	7.63881e+07	6.37778e+07	1.13068e+08	7.44732e+07	4.09015e+07	6.25033e+07	1.11272e+08	8.97124e+07	7.46438e+07	9.42012e+07	8.55994e+07	5.31792e+07	2.13096e+07	190781304	1.72475e+08	1.00165e+08	1.09157e+08	1.19906e+08	1.04058e+08	1.02939e+08	2.8095e+08	165315004	1.96758e+08	1.96718e+08	1.62722e+08	1.50002e+08	1.00025e+08	3.11047e+08	2.54408e+08	1.85551e+08	1.72658e+07	5.64348e+07	8.46723e+07
K00012	2281	Bacteroides thetaiotaomicron	UDPglucose 6-dehydrogenase	Metabolism	Carbohydrate metabolism	Ascorbate and aldarate metabolism	2.17391	1	3.56444e+06	660883	2.3187e+06	1.81813e+06	NA	171953	NA	3.14964e+07	1.30147e+07	2.62019e+06	4.62553e+06	1.32986e+06	1.24413e+06	929553	33352177	3.28037e+07	1.53498e+07	8.44309e+06	1.19736e+07	7.08719e+06	1.96484e+06	2.09881e+07	1.68863e+07	7.91996e+06	6.30902e+06	5.03935e+06	4.0646e+06	796214	18927655	1.26864e+07	5.54701e+06	2.1358e+06	1.82009e+06	2.05205e+06	3.17754e+06	2.26516e+07	1.20152e+07	9.22044e+06	192347	8.47241e+06	1.30954e+07
K00012	677	Bacteroides thetaiotaomicron	UDPglucose 6-dehydrogenase	Metabolism	Carbohydrate metabolism	Pentose and glucuronate interconversions	21.4286	15	4.85832e+07	3.58771e+07	1.64241e+08	2.53635e+08	198815413	113691091	2.15872e+08	2.23817e+08	1.71285e+08	9.67797e+07	184790809	2.0399e+08	1.34258e+08	2.63524e+08	237689667	221728998	1.96284e+08	2.01364e+08	2.17148e+08	142720468	1.25376e+08	248599536	2.50067e+08	192087831	2.009e+08	2.39431e+08	209542169	174866711	2.71163e+08	1.67655e+08	232541096	270476837	269760789	2.75728e+08	2.44812e+08	2.30199e+08	228838805	2.01225e+08	6.59446e+07	2.27886e+08	2.23894e+08
K00012	1968	Bacteroides thetaiotaomicron	UDPglucose 6-dehydrogenase	Metabolism	Carbohydrate metabolism	Pentose and glucuronate interconversions	21.4286	15	2.83864e+07	1.36998e+07	4.99578e+07	9.45111e+07	2.99902e+07	2.13574e+07	5.206e+07	1.16862e+08	7.63881e+07	6.37778e+07	1.13068e+08	7.44732e+07	4.09015e+07	6.25033e+07	1.11272e+08	8.97124e+07	7.46438e+07	9.42012e+07	8.55994e+07	5.31792e+07	2.13096e+07	190781304	1.72475e+08	1.00165e+08	1.09157e+08	1.19906e+08	1.04058e+08	1.02939e+08	2.8095e+08	165315004	1.96758e+08	1.96718e+08	1.62722e+08	1.50002e+08	1.00025e+08	3.11047e+08	2.54408e+08	1.85551e+08	1.72658e+07	5.64348e+07	8.46723e+07
K00012	2281	Bacteroides thetaiotaomicron	UDPglucose 6-dehydrogenase	Metabolism	Carbohydrate metabolism	Pentose and glucuronate interconversions	21.4286	15	3.56444e+06	660883	2.3187e+06	1.81813e+06	NA	171953	NA	3.14964e+07	1.30147e+07	2.62019e+06	4.62553e+06	1.32986e+06	1.24413e+06	929553	33352177	3.28037e+07	1.53498e+07	8.44309e+06	1.19736e+07	7.08719e+06	1.96484e+06	2.09881e+07	1.68863e+07	7.91996e+06	6.30902e+06	5.03935e+06	4.0646e+06	796214	18927655	1.26864e+07	5.54701e+06	2.1358e+06	1.82009e+06	2.05205e+06	3.17754e+06	2.26516e+07	1.20152e+07	9.22044e+06	192347	8.47241e+06	1.30954e+07
K00013	3304	Bacteroides thetaiotaomicron	histidinol dehydrogenase	Metabolism	Amino acid metabolism	Histidine metabolism	28.2609	13	1.8007e+07	1.14371e+07	4.15105e+07	85442060	5.96457e+07	2.38673e+07	4.22406e+07	5.62321e+07	2.42642e+07	2.21655e+07	5.25298e+07	4.21646e+07	3.46983e+07	6.50455e+07	5.81937e+07	6.80699e+07	7.51368e+07	7.31652e+07	9.60557e+07	45056434	2.34525e+07	4.54327e+07	6.82703e+07	4.16149e+07	7.68805e+07	9.52253e+07	6.51811e+07	59945237	5.36602e+07	4.75134e+07	6.69364e+07	8.04296e+07	7.53166e+07	9.92547e+07	7.83627e+07	7.0241e+07	6.3493e+07	5.96838e+07	7.83158e+06	6.3337e+07	4.7895e+07
K00013	2400	Escherichia coli	histidinol dehydrogenase	Metabolism	Amino acid metabolism	Histidine metabolism	28.2609	13	NA	338751	1.0827e+06	1.80755e+06	4.31335e+06	1.39221e+07	19901115	7452978	842500	999270	6.94834e+06	3.36225e+06	2.61708e+06	5427027	2.02161e+06	7.24448e+06	5.3538e+06	4.56687e+06	4.25765e+06	3099803	2.57581e+06	7811443	5001049	5595595	6.70726e+06	NA	4.44204e+06	1.32663e+07	NA	NA	908695	2.15651e+06	5.90376e+06	5.34034e+06	5065341	NA	1.14725e+06	NA	247711	3.58998e+06	2.08928e+07
K00014	1559	Bacteroides thetaiotaomicron	shikimate dehydrogenase	Metabolism	Amino acid metabolism	Phenylalanine, tyrosine and tryptophan biosynthesis	11.1111	8	2.22276e+07	7248619	6.9712e+07	1.38613e+08	5.55753e+07	6.36495e+07	1.00257e+08	1.2428e+08	7.14796e+07	4.28745e+07	87367714	1.02601e+08	7.91312e+07	138777956	96001766	1.19056e+08	1.06887e+08	108167750	127216321	105848720	5.30342e+07	1.04783e+08	1.01415e+08	9.70752e+07	1.11924e+08	1.26177e+08	9.65216e+07	7.82895e+07	9.83828e+07	7.27969e+07	106051646	1.09137e+08	1.10508e+08	130987656	1.46257e+08	89470860	91421946	9.1826e+07	112108051	129272540	1.23572e+08
K00014	3581	Blautia sp.	shikimate dehydrogenase	Metabolism	Amino acid metabolism	Phenylalanine, tyrosine and tryptophan biosynthesis	11.1111	8	1.59861e+06	650663	6.6474e+06	4.34219e+06	NA	1.20114e+06	2.63634e+06	12445284	9019217	2.9101e+06	1.02759e+07	5.82866e+06	3570500	5132738	9739368	6.30174e+06	5542837	5110077	6.11941e+06	4847291	4.37039e+06	8882488	4102760	3.08899e+06	4.77856e+06	2.93431e+06	4416091	3.8895e+06	11064088	6.74133e+06	5941004	6393239	5.7899e+06	6810469	7.64989e+06	8.40184e+06	9510304	7.67388e+06	608867	7.93435e+06	7.51081e+06
K00016	651	Blautia sp.	L-lactate dehydrogenase	Cellular Processes	Transport and catabolism	Exosome	5.30846	37	2.64788e+07	501322	1.16287e+08	5.48239e+07	7.30305e+06	2896222	5.7054e+06	1108108756	6.66923e+08	7.49948e+08	1365198105	5.59391e+08	4.48656e+08	7.35065e+08	1320203423	484583513	3.87352e+08	1.20535e+08	1071703258	8.569e+08	6.47016e+08	4.65377e+08	2.43142e+08	216540179	1.58232e+08	270853582	2.25752e+08	2.9555e+08	1702247633	8.21345e+08	1064536106	1071607074	671015553	8.89313e+08	4.18797e+08	956855734	9.67152e+08	1017839912	2.34458e+07	5.7742e+08	3.97589e+08
K00016	4520	Clostridium butyricum	L-lactate dehydrogenase	Cellular Processes	Transport and catabolism	Exosome	5.30846	37	NA	NA	4982273	NA	NA	NA	NA	18244560	9512513	2.64207e+06	5640361	5.33349e+06	2.44435e+06	3.98758e+06	10406486	9344683	6113094	5384203	4481384	3640585	2.24885e+06	9108863	NA	NA	NA	2526756	1.51465e+06	2.10712e+06	13682356	5.57958e+06	4.61568e+06	NA	3.03848e+06	4960858	4606730	9935893	5.27917e+06	NA	452569	NA	NA
K00016	651	Blautia sp.	L-lactate dehydrogenase	Metabolism	Amino acid metabolism	Cysteine and methionine metabolism	20.202	20	2.64788e+07	501322	1.16287e+08	5.48239e+07	7.30305e+06	2896222	5.7054e+06	1108108756	6.66923e+08	7.49948e+08	1365198105	5.59391e+08	4.48656e+08	7.35065e+08	1320203423	484583513	3.87352e+08	1.20535e+08	1071703258	8.569e+08	6.47016e+08	4.65377e+08	2.43142e+08	216540179	1.58232e+08	270853582	2.25752e+08	2.9555e+08	1702247633	8.21345e+08	1064536106	1071607074	671015553	8.89313e+08	4.18797e+08	956855734	9.67152e+08	1017839912	2.34458e+07	5.7742e+08	3.97589e+08
K00016	4520	Clostridium butyricum	L-lactate dehydrogenase	Metabolism	Amino acid metabolism	Cysteine and methionine metabolism	20.202	20	NA	NA	4982273	NA	NA	NA	NA	18244560	9512513	2.64207e+06	5640361	5.33349e+06	2.44435e+06	3.98758e+06	10406486	9344683	6113094	5384203	4481384	3640585	2.24885e+06	9108863	NA	NA	NA	2526756	1.51465e+06	2.10712e+06	13682356	5.57958e+06	4.61568e+06	NA	3.03848e+06	4960858	4606730	9935893	5.27917e+06	NA	452569	NA	NA
K00016	651	Blautia sp.	L-lactate dehydrogenase	Metabolism	Carbohydrate metabolism	Glycolysis / Gluconeogenesis	31	31	2.64788e+07	501322	1.16287e+08	5.48239e+07	7.30305e+06	2896222	5.7054e+06	1108108756	6.66923e+08	7.49948e+08	1365198105	5.59391e+08	4.48656e+08	7.35065e+08	1320203423	484583513	3.87352e+08	1.20535e+08	1071703258	8.569e+08	6.47016e+08	4.65377e+08	2.43142e+08	216540179	1.58232e+08	270853582	2.25752e+08	2.9555e+08	1702247633	8.21345e+08	1064536106	1071607074	671015553	8.89313e+08	4.18797e+08	956855734	9.67152e+08	1017839912	2.34458e+07	5.7742e+08	3.97589e+08
K00016	4520	Clostridium butyricum	L-lactate dehydrogenase	Metabolism	Carbohydrate metabolism	Glycolysis / Gluconeogenesis	31	31	NA	NA	4982273	NA	NA	NA	NA	18244560	9512513	2.64207e+06	5640361	5.33349e+06	2.44435e+06	3.98758e+06	10406486	9344683	6113094	5384203	4481384	3640585	2.24885e+06	9108863	NA	NA	NA	2526756	1.51465e+06	2.10712e+06	13682356	5.57958e+06	4.61568e+06	NA	3.03848e+06	4960858	4606730	9935893	5.27917e+06	NA	452569	NA	NA
K00016	651	Blautia sp.	L-lactate dehydrogenase	Metabolism	Carbohydrate metabolism	Propanoate metabolism	23	23	2.64788e+07	501322	1.16287e+08	5.48239e+07	7.30305e+06	2896222	5.7054e+06	1108108756	6.66923e+08	7.49948e+08	1365198105	5.59391e+08	4.48656e+08	7.35065e+08	1320203423	484583513	3.87352e+08	1.20535e+08	1071703258	8.569e+08	6.47016e+08	4.65377e+08	2.43142e+08	216540179	1.58232e+08	270853582	2.25752e+08	2.9555e+08	1702247633	8.21345e+08	1064536106	1071607074	671015553	8.89313e+08	4.18797e+08	956855734	9.67152e+08	1017839912	2.34458e+07	5.7742e+08	3.97589e+08
K00016	4520	Clostridium butyricum	L-lactate dehydrogenase	Metabolism	Carbohydrate metabolism	Propanoate metabolism	23	23	NA	NA	4982273	NA	NA	NA	NA	18244560	9512513	2.64207e+06	5640361	5.33349e+06	2.44435e+06	3.98758e+06	10406486	9344683	6113094	5384203	4481384	3640585	2.24885e+06	9108863	NA	NA	NA	2526756	1.51465e+06	2.10712e+06	13682356	5.57958e+06	4.61568e+06	NA	3.03848e+06	4960858	4606730	9935893	5.27917e+06	NA	452569	NA	NA
K00016	651	Blautia sp.	L-lactate dehydrogenase	Metabolism	Carbohydrate metabolism	Pyruvate metabolism	39.1753	38	2.64788e+07	501322	1.16287e+08	5.48239e+07	7.30305e+06	2896222	5.7054e+06	1108108756	6.66923e+08	7.49948e+08	1365198105	5.59391e+08	4.48656e+08	7.35065e+08	1320203423	484583513	3.87352e+08	1.20535e+08	1071703258	8.569e+08	6.47016e+08	4.65377e+08	2.43142e+08	216540179	1.58232e+08	270853582	2.25752e+08	2.9555e+08	1702247633	8.21345e+08	1064536106	1071607074	671015553	8.89313e+08	4.18797e+08	956855734	9.67152e+08	1017839912	2.34458e+07	5.7742e+08	3.97589e+08
K00016	4520	Clostridium butyricum	L-lactate dehydrogenase	Metabolism	Carbohydrate metabolism	Pyruvate metabolism	39.1753	38	NA	NA	4982273	NA	NA	NA	NA	18244560	9512513	2.64207e+06	5640361	5.33349e+06	2.44435e+06	3.98758e+06	10406486	9344683	6113094	5384203	4481384	3640585	2.24885e+06	9108863	NA	NA	NA	2526756	1.51465e+06	2.10712e+06	13682356	5.57958e+06	4.61568e+06	NA	3.03848e+06	4960858	4606730	9935893	5.27917e+06	NA	452569	NA	NA
K00018	4178	Bacteroides thetaiotaomicron	glycerate dehydrogenase	Metabolism	Amino acid metabolism	Glycine, serine and threonine metabolism	22.3404	21	8.07727e+07	4.9195e+07	204032635	3.14555e+08	180016534	1.22258e+08	225784348	3.42734e+08	258119599	1.97778e+08	4.88364e+08	2.76049e+08	1.70224e+08	3.071e+08	2.84057e+08	3.75456e+08	3.20265e+08	3.33172e+08	3.80266e+08	2.37003e+08	218568477	2.4623e+08	3.01887e+08	1.92573e+08	3.01668e+08	2.94444e+08	2.65846e+08	2.31151e+08	3.15431e+08	2.56415e+08	4.11472e+08	388495920	3.40489e+08	3.77799e+08	3.14173e+08	3.87149e+08	3.54801e+08	3.86828e+08	6.41901e+06	1.85773e+08	2.47795e+08
K00018	4178	Bacteroides thetaiotaomicron	glycerate dehydrogenase	Metabolism	Carbohydrate metabolism	Glyoxylate and dicarboxylate metabolism	26.5957	25	8.07727e+07	4.9195e+07	204032635	3.14555e+08	180016534	1.22258e+08	225784348	3.42734e+08	258119599	1.97778e+08	4.88364e+08	2.76049e+08	1.70224e+08	3.071e+08	2.84057e+08	3.75456e+08	3.20265e+08	3.33172e+08	3.80266e+08	2.37003e+08	218568477	2.4623e+08	3.01887e+08	1.92573e+08	3.01668e+08	2.94444e+08	2.65846e+08	2.31151e+08	3.15431e+08	2.56415e+08	4.11472e+08	388495920	3.40489e+08	3.77799e+08	3.14173e+08	3.87149e+08	3.54801e+08	3.86828e+08	6.41901e+06	1.85773e+08	2.47795e+08
K00018	4178	Bacteroides thetaiotaomicron	glycerate dehydrogenase	Metabolism	Energy metabolism	Methane metabolism	14.0244	23	8.07727e+07	4.9195e+07	204032635	3.14555e+08	180016534	1.22258e+08	225784348	3.42734e+08	258119599	1.97778e+08	4.88364e+08	2.76049e+08	1.70224e+08	3.071e+08	2.84057e+08	3.75456e+08	3.20265e+08	3.33172e+08	3.80266e+08	2.37003e+08	218568477	2.4623e+08	3.01887e+08	1.92573e+08	3.01668e+08	2.94444e+08	2.65846e+08	2.31151e+08	3.15431e+08	2.56415e+08	4.11472e+08	388495920	3.40489e+08	3.77799e+08	3.14173e+08	3.87149e+08	3.54801e+08	3.86828e+08	6.41901e+06	1.85773e+08	2.47795e+08
K00020	3500	Blautia sp.	3-hydroxyisobutyrate dehydrogenase	Metabolism	Amino acid metabolism	Valine, leucine and isoleucine degradation	11.7647	8	5.37066e+06	4.02682e+06	15279752	19538538	12280065	5.74957e+06	7.34137e+06	26424278	22637956	1.49226e+07	22732029	1.52205e+07	9419039	1.77327e+07	28360261	2.25802e+07	1.43402e+07	17024562	26730852	1.36945e+07	13376311	28912159	18556840	16150895	1.25714e+07	8.58575e+06	9843220	10018325	37483954	22830760	22138267	23764637	2.01739e+07	27362358	2.07266e+07	26925409	30839432	26549942	3.30908e+06	2.0583e+07	18692886
K00024	3707	Bacteroides thetaiotaomicron	malate dehydrogenase	Metabolism	Amino acid metabolism	Cysteine and methionine metabolism	20.202	20	2.38722e+08	9.67879e+07	819834357	1535844049	1096446961	287458857	5.86461e+08	980084296	6.13225e+08	3.81833e+08	8.78573e+08	7.88162e+08	4.77268e+08	7.08776e+08	7.55473e+08	1366291738	8.65762e+08	1082757728	6.91857e+08	3.81736e+08	3.48011e+08	6.80906e+08	1238365406	895239728	1065354070	1033167254	8.18973e+08	6.23644e+08	7.43466e+08	5.96477e+08	9.49215e+08	8.56734e+08	6.53803e+08	6.21955e+08	517984361	610434736	9.67441e+08	7.81139e+08	4.537e+06	6.20961e+08	554678466
K00024	1326	Bacteroides thetaiotaomicron	malate dehydrogenase	Metabolism	Amino acid metabolism	Cysteine and methionine metabolism	20.202	20	7.11693e+08	4.59791e+08	9.84574e+08	1732097526	1172159434	5.14271e+08	1370624694	2534374575	1321087717	6.32417e+08	1573002478	5.5608e+08	3.15891e+08	1689208460	2541354461	2627267993	2124484438	2016413567	2697288920	1253093786	6.19374e+08	1645772850	1823402182	6.20084e+08	1631512148	1814040414	1655844288	1616910341	1930279440	3.37315e+08	7.26163e+08	6.38396e+08	6.00483e+08	584248145	1683715048	990234066	5.18159e+08	1710723080	1.61656e+08	9.93057e+08	1504867712
K00024	1349	Escherichia coli	malate dehydrogenase	Metabolism	Amino acid metabolism	Cysteine and methionine metabolism	20.202	20	5.51326e+06	236123	1.36374e+07	9.4463e+07	1.432e+08	1.1905e+08	1.24059e+08	4.42475e+07	1.55683e+07	6.80528e+06	55749428	8.95138e+07	6.53354e+07	1.02579e+08	3.81975e+07	2.45318e+07	1.8822e+07	6.68104e+07	8.71722e+07	5.77229e+07	2.33205e+07	2.53466e+07	20884587	1.3385e+07	4.19924e+07	1.00514e+08	8.55297e+07	8.42538e+07	2.79673e+07	1.52029e+07	1.74318e+07	3.3837e+07	9.14899e+07	1.01812e+08	9.05522e+07	2.53245e+07	1.71773e+07	1.45033e+07	6.99788e+06	1.2979e+08	1.23217e+08
K00024	3707	Bacteroides thetaiotaomicron	malate dehydrogenase	Metabolism	Carbohydrate metabolism	Citrate cycle (TCA cycle)	46.5517	27	2.38722e+08	9.67879e+07	819834357	1535844049	1096446961	287458857	5.86461e+08	980084296	6.13225e+08	3.81833e+08	8.78573e+08	7.88162e+08	4.77268e+08	7.08776e+08	7.55473e+08	1366291738	8.65762e+08	1082757728	6.91857e+08	3.81736e+08	3.48011e+08	6.80906e+08	1238365406	895239728	1065354070	1033167254	8.18973e+08	6.23644e+08	7.43466e+08	5.96477e+08	9.49215e+08	8.56734e+08	6.53803e+08	6.21955e+08	517984361	610434736	9.67441e+08	7.81139e+08	4.537e+06	6.20961e+08	554678466
K00024	1326	Bacteroides thetaiotaomicron	malate dehydrogenase	Metabolism	Carbohydrate metabolism	Citrate cycle (TCA cycle)	46.5517	27	7.11693e+08	4.59791e+08	9.84574e+08	1732097526	1172159434	5.14271e+08	1370624694	2534374575	1321087717	6.32417e+08	1573002478	5.5608e+08	3.15891e+08	1689208460	2541354461	2627267993	2124484438	2016413567	2697288920	1253093786	6.19374e+08	1645772850	1823402182	6.20084e+08	1631512148	1814040414	1655844288	1616910341	1930279440	3.37315e+08	7.26163e+08	6.38396e+08	6.00483e+08	584248145	1683715048	990234066	5.18159e+08	1710723080	1.61656e+08	9.93057e+08	1504867712
K00024	1349	Escherichia coli	malate dehydrogenase	Metabolism	Carbohydrate metabolism	Citrate cycle (TCA cycle)	46.5517	27	5.51326e+06	236123	1.36374e+07	9.4463e+07	1.432e+08	1.1905e+08	1.24059e+08	4.42475e+07	1.55683e+07	6.80528e+06	55749428	8.95138e+07	6.53354e+07	1.02579e+08	3.81975e+07	2.45318e+07	1.8822e+07	6.68104e+07	8.71722e+07	5.77229e+07	2.33205e+07	2.53466e+07	20884587	1.3385e+07	4.19924e+07	1.00514e+08	8.55297e+07	8.42538e+07	2.79673e+07	1.52029e+07	1.74318e+07	3.3837e+07	9.14899e+07	1.01812e+08	9.05522e+07	2.53245e+07	1.71773e+07	1.45033e+07	6.99788e+06	1.2979e+08	1.23217e+08
K00024	3707	Bacteroides thetaiotaomicron	malate dehydrogenase	Metabolism	Carbohydrate metabolism	Glyoxylate and dicarboxylate metabolism	26.5957	25	2.38722e+08	9.67879e+07	819834357	1535844049	1096446961	287458857	5.86461e+08	980084296	6.13225e+08	3.81833e+08	8.78573e+08	7.88162e+08	4.77268e+08	7.08776e+08	7.55473e+08	1366291738	8.65762e+08	1082757728	6.91857e+08	3.81736e+08	3.48011e+08	6.80906e+08	1238365406	895239728	1065354070	1033167254	8.18973e+08	6.23644e+08	7.43466e+08	5.96477e+08	9.49215e+08	8.56734e+08	6.53803e+08	6.21955e+08	517984361	610434736	9.67441e+08	7.81139e+08	4.537e+06	6.20961e+08	554678466
K00024	1326	Bacteroides thetaiotaomicron	malate dehydrogenase	Metabolism	Carbohydrate metabolism	Glyoxylate and dicarboxylate metabolism	26.5957	25	7.11693e+08	4.59791e+08	9.84574e+08	1732097526	1172159434	5.14271e+08	1370624694	2534374575	1321087717	6.32417e+08	1573002478	5.5608e+08	3.15891e+08	1689208460	2541354461	2627267993	2124484438	2016413567	2697288920	1253093786	6.19374e+08	1645772850	1823402182	6.20084e+08	1631512148	1814040414	1655844288	1616910341	1930279440	3.37315e+08	7.26163e+08	6.38396e+08	6.00483e+08	584248145	1683715048	990234066	5.18159e+08	1710723080	1.61656e+08	9.93057e+08	1504867712
K00024	1349	Escherichia coli	malate dehydrogenase	Metabolism	Carbohydrate metabolism	Glyoxylate and dicarboxylate metabolism	26.5957	25	5.51326e+06	236123	1.36374e+07	9.4463e+07	1.432e+08	1.1905e+08	1.24059e+08	4.42475e+07	1.55683e+07	6.80528e+06	55749428	8.95138e+07	6.53354e+07	1.02579e+08	3.81975e+07	2.45318e+07	1.8822e+07	6.68104e+07	8.71722e+07	5.77229e+07	2.33205e+07	2.53466e+07	20884587	1.3385e+07	4.19924e+07	1.00514e+08	8.55297e+07	8.42538e+07	2.79673e+07	1.52029e+07	1.74318e+07	3.3837e+07	9.14899e+07	1.01812e+08	9.05522e+07	2.53245e+07	1.71773e+07	1.45033e+07	6.99788e+06	1.2979e+08	1.23217e+08
K00024	3707	Bacteroides thetaiotaomicron	malate dehydrogenase	Metabolism	Carbohydrate metabolism	Pyruvate metabolism	39.1753	38	2.38722e+08	9.67879e+07	819834357	1535844049	1096446961	287458857	5.86461e+08	980084296	6.13225e+08	3.81833e+08	8.78573e+08	7.88162e+08	4.77268e+08	7.08776e+08	7.55473e+08	1366291738	8.65762e+08	1082757728	6.91857e+08	3.81736e+08	3.48011e+08	6.80906e+08	1238365406	895239728	1065354070	1033167254	8.18973e+08	6.23644e+08	7.43466e+08	5.96477e+08	9.49215e+08	8.56734e+08	6.53803e+08	6.21955e+08	517984361	610434736	9.67441e+08	7.81139e+08	4.537e+06	6.20961e+08	554678466
K00024	1326	Bacteroides thetaiotaomicron	malate dehydrogenase	Metabolism	Carbohydrate metabolism	Pyruvate metabolism	39.1753	38	7.11693e+08	4.59791e+08	9.84574e+08	1732097526	1172159434	5.14271e+08	1370624694	2534374575	1321087717	6.32417e+08	1573002478	5.5608e+08	3.15891e+08	1689208460	2541354461	2627267993	2124484438	2016413567	2697288920	1253093786	6.19374e+08	1645772850	1823402182	6.20084e+08	1631512148	1814040414	1655844288	1616910341	1930279440	3.37315e+08	7.26163e+08	6.38396e+08	6.00483e+08	584248145	1683715048	990234066	5.18159e+08	1710723080	1.61656e+08	9.93057e+08	1504867712
K00024	1349	Escherichia coli	malate dehydrogenase	Metabolism	Carbohydrate metabolism	Pyruvate metabolism	39.1753	38	5.51326e+06	236123	1.36374e+07	9.4463e+07	1.432e+08	1.1905e+08	1.24059e+08	4.42475e+07	1.55683e+07	6.80528e+06	55749428	8.95138e+07	6.53354e+07	1.02579e+08	3.81975e+07	2.45318e+07	1.8822e+07	6.68104e+07	8.71722e+07	5.77229e+07	2.33205e+07	2.53466e+07	20884587	1.3385e+07	4.19924e+07	1.00514e+08	8.55297e+07	8.42538e+07	2.79673e+07	1.52029e+07	1.74318e+07	3.3837e+07	9.14899e+07	1.01812e+08	9.05522e+07	2.53245e+07	1.71773e+07	1.45033e+07	6.99788e+06	1.2979e+08	1.23217e+08
K00024	3707	Bacteroides thetaiotaomicron	malate dehydrogenase	Metabolism	Energy metabolism	Carbon fixation in photosynthetic organisms	36.1111	13	2.38722e+08	9.67879e+07	819834357	1535844049	1096446961	287458857	5.86461e+08	980084296	6.13225e+08	3.81833e+08	8.78573e+08	7.88162e+08	4.77268e+08	7.08776e+08	7.55473e+08	1366291738	8.65762e+08	1082757728	6.91857e+08	3.81736e+08	3.48011e+08	6.80906e+08	1238365406	895239728	1065354070	1033167254	8.18973e+08	6.23644e+08	7.43466e+08	5.96477e+08	9.49215e+08	8.56734e+08	6.53803e+08	6.21955e+08	517984361	610434736	9.67441e+08	7.81139e+08	4.537e+06	6.20961e+08	554678466
K00024	1326	Bacteroides thetaiotaomicron	malate dehydrogenase	Metabolism	Energy metabolism	Carbon fixation in photosynthetic organisms	36.1111	13	7.11693e+08	4.59791e+08	9.84574e+08	1732097526	1172159434	5.14271e+08	1370624694	2534374575	1321087717	6.32417e+08	1573002478	5.5608e+08	3.15891e+08	1689208460	2541354461	2627267993	2124484438	2016413567	2697288920	1253093786	6.19374e+08	1645772850	1823402182	6.20084e+08	1631512148	1814040414	1655844288	1616910341	1930279440	3.37315e+08	7.26163e+08	6.38396e+08	6.00483e+08	584248145	1683715048	990234066	5.18159e+08	1710723080	1.61656e+08	9.93057e+08	1504867712
K00024	1349	Escherichia coli	malate dehydrogenase	Metabolism	Energy metabolism	Carbon fixation in photosynthetic organisms	36.1111	13	5.51326e+06	236123	1.36374e+07	9.4463e+07	1.432e+08	1.1905e+08	1.24059e+08	4.42475e+07	1.55683e+07	6.80528e+06	55749428	8.95138e+07	6.53354e+07	1.02579e+08	3.81975e+07	2.45318e+07	1.8822e+07	6.68104e+07	8.71722e+07	5.77229e+07	2.33205e+07	2.53466e+07	20884587	1.3385e+07	4.19924e+07	1.00514e+08	8.55297e+07	8.42538e+07	2.79673e+07	1.52029e+07	1.74318e+07	3.3837e+07	9.14899e+07	1.01812e+08	9.05522e+07	2.53245e+07	1.71773e+07	1.45033e+07	6.99788e+06	1.2979e+08	1.23217e+08
K00024	3707	Bacteroides thetaiotaomicron	malate dehydrogenase	Metabolism	Energy metabolism	Carbon fixation pathways in prokaryotes	37.8641	39	2.38722e+08	9.67879e+07	819834357	1535844049	1096446961	287458857	5.86461e+08	980084296	6.13225e+08	3.81833e+08	8.78573e+08	7.88162e+08	4.77268e+08	7.08776e+08	7.55473e+08	1366291738	8.65762e+08	1082757728	6.91857e+08	3.81736e+08	3.48011e+08	6.80906e+08	1238365406	895239728	1065354070	1033167254	8.18973e+08	6.23644e+08	7.43466e+08	5.96477e+08	9.49215e+08	8.56734e+08	6.53803e+08	6.21955e+08	517984361	610434736	9.67441e+08	7.81139e+08	4.537e+06	6.20961e+08	554678466
K00024	1326	Bacteroides thetaiotaomicron	malate dehydrogenase	Metabolism	Energy metabolism	Carbon fixation pathways in prokaryotes	37.8641	39	7.11693e+08	4.59791e+08	9.84574e+08	1732097526	1172159434	5.14271e+08	1370624694	2534374575	1321087717	6.32417e+08	1573002478	5.5608e+08	3.15891e+08	1689208460	2541354461	2627267993	2124484438	2016413567	2697288920	1253093786	6.19374e+08	1645772850	1823402182	6.20084e+08	1631512148	1814040414	1655844288	1616910341	1930279440	3.37315e+08	7.26163e+08	6.38396e+08	6.00483e+08	584248145	1683715048	990234066	5.18159e+08	1710723080	1.61656e+08	9.93057e+08	1504867712
K00024	1349	Escherichia coli	malate dehydrogenase	Metabolism	Energy metabolism	Carbon fixation pathways in prokaryotes	37.8641	39	5.51326e+06	236123	1.36374e+07	9.4463e+07	1.432e+08	1.1905e+08	1.24059e+08	4.42475e+07	1.55683e+07	6.80528e+06	55749428	8.95138e+07	6.53354e+07	1.02579e+08	3.81975e+07	2.45318e+07	1.8822e+07	6.68104e+07	8.71722e+07	5.77229e+07	2.33205e+07	2.53466e+07	20884587	1.3385e+07	4.19924e+07	1.00514e+08	8.55297e+07	8.42538e+07	2.79673e+07	1.52029e+07	1.74318e+07	3.3837e+07	9.14899e+07	1.01812e+08	9.05522e+07	2.53245e+07	1.71773e+07	1.45033e+07	6.99788e+06	1.2979e+08	1.23217e+08
K00024	3707	Bacteroides thetaiotaomicron	malate dehydrogenase	Metabolism	Energy metabolism	Methane metabolism	14.0244	23	2.38722e+08	9.67879e+07	819834357	1535844049	1096446961	287458857	5.86461e+08	980084296	6.13225e+08	3.81833e+08	8.78573e+08	7.88162e+08	4.77268e+08	7.08776e+08	7.55473e+08	1366291738	8.65762e+08	1082757728	6.91857e+08	3.81736e+08	3.48011e+08	6.80906e+08	1238365406	895239728	1065354070	1033167254	8.18973e+08	6.23644e+08	7.43466e+08	5.96477e+08	9.49215e+08	8.56734e+08	6.53803e+08	6.21955e+08	517984361	610434736	9.67441e+08	7.81139e+08	4.537e+06	6.20961e+08	554678466
K00024	1326	Bacteroides thetaiotaomicron	malate dehydrogenase	Metabolism	Energy metabolism	Methane metabolism	14.0244	23	7.11693e+08	4.59791e+08	9.84574e+08	1732097526	1172159434	5.14271e+08	1370624694	2534374575	1321087717	6.32417e+08	1573002478	5.5608e+08	3.15891e+08	1689208460	2541354461	2627267993	2124484438	2016413567	2697288920	1253093786	6.19374e+08	1645772850	1823402182	6.20084e+08	1631512148	1814040414	1655844288	1616910341	1930279440	3.37315e+08	7.26163e+08	6.38396e+08	6.00483e+08	584248145	1683715048	990234066	5.18159e+08	1710723080	1.61656e+08	9.93057e+08	1504867712
K00024	1349	Escherichia coli	malate dehydrogenase	Metabolism	Energy metabolism	Methane metabolism	14.0244	23	5.51326e+06	236123	1.36374e+07	9.4463e+07	1.432e+08	1.1905e+08	1.24059e+08	4.42475e+07	1.55683e+07	6.80528e+06	55749428	8.95138e+07	6.53354e+07	1.02579e+08	3.81975e+07	2.45318e+07	1.8822e+07	6.68104e+07	8.71722e+07	5.77229e+07	2.33205e+07	2.53466e+07	20884587	1.3385e+07	4.19924e+07	1.00514e+08	8.55297e+07	8.42538e+07	2.79673e+07	1.52029e+07	1.74318e+07	3.3837e+07	9.14899e+07	1.01812e+08	9.05522e+07	2.53245e+07	1.71773e+07	1.45033e+07	6.99788e+06	1.2979e+08	1.23217e+08
K00027	3416	Blautia sp.	malate dehydrogenase (oxaloacetate-decarboxylating)	Environmental Information Processing	Signal transduction	Two-component system	3.65854	27	4.94831e+07	808151	1.42144e+08	1.41647e+08	4.01733e+07	5.10729e+07	5.91382e+07	3.58503e+08	2.86225e+08	1.47086e+08	3.00792e+08	1.32791e+08	9.65938e+07	1.7556e+08	3.0536e+08	3.01457e+08	2.11908e+08	1.50829e+08	244367992	1.68264e+08	1.54449e+08	2.79741e+08	2.35058e+08	1.64461e+08	1.53351e+08	1.12588e+08	116109960	1.09922e+08	4.21778e+08	2.54206e+08	2.67119e+08	2.98794e+08	2.44584e+08	325532293	2.88071e+08	3.34911e+08	3.00541e+08	3.1964e+08	7.93516e+07	2.83704e+08	2.40354e+08
K00027	4621	Escherichia coli	malate dehydrogenase (oxaloacetate-decarboxylating)	Environmental Information Processing	Signal transduction	Two-component system	3.65854	27	2.19503e+06	1.12547e+06	4.43347e+06	6.50014e+07	1.03808e+08	60124963	73415006	25896473	2.46111e+07	7.63288e+06	59304923	5.78431e+07	3.76291e+07	7.54695e+07	3.18781e+07	1.62393e+07	19383117	55513674	61613970	3.92427e+07	2.99787e+07	2.40984e+07	1.80204e+07	1.0922e+07	3.22772e+07	6.0116e+07	5.95478e+07	59078241	1.93063e+07	1.62428e+07	15231211	2.18519e+07	6.47662e+07	5.51926e+07	6.27306e+07	3.01745e+07	2.01263e+07	1.23349e+07	7.62568e+06	7.8583e+07	5.35665e+07
K00027	396	Blautia sp.	malate dehydrogenase (oxaloacetate-decarboxylating)	Environmental Information Processing	Signal transduction	Two-component system	3.65854	27	NA	NA	NA	3.92474e+06	NA	133503	NA	326443	9989465	5554557	5880779	7090890	3.4367e+06	8.67567e+06	10870569	NA	NA	4.72523e+06	9.79922e+06	7.39649e+06	7055445	1314130	759176	2.90538e+06	NA	3.74195e+06	2.59243e+06	5.59944e+06	12141793	5.88043e+06	7.40443e+06	6.21784e+06	12504002	14454964	8679532	10660773	10394869	9396852	NA	13078712	NA
K00027	3416	Blautia sp.	malate dehydrogenase (oxaloacetate-decarboxylating)	Metabolism	Carbohydrate metabolism	Pyruvate metabolism	39.1753	38	4.94831e+07	808151	1.42144e+08	1.41647e+08	4.01733e+07	5.10729e+07	5.91382e+07	3.58503e+08	2.86225e+08	1.47086e+08	3.00792e+08	1.32791e+08	9.65938e+07	1.7556e+08	3.0536e+08	3.01457e+08	2.11908e+08	1.50829e+08	244367992	1.68264e+08	1.54449e+08	2.79741e+08	2.35058e+08	1.64461e+08	1.53351e+08	1.12588e+08	116109960	1.09922e+08	4.21778e+08	2.54206e+08	2.67119e+08	2.98794e+08	2.44584e+08	325532293	2.88071e+08	3.34911e+08	3.00541e+08	3.1964e+08	7.93516e+07	2.83704e+08	2.40354e+08
K00027	4621	Escherichia coli	malate dehydrogenase (oxaloacetate-decarboxylating)	Metabolism	Carbohydrate metabolism	Pyruvate metabolism	39.1753	38	2.19503e+06	1.12547e+06	4.43347e+06	6.50014e+07	1.03808e+08	60124963	73415006	25896473	2.46111e+07	7.63288e+06	59304923	5.78431e+07	3.76291e+07	7.54695e+07	3.18781e+07	1.62393e+07	19383117	55513674	61613970	3.92427e+07	2.99787e+07	2.40984e+07	1.80204e+07	1.0922e+07	3.22772e+07	6.0116e+07	5.95478e+07	59078241	1.93063e+07	1.62428e+07	15231211	2.18519e+07	6.47662e+07	5.51926e+07	6.27306e+07	3.01745e+07	2.01263e+07	1.23349e+07	7.62568e+06	7.8583e+07	5.35665e+07
K00027	396	Blautia sp.	malate dehydrogenase (oxaloacetate-decarboxylating)	Metabolism	Carbohydrate metabolism	Pyruvate metabolism	39.1753	38	NA	NA	NA	3.92474e+06	NA	133503	NA	326443	9989465	5554557	5880779	7090890	3.4367e+06	8.67567e+06	10870569	NA	NA	4.72523e+06	9.79922e+06	7.39649e+06	7055445	1314130	759176	2.90538e+06	NA	3.74195e+06	2.59243e+06	5.59944e+06	12141793	5.88043e+06	7.40443e+06	6.21784e+06	12504002	14454964	8679532	10660773	10394869	9396852	NA	13078712	NA
K00029	1787	Bacteroides thetaiotaomicron	malate dehydrogenase (oxaloacetate-decarboxylating)(NADP+)	Metabolism	Carbohydrate metabolism	Pyruvate metabolism	39.1753	38	6.04461e+07	3.58888e+07	1.56225e+08	2.80609e+08	234564336	1.06945e+08	2.71537e+08	2.15461e+08	1.25296e+08	125361505	4.21917e+08	2.70281e+08	1.64883e+08	3.05639e+08	1.84575e+08	4.1228e+08	2.4981e+08	2.85945e+08	3.29327e+08	2.13127e+08	1.64773e+08	2.13151e+08	2.93974e+08	2.00824e+08	2.5674e+08	3.34169e+08	239004779	1.99168e+08	1.58486e+08	1.9846e+08	3.50375e+08	3.54576e+08	3.42251e+08	3.14519e+08	2.89789e+08	2.71102e+08	2.95416e+08	2.3935e+08	3.90981e+07	2.20763e+08	275333760
K00029	4020	Escherichia coli	malate dehydrogenase (oxaloacetate-decarboxylating)(NADP+)	Metabolism	Carbohydrate metabolism	Pyruvate metabolism	39.1753	38	1.49405e+06	NA	2.74069e+06	2.37421e+07	8.55567e+07	4.24972e+07	4.5121e+07	2.4336e+07	8470193	NA	3.51634e+07	2.92731e+07	1.73985e+07	3.50676e+07	1.67902e+07	2.00104e+07	1.70151e+07	3.03372e+07	2.42487e+07	1.63018e+07	1.24261e+07	1.48317e+07	16882930	1.20752e+07	1.21221e+07	2.19104e+07	1.38747e+07	1.5762e+07	5976794	6.02765e+06	1.3037e+07	1.78417e+07	5.20296e+07	3.55747e+07	1.95097e+07	1.39123e+07	3692439	6994101	5.7964e+06	3.79301e+07	3.8143e+07
K00029	1787	Bacteroides thetaiotaomicron	malate dehydrogenase (oxaloacetate-decarboxylating)(NADP+)	Metabolism	Energy metabolism	Carbon fixation in photosynthetic organisms	36.1111	13	6.04461e+07	3.58888e+07	1.56225e+08	2.80609e+08	234564336	1.06945e+08	2.71537e+08	2.15461e+08	1.25296e+08	125361505	4.21917e+08	2.70281e+08	1.64883e+08	3.05639e+08	1.84575e+08	4.1228e+08	2.4981e+08	2.85945e+08	3.29327e+08	2.13127e+08	1.64773e+08	2.13151e+08	2.93974e+08	2.00824e+08	2.5674e+08	3.34169e+08	239004779	1.99168e+08	1.58486e+08	1.9846e+08	3.50375e+08	3.54576e+08	3.42251e+08	3.14519e+08	2.89789e+08	2.71102e+08	2.95416e+08	2.3935e+08	3.90981e+07	2.20763e+08	275333760
K00029	4020	Escherichia coli	malate dehydrogenase (oxaloacetate-decarboxylating)(NADP+)	Metabolism	Energy metabolism	Carbon fixation in photosynthetic organisms	36.1111	13	1.49405e+06	NA	2.74069e+06	2.37421e+07	8.55567e+07	4.24972e+07	4.5121e+07	2.4336e+07	8470193	NA	3.51634e+07	2.92731e+07	1.73985e+07	3.50676e+07	1.67902e+07	2.00104e+07	1.70151e+07	3.03372e+07	2.42487e+07	1.63018e+07	1.24261e+07	1.48317e+07	16882930	1.20752e+07	1.21221e+07	2.19104e+07	1.38747e+07	1.5762e+07	5976794	6.02765e+06	1.3037e+07	1.78417e+07	5.20296e+07	3.55747e+07	1.95097e+07	1.39123e+07	3692439	6994101	5.7964e+06	3.79301e+07	3.8143e+07
K00030	3673	Erysipelatoclostridium ramosum	isocitrate dehydrogenase (NAD+)	Metabolism	Carbohydrate metabolism	Citrate cycle (TCA cycle)	46.5517	27	1.27544e+06	3.15389e+06	1.19653e+07	2.23006e+07	648859	1.20201e+07	3.25401e+07	2.71393e+07	12741537	NA	5459048	8.28553e+06	572146	2.29142e+06	4.53085e+06	2.56986e+07	1.99653e+07	5.53675e+06	6880323	5517986	2.58341e+06	1.7934e+07	2.05642e+07	1.93819e+07	3.14134e+07	21233699	2.09003e+07	10608205	1.05972e+07	5.14852e+06	6.96073e+06	9060717	3.85793e+06	8.22132e+06	2.4737e+07	1.27499e+07	7304234	6237472	NA	3.06225e+07	2.63633e+07
K00031	565	Bacteroides thetaiotaomicron	isocitrate dehydrogenase	Cellular Processes	Transport and catabolism	Peroxisome	4.16667	3	9.86096e+07	3.73341e+07	3.19484e+08	5.85881e+08	1.52526e+08	1.29538e+08	3.243e+08	1.45476e+08	7.50683e+07	2.45349e+07	67814604	1.97394e+08	1.38776e+08	2.79767e+08	4.10052e+08	3.31832e+08	1.69813e+08	2.02629e+08	8.9785e+07	105573543	7.41833e+07	2.90283e+08	2.56741e+08	1.40479e+08	1.77293e+08	1.88066e+08	159823609	9.90274e+07	1.11059e+08	145297562	2.14053e+08	1.58709e+08	1.67632e+08	1.89606e+08	1.86492e+08	2.01514e+08	1.7684e+08	1.7835e+08	3.47446e+06	1.34831e+08	1.96792e+08
K00031	2975	Escherichia coli	isocitrate dehydrogenase	Cellular Processes	Transport and catabolism	Peroxisome	4.16667	3	5.33369e+07	2.23931e+07	2.20079e+08	4.53782e+08	3.14462e+08	4.22712e+08	7.72656e+08	3.52954e+08	303921204	121507947	3.34789e+08	3.0432e+08	2.23328e+08	4.60387e+08	2.12434e+08	2.58917e+08	2.12258e+08	4.76753e+08	383597663	2.10409e+08	1.77534e+08	2.04669e+08	1.70985e+08	1.58535e+08	3.71992e+08	4.43082e+08	4.08907e+08	426736556	4.11359e+08	201165081	2.44634e+08	2.98303e+08	4.21842e+08	4.2497e+08	4.75692e+08	1.77692e+08	2.22145e+08	2.15076e+08	6.10143e+07	4.21187e+08	6.16954e+08
K00031	4013	Heterogeneous	isocitrate dehydrogenase	Cellular Processes	Transport and catabolism	Peroxisome	4.16667	3	2258719	NA	3.34378e+06	12193375	276445	NA	2.40528e+06	11547820	NA	3.70227e+06	8.90478e+06	6.46963e+06	3.66986e+06	1.26559e+07	10332922	9789475	8087153	5.92277e+06	8.13437e+06	5.44e+06	1.06958e+06	9144065	6.55232e+06	4676699	5821435	3.93217e+06	2.06517e+06	1.25976e+06	14862828	1.15398e+07	9934867	1.28287e+07	5.93285e+06	6491438	5.08443e+06	24345644	15410221	5638235	18804.9	5397952	3.94913e+06
K00031	1253	Blautia sp.	isocitrate dehydrogenase	Cellular Processes	Transport and catabolism	Peroxisome	4.16667	3	4825449	63640.1	2.42668e+06	11290595	NA	3.32807e+06	5.60803e+06	30796252	2.05749e+07	4.59122e+06	14827036	1.20136e+07	9.57809e+06	14033481	2.95377e+07	1.74861e+07	17657651	1.03288e+07	1.56848e+07	1.80041e+07	9.63692e+06	2.39514e+07	1.15927e+07	1.23962e+07	1.02339e+07	1.12016e+07	1.1107e+07	9.19864e+06	41785501	21370476	24881574	2.26167e+07	2.15811e+07	27875193	2.91937e+07	31678564	2.72265e+07	2.42748e+07	NA	37074129	2.25009e+07
K00031	565	Bacteroides thetaiotaomicron	isocitrate dehydrogenase	Metabolism	Carbohydrate metabolism	Citrate cycle (TCA cycle)	46.5517	27	9.86096e+07	3.73341e+07	3.19484e+08	5.85881e+08	1.52526e+08	1.29538e+08	3.243e+08	1.45476e+08	7.50683e+07	2.45349e+07	67814604	1.97394e+08	1.38776e+08	2.79767e+08	4.10052e+08	3.31832e+08	1.69813e+08	2.02629e+08	8.9785e+07	105573543	7.41833e+07	2.90283e+08	2.56741e+08	1.40479e+08	1.77293e+08	1.88066e+08	159823609	9.90274e+07	1.11059e+08	145297562	2.14053e+08	1.58709e+08	1.67632e+08	1.89606e+08	1.86492e+08	2.01514e+08	1.7684e+08	1.7835e+08	3.47446e+06	1.34831e+08	1.96792e+08
K00031	2975	Escherichia coli	isocitrate dehydrogenase	Metabolism	Carbohydrate metabolism	Citrate cycle (TCA cycle)	46.5517	27	5.33369e+07	2.23931e+07	2.20079e+08	4.53782e+08	3.14462e+08	4.22712e+08	7.72656e+08	3.52954e+08	303921204	121507947	3.34789e+08	3.0432e+08	2.23328e+08	4.60387e+08	2.12434e+08	2.58917e+08	2.12258e+08	4.76753e+08	383597663	2.10409e+08	1.77534e+08	2.04669e+08	1.70985e+08	1.58535e+08	3.71992e+08	4.43082e+08	4.08907e+08	426736556	4.11359e+08	201165081	2.44634e+08	2.98303e+08	4.21842e+08	4.2497e+08	4.75692e+08	1.77692e+08	2.22145e+08	2.15076e+08	6.10143e+07	4.21187e+08	6.16954e+08
K00031	4013	Heterogeneous	isocitrate dehydrogenase	Metabolism	Carbohydrate metabolism	Citrate cycle (TCA cycle)	46.5517	27	2258719	NA	3.34378e+06	12193375	276445	NA	2.40528e+06	11547820	NA	3.70227e+06	8.90478e+06	6.46963e+06	3.66986e+06	1.26559e+07	10332922	9789475	8087153	5.92277e+06	8.13437e+06	5.44e+06	1.06958e+06	9144065	6.55232e+06	4676699	5821435	3.93217e+06	2.06517e+06	1.25976e+06	14862828	1.15398e+07	9934867	1.28287e+07	5.93285e+06	6491438	5.08443e+06	24345644	15410221	5638235	18804.9	5397952	3.94913e+06
K00031	1253	Blautia sp.	isocitrate dehydrogenase	Metabolism	Carbohydrate metabolism	Citrate cycle (TCA cycle)	46.5517	27	4825449	63640.1	2.42668e+06	11290595	NA	3.32807e+06	5.60803e+06	30796252	2.05749e+07	4.59122e+06	14827036	1.20136e+07	9.57809e+06	14033481	2.95377e+07	1.74861e+07	17657651	1.03288e+07	1.56848e+07	1.80041e+07	9.63692e+06	2.39514e+07	1.15927e+07	1.23962e+07	1.02339e+07	1.12016e+07	1.1107e+07	9.19864e+06	41785501	21370476	24881574	2.26167e+07	2.15811e+07	27875193	2.91937e+07	31678564	2.72265e+07	2.42748e+07	NA	37074129	2.25009e+07
K00031	565	Bacteroides thetaiotaomicron	isocitrate dehydrogenase	Metabolism	Energy metabolism	Carbon fixation pathways in prokaryotes	37.8641	39	9.86096e+07	3.73341e+07	3.19484e+08	5.85881e+08	1.52526e+08	1.29538e+08	3.243e+08	1.45476e+08	7.50683e+07	2.45349e+07	67814604	1.97394e+08	1.38776e+08	2.79767e+08	4.10052e+08	3.31832e+08	1.69813e+08	2.02629e+08	8.9785e+07	105573543	7.41833e+07	2.90283e+08	2.56741e+08	1.40479e+08	1.77293e+08	1.88066e+08	159823609	9.90274e+07	1.11059e+08	145297562	2.14053e+08	1.58709e+08	1.67632e+08	1.89606e+08	1.86492e+08	2.01514e+08	1.7684e+08	1.7835e+08	3.47446e+06	1.34831e+08	1.96792e+08
K00031	2975	Escherichia coli	isocitrate dehydrogenase	Metabolism	Energy metabolism	Carbon fixation pathways in prokaryotes	37.8641	39	5.33369e+07	2.23931e+07	2.20079e+08	4.53782e+08	3.14462e+08	4.22712e+08	7.72656e+08	3.52954e+08	303921204	121507947	3.34789e+08	3.0432e+08	2.23328e+08	4.60387e+08	2.12434e+08	2.58917e+08	2.12258e+08	4.76753e+08	383597663	2.10409e+08	1.77534e+08	2.04669e+08	1.70985e+08	1.58535e+08	3.71992e+08	4.43082e+08	4.08907e+08	426736556	4.11359e+08	201165081	2.44634e+08	2.98303e+08	4.21842e+08	4.2497e+08	4.75692e+08	1.77692e+08	2.22145e+08	2.15076e+08	6.10143e+07	4.21187e+08	6.16954e+08
K00031	4013	Heterogeneous	isocitrate dehydrogenase	Metabolism	Energy metabolism	Carbon fixation pathways in prokaryotes	37.8641	39	2258719	NA	3.34378e+06	12193375	276445	NA	2.40528e+06	11547820	NA	3.70227e+06	8.90478e+06	6.46963e+06	3.66986e+06	1.26559e+07	10332922	9789475	8087153	5.92277e+06	8.13437e+06	5.44e+06	1.06958e+06	9144065	6.55232e+06	4676699	5821435	3.93217e+06	2.06517e+06	1.25976e+06	14862828	1.15398e+07	9934867	1.28287e+07	5.93285e+06	6491438	5.08443e+06	24345644	15410221	5638235	18804.9	5397952	3.94913e+06
K00031	1253	Blautia sp.	isocitrate dehydrogenase	Metabolism	Energy metabolism	Carbon fixation pathways in prokaryotes	37.8641	39	4825449	63640.1	2.42668e+06	11290595	NA	3.32807e+06	5.60803e+06	30796252	2.05749e+07	4.59122e+06	14827036	1.20136e+07	9.57809e+06	14033481	2.95377e+07	1.74861e+07	17657651	1.03288e+07	1.56848e+07	1.80041e+07	9.63692e+06	2.39514e+07	1.15927e+07	1.23962e+07	1.02339e+07	1.12016e+07	1.1107e+07	9.19864e+06	41785501	21370476	24881574	2.26167e+07	2.15811e+07	27875193	2.91937e+07	31678564	2.72265e+07	2.42748e+07	NA	37074129	2.25009e+07
K00031	565	Bacteroides thetaiotaomicron	isocitrate dehydrogenase	Metabolism	Metabolism of other amino acids	Glutathione metabolism	16.2791	7	9.86096e+07	3.73341e+07	3.19484e+08	5.85881e+08	1.52526e+08	1.29538e+08	3.243e+08	1.45476e+08	7.50683e+07	2.45349e+07	67814604	1.97394e+08	1.38776e+08	2.79767e+08	4.10052e+08	3.31832e+08	1.69813e+08	2.02629e+08	8.9785e+07	105573543	7.41833e+07	2.90283e+08	2.56741e+08	1.40479e+08	1.77293e+08	1.88066e+08	159823609	9.90274e+07	1.11059e+08	145297562	2.14053e+08	1.58709e+08	1.67632e+08	1.89606e+08	1.86492e+08	2.01514e+08	1.7684e+08	1.7835e+08	3.47446e+06	1.34831e+08	1.96792e+08
K00031	2975	Escherichia coli	isocitrate dehydrogenase	Metabolism	Metabolism of other amino acids	Glutathione metabolism	16.2791	7	5.33369e+07	2.23931e+07	2.20079e+08	4.53782e+08	3.14462e+08	4.22712e+08	7.72656e+08	3.52954e+08	303921204	121507947	3.34789e+08	3.0432e+08	2.23328e+08	4.60387e+08	2.12434e+08	2.58917e+08	2.12258e+08	4.76753e+08	383597663	2.10409e+08	1.77534e+08	2.04669e+08	1.70985e+08	1.58535e+08	3.71992e+08	4.43082e+08	4.08907e+08	426736556	4.11359e+08	201165081	2.44634e+08	2.98303e+08	4.21842e+08	4.2497e+08	4.75692e+08	1.77692e+08	2.22145e+08	2.15076e+08	6.10143e+07	4.21187e+08	6.16954e+08
K00031	4013	Heterogeneous	isocitrate dehydrogenase	Metabolism	Metabolism of other amino acids	Glutathione metabolism	16.2791	7	2258719	NA	3.34378e+06	12193375	276445	NA	2.40528e+06	11547820	NA	3.70227e+06	8.90478e+06	6.46963e+06	3.66986e+06	1.26559e+07	10332922	9789475	8087153	5.92277e+06	8.13437e+06	5.44e+06	1.06958e+06	9144065	6.55232e+06	4676699	5821435	3.93217e+06	2.06517e+06	1.25976e+06	14862828	1.15398e+07	9934867	1.28287e+07	5.93285e+06	6491438	5.08443e+06	24345644	15410221	5638235	18804.9	5397952	3.94913e+06
K00031	1253	Blautia sp.	isocitrate dehydrogenase	Metabolism	Metabolism of other amino acids	Glutathione metabolism	16.2791	7	4825449	63640.1	2.42668e+06	11290595	NA	3.32807e+06	5.60803e+06	30796252	2.05749e+07	4.59122e+06	14827036	1.20136e+07	9.57809e+06	14033481	2.95377e+07	1.74861e+07	17657651	1.03288e+07	1.56848e+07	1.80041e+07	9.63692e+06	2.39514e+07	1.15927e+07	1.23962e+07	1.02339e+07	1.12016e+07	1.1107e+07	9.19864e+06	41785501	21370476	24881574	2.26167e+07	2.15811e+07	27875193	2.91937e+07	31678564	2.72265e+07	2.42748e+07	NA	37074129	2.25009e+07
K00033	650	Heterogeneous	6-phosphogluconate dehydrogenase	Metabolism	Carbohydrate metabolism	Pentose phosphate pathway	24.0506	19	1.88403e+07	2.98838e+06	5.34676e+07	3.9758e+08	7.76765e+08	5.36359e+08	9.56259e+08	1.95388e+08	1.20564e+08	1.22533e+08	5.53953e+08	4.98416e+08	3.03447e+08	6.28558e+08	3.5847e+08	141630064	1.54656e+08	5.00807e+08	6.79769e+08	388002855	2.99029e+08	182832242	1.19966e+08	1.15117e+08	2.56029e+08	5.38231e+08	438189558	4.77467e+08	1.78258e+08	8.09462e+07	8.31161e+07	1.41046e+08	4.96929e+08	5.11357e+08	3.7341e+08	1.78841e+08	1.0643e+08	1.16033e+08	4.18615e+07	4.3071e+08	6.74335e+08
K00033	5063	Bacteroides thetaiotaomicron	6-phosphogluconate dehydrogenase	Metabolism	Carbohydrate metabolism	Pentose phosphate pathway	24.0506	19	1.48564e+08	6.4516e+07	9.54213e+08	1483259129	5.02905e+08	4.84073e+08	1080092370	1323107530	9.0587e+08	3.65449e+08	7.40381e+08	6.2133e+08	4.79575e+08	9.52477e+08	1047868099	1622370740	1248304560	1256495393	9.16529e+08	6.23271e+08	3.48644e+08	1131508023	1223052234	1057382746	1224202456	1198189407	9.96733e+08	9.3539e+08	1131275787	5.46693e+08	9.56103e+08	9.38899e+08	7.39442e+08	8.57346e+08	9.71119e+08	6.96505e+08	9.12237e+08	1053990185	3.15878e+07	1089320673	9.17285e+08
K00033	5113	Blautia sp.	6-phosphogluconate dehydrogenase	Metabolism	Carbohydrate metabolism	Pentose phosphate pathway	24.0506	19	NA	NA	NA	NA	NA	NA	NA	NA	1.41752e+06	NA	NA	NA	NA	NA	2.12159e+06	NA	NA	NA	NA	NA	NA	NA	NA	NA	NA	NA	853441	NA	2098123	1.53573e+06	1.54322e+07	2.1498e+06	NA	1742713	2369438	2.26911e+06	1.92026e+06	1.27046e+06	NA	2.81032e+06	NA
K00033	650	Heterogeneous	6-phosphogluconate dehydrogenase	Metabolism	Metabolism of other amino acids	Glutathione metabolism	16.2791	7	1.88403e+07	2.98838e+06	5.34676e+07	3.9758e+08	7.76765e+08	5.36359e+08	9.56259e+08	1.95388e+08	1.20564e+08	1.22533e+08	5.53953e+08	4.98416e+08	3.03447e+08	6.28558e+08	3.5847e+08	141630064	1.54656e+08	5.00807e+08	6.79769e+08	388002855	2.99029e+08	182832242	1.19966e+08	1.15117e+08	2.56029e+08	5.38231e+08	438189558	4.77467e+08	1.78258e+08	8.09462e+07	8.31161e+07	1.41046e+08	4.96929e+08	5.11357e+08	3.7341e+08	1.78841e+08	1.0643e+08	1.16033e+08	4.18615e+07	4.3071e+08	6.74335e+08
K00033	5063	Bacteroides thetaiotaomicron	6-phosphogluconate dehydrogenase	Metabolism	Metabolism of other amino acids	Glutathione metabolism	16.2791	7	1.48564e+08	6.4516e+07	9.54213e+08	1483259129	5.02905e+08	4.84073e+08	1080092370	1323107530	9.0587e+08	3.65449e+08	7.40381e+08	6.2133e+08	4.79575e+08	9.52477e+08	1047868099	1622370740	1248304560	1256495393	9.16529e+08	6.23271e+08	3.48644e+08	1131508023	1223052234	1057382746	1224202456	1198189407	9.96733e+08	9.3539e+08	1131275787	5.46693e+08	9.56103e+08	9.38899e+08	7.39442e+08	8.57346e+08	9.71119e+08	6.96505e+08	9.12237e+08	1053990185	3.15878e+07	1089320673	9.17285e+08
K00033	5113	Blautia sp.	6-phosphogluconate dehydrogenase	Metabolism	Metabolism of other amino acids	Glutathione metabolism	16.2791	7	NA	NA	NA	NA	NA	NA	NA	NA	1.41752e+06	NA	NA	NA	NA	NA	2.12159e+06	NA	NA	NA	NA	NA	NA	NA	NA	NA	NA	NA	853441	NA	2098123	1.53573e+06	1.54322e+07	2.1498e+06	NA	1742713	2369438	2.26911e+06	1.92026e+06	1.27046e+06	NA	2.81032e+06	NA
K00036	587	Heterogeneous	glucose-6-phosphate 1-dehydrogenase	Cellular Processes	Transport and catabolism	Exosome	5.30846	37	138011434	7.25476e+07	4.42582e+08	8.9651e+08	3.75019e+08	2.59441e+08	4.88524e+08	7.32009e+08	5.12827e+08	3.82354e+08	6.80467e+08	6.04239e+08	3.7661e+08	6.8673e+08	6.5913e+08	8.54713e+08	5.97449e+08	735691103	6.09514e+08	4.01682e+08	3.18604e+08	6.78974e+08	6.54492e+08	5.05263e+08	6.95747e+08	8.04331e+08	6.10024e+08	5.55542e+08	6.67302e+08	5.31921e+08	8.03655e+08	7.11924e+08	5.74458e+08	5.81577e+08	5.49214e+08	7.07199e+08	7.07947e+08	6.06682e+08	1.3396e+08	5.82611e+08	5.32199e+08
K00036	5414	Escherichia coli	glucose-6-phosphate 1-dehydrogenase	Cellular Processes	Transport and catabolism	Exosome	5.30846	37	2.22948e+06	3.03565e+06	4.22307e+06	4.37697e+07	9.97802e+07	1.81781e+08	3.71682e+08	3.67631e+08	3.54053e+08	2.02258e+08	5.52507e+07	4.86249e+07	3.54675e+07	6.2752e+07	3.33379e+08	3.46572e+08	3.26489e+08	4.55509e+07	6.3398e+07	3.49081e+07	1.91858e+07	1.71805e+08	1.18788e+08	7.74195e+07	1.81506e+08	2.6764e+08	2.53333e+08	2.30558e+08	1.91108e+07	7.95082e+06	7.21481e+06	1.74268e+07	4.71341e+07	4.5701e+07	2.91786e+08	2.01981e+07	1.68928e+07	8.68038e+06	5.90739e+06	1.21105e+08	2.93058e+08
K00036	587	Heterogeneous	glucose-6-phosphate 1-dehydrogenase	Metabolism	Carbohydrate metabolism	Pentose phosphate pathway	24.0506	19	138011434	7.25476e+07	4.42582e+08	8.9651e+08	3.75019e+08	2.59441e+08	4.88524e+08	7.32009e+08	5.12827e+08	3.82354e+08	6.80467e+08	6.04239e+08	3.7661e+08	6.8673e+08	6.5913e+08	8.54713e+08	5.97449e+08	735691103	6.09514e+08	4.01682e+08	3.18604e+08	6.78974e+08	6.54492e+08	5.05263e+08	6.95747e+08	8.04331e+08	6.10024e+08	5.55542e+08	6.67302e+08	5.31921e+08	8.03655e+08	7.11924e+08	5.74458e+08	5.81577e+08	5.49214e+08	7.07199e+08	7.07947e+08	6.06682e+08	1.3396e+08	5.82611e+08	5.32199e+08
K00036	5414	Escherichia coli	glucose-6-phosphate 1-dehydrogenase	Metabolism	Carbohydrate metabolism	Pentose phosphate pathway	24.0506	19	2.22948e+06	3.03565e+06	4.22307e+06	4.37697e+07	9.97802e+07	1.81781e+08	3.71682e+08	3.67631e+08	3.54053e+08	2.02258e+08	5.52507e+07	4.86249e+07	3.54675e+07	6.2752e+07	3.33379e+08	3.46572e+08	3.26489e+08	4.55509e+07	6.3398e+07	3.49081e+07	1.91858e+07	1.71805e+08	1.18788e+08	7.74195e+07	1.81506e+08	2.6764e+08	2.53333e+08	2.30558e+08	1.91108e+07	7.95082e+06	7.21481e+06	1.74268e+07	4.71341e+07	4.5701e+07	2.91786e+08	2.01981e+07	1.68928e+07	8.68038e+06	5.90739e+06	1.21105e+08	2.93058e+08
K00036	587	Heterogeneous	glucose-6-phosphate 1-dehydrogenase	Metabolism	Metabolism of other amino acids	Glutathione metabolism	16.2791	7	138011434	7.25476e+07	4.42582e+08	8.9651e+08	3.75019e+08	2.59441e+08	4.88524e+08	7.32009e+08	5.12827e+08	3.82354e+08	6.80467e+08	6.04239e+08	3.7661e+08	6.8673e+08	6.5913e+08	8.54713e+08	5.97449e+08	735691103	6.09514e+08	4.01682e+08	3.18604e+08	6.78974e+08	6.54492e+08	5.05263e+08	6.95747e+08	8.04331e+08	6.10024e+08	5.55542e+08	6.67302e+08	5.31921e+08	8.03655e+08	7.11924e+08	5.74458e+08	5.81577e+08	5.49214e+08	7.07199e+08	7.07947e+08	6.06682e+08	1.3396e+08	5.82611e+08	5.32199e+08
K00036	5414	Escherichia coli	glucose-6-phosphate 1-dehydrogenase	Metabolism	Metabolism of other amino acids	Glutathione metabolism	16.2791	7	2.22948e+06	3.03565e+06	4.22307e+06	4.37697e+07	9.97802e+07	1.81781e+08	3.71682e+08	3.67631e+08	3.54053e+08	2.02258e+08	5.52507e+07	4.86249e+07	3.54675e+07	6.2752e+07	3.33379e+08	3.46572e+08	3.26489e+08	4.55509e+07	6.3398e+07	3.49081e+07	1.91858e+07	1.71805e+08	1.18788e+08	7.74195e+07	1.81506e+08	2.6764e+08	2.53333e+08	2.30558e+08	1.91108e+07	7.95082e+06	7.21481e+06	1.74268e+07	4.71341e+07	4.5701e+07	2.91786e+08	2.01981e+07	1.68928e+07	8.68038e+06	5.90739e+06	1.21105e+08	2.93058e+08
K00040	1624	Blautia sp.	fructuronate reductase	Metabolism	Carbohydrate metabolism	Pentose and glucuronate interconversions	21.4286	15	8.84724e+06	208418	29756527	32102433	7039206	9.53105e+06	6288890	6.91484e+07	2.45121e+07	1.75999e+07	7.48354e+07	17241486	1.26296e+07	28357128	63628378	2.09097e+07	1.41068e+07	3.69776e+07	3.07076e+07	2.14947e+07	2.03771e+07	2.54178e+07	2.17382e+07	1.72752e+07	1.75735e+07	1.10425e+07	2.67816e+07	1.276e+07	6.85956e+07	3.84451e+07	2.55995e+07	3.09738e+07	24858988	2.9503e+07	70356564	4.89176e+07	3.97834e+07	8.53446e+07	2.10428e+06	5.27641e+07	2.71e+07
K00041	1659	Bacteroides thetaiotaomicron	tagaturonate reductase	Metabolism	Carbohydrate metabolism	Pentose and glucuronate interconversions	21.4286	15	1.57995e+08	7.67899e+07	8.02036e+08	1240154340	8.32137e+08	429862667	1077118631	5.20466e+08	6.02033e+08	5.09864e+08	8.19363e+08	1058263485	7.30542e+08	1191823873	4.00405e+08	1975033715	1524654045	1544630668	1321574733	990933674	7.5613e+08	4.3684e+08	1680863314	1299818940	1925495956	1145720915	1022294742	701554344	352312993	9.17319e+08	1277420167	1339283070	1684015395	1900798198	1593278820	4.16389e+08	1281120017	1183613206	8.53034e+07	1516608750	1712534809
K00041	2852	Escherichia coli	tagaturonate reductase	Metabolism	Carbohydrate metabolism	Pentose and glucuronate interconversions	21.4286	15	5.32809e+06	NA	2.40281e+06	17083559	4.52181e+07	3.08987e+07	4.97272e+07	18184726	4.61092e+06	956579	9.67956e+06	2.36862e+07	1.44922e+07	3.20147e+07	2.04399e+07	5227665	4.38047e+06	1.81916e+07	3.10965e+07	8.92272e+06	2.78861e+06	1.63769e+07	4052692	2.29803e+06	1.09566e+07	9.90895e+06	11525038	7.10662e+06	8.41626e+06	2.57609e+06	2384680	3.41279e+06	3.26144e+07	19750534	6.89316e+06	1.6456e+07	6.01437e+06	1.96238e+06	NA	4.68631e+07	2.19639e+07
K00041	4355	Clostridium butyricum	tagaturonate reductase	Metabolism	Carbohydrate metabolism	Pentose and glucuronate interconversions	21.4286	15	1.33282e+07	1.74819e+07	1.34656e+07	10676953	2.35313e+06	677050	1.1654e+06	1.08987e+08	3.60316e+07	888472	2.56832e+07	5.82956e+06	2.43928e+06	3.57466e+06	3.12235e+07	7.67226e+07	4.36878e+07	2.44894e+07	2.6799e+07	3.71191e+06	1.98193e+06	56003352	4.3172e+07	1.60864e+07	2.25629e+07	2.10881e+07	1.00555e+07	8.38504e+06	2.4575e+07	9.86874e+06	8.12074e+06	8.7735e+06	11833410	1.2471e+07	2.1384e+07	5.54348e+07	2.01983e+07	6.94329e+06	7350025	1.5149e+07	23281315
K00041	5220	Blautia sp.	tagaturonate reductase	Metabolism	Carbohydrate metabolism	Pentose and glucuronate interconversions	21.4286	15	9.69892e+06	49700.3	135449461	1.90858e+08	2.4796e+06	7.26564e+06	6616668	6.71483e+07	5.9843e+07	1.9038e+07	115702712	6.08707e+07	5.32502e+07	54285572	1.53333e+07	1.16745e+07	3.64479e+07	64129152	1.12684e+08	65271663	2.47881e+07	1.02043e+07	1.16869e+07	24807276	50379470	56728462	33836393	41093942	2.38568e+07	1.20283e+07	6.82e+07	9.53635e+07	85797621	89388028	126039404	2.27799e+07	22190752	5.59699e+07	10867.3	60713606	2.25925e+07
K00042	NA	NA	2-hydroxy-3-oxopropionate reductase	Metabolism	Carbohydrate metabolism	Glyoxylate and dicarboxylate metabolism	26.5957	25	NA	NA	NA	NA	NA	NA	NA	NA	NA	NA	NA	NA	NA	NA	NA	NA	NA	NA	NA	NA	NA	NA	NA	NA	NA	NA	NA	NA	NA	NA	NA	NA	NA	NA	NA	NA	NA	NA	NA	NA	NA
K00048	4459	Bacteroides thetaiotaomicron	lactaldehyde reductase	Metabolism	Carbohydrate metabolism	Glyoxylate and dicarboxylate metabolism	26.5957	25	4.49775e+07	1.32919e+07	1.65327e+08	2.61905e+08	1.68619e+08	1.03102e+08	1.92824e+08	1.37895e+08	9.32453e+07	4.52318e+07	1.00687e+08	1.65494e+08	105006605	2.38774e+08	9.61721e+07	2.80889e+08	211694061	2.46193e+08	2.04105e+08	1.47007e+08	1.10262e+08	8.69786e+07	2.08494e+08	1.67005e+08	2.71556e+08	2.89288e+08	1.9307e+08	142749161	4.10312e+07	1.20336e+08	1.78699e+08	2.06232e+08	2.39146e+08	3.08013e+08	2.88528e+08	7.53836e+07	1.63319e+08	1.71138e+08	2.74048e+06	2.29126e+08	2.38584e+08
K00048	4141	Escherichia coli	lactaldehyde reductase	Metabolism	Carbohydrate metabolism	Glyoxylate and dicarboxylate metabolism	26.5957	25	1.26632e+06	896957	1.70671e+07	3.85948e+07	4.64631e+07	4.54255e+07	5.49499e+07	8.41754e+06	11466130	2.27917e+06	1.56517e+07	23913083	16391141	3.41721e+07	6.58508e+06	6.97773e+06	8.52821e+06	20993430	8.80013e+06	1.00143e+07	6.53566e+06	24045374	NA	1.35866e+07	1.67661e+07	1.53681e+07	3.0229e+07	2.76152e+07	2.26612e+07	3.65588e+07	3.53509e+07	42547438	47085654	3.28112e+07	19137467	6.683e+06	9.3817e+06	9.62739e+06	1.62523e+06	5.68887e+07	49757304
K00048	5593	Erysipelatoclostridium ramosum	lactaldehyde reductase	Metabolism	Carbohydrate metabolism	Glyoxylate and dicarboxylate metabolism	26.5957	25	1.74597e+06	3.68455e+06	6.51548e+06	8.50528e+06	2.76239e+06	3.94048e+06	2.5187e+06	16366771	1.28826e+07	5.4563e+06	4523463	3.90905e+06	4.41244e+06	5533221	16305682	22527997	22571413	1.32204e+07	6.04309e+06	1.35977e+07	4714000	1.39169e+07	22899500	1.73623e+07	21131983	5.77481e+06	15267538	2.94877e+06	7460317	6640946	3.66592e+06	19333312	9.25271e+06	4.38023e+06	16946068	7127926	10488297	11114693	674037	1.46151e+07	28097673
K00048	3735	Anaerostipes caccae	lactaldehyde reductase	Metabolism	Carbohydrate metabolism	Glyoxylate and dicarboxylate metabolism	26.5957	25	NA	NA	NA	NA	NA	NA	NA	NA	NA	NA	NA	NA	NA	NA	NA	NA	NA	NA	NA	NA	NA	NA	NA	NA	NA	NA	NA	NA	NA	NA	NA	NA	NA	NA	NA	NA	NA	NA	NA	NA	NA
K00048	4459	Bacteroides thetaiotaomicron	lactaldehyde reductase	Metabolism	Carbohydrate metabolism	Propanoate metabolism	23	23	4.49775e+07	1.32919e+07	1.65327e+08	2.61905e+08	1.68619e+08	1.03102e+08	1.92824e+08	1.37895e+08	9.32453e+07	4.52318e+07	1.00687e+08	1.65494e+08	105006605	2.38774e+08	9.61721e+07	2.80889e+08	211694061	2.46193e+08	2.04105e+08	1.47007e+08	1.10262e+08	8.69786e+07	2.08494e+08	1.67005e+08	2.71556e+08	2.89288e+08	1.9307e+08	142749161	4.10312e+07	1.20336e+08	1.78699e+08	2.06232e+08	2.39146e+08	3.08013e+08	2.88528e+08	7.53836e+07	1.63319e+08	1.71138e+08	2.74048e+06	2.29126e+08	2.38584e+08
K00048	4141	Escherichia coli	lactaldehyde reductase	Metabolism	Carbohydrate metabolism	Propanoate metabolism	23	23	1.26632e+06	896957	1.70671e+07	3.85948e+07	4.64631e+07	4.54255e+07	5.49499e+07	8.41754e+06	11466130	2.27917e+06	1.56517e+07	23913083	16391141	3.41721e+07	6.58508e+06	6.97773e+06	8.52821e+06	20993430	8.80013e+06	1.00143e+07	6.53566e+06	24045374	NA	1.35866e+07	1.67661e+07	1.53681e+07	3.0229e+07	2.76152e+07	2.26612e+07	3.65588e+07	3.53509e+07	42547438	47085654	3.28112e+07	19137467	6.683e+06	9.3817e+06	9.62739e+06	1.62523e+06	5.68887e+07	49757304
K00048	5593	Erysipelatoclostridium ramosum	lactaldehyde reductase	Metabolism	Carbohydrate metabolism	Propanoate metabolism	23	23	1.74597e+06	3.68455e+06	6.51548e+06	8.50528e+06	2.76239e+06	3.94048e+06	2.5187e+06	16366771	1.28826e+07	5.4563e+06	4523463	3.90905e+06	4.41244e+06	5533221	16305682	22527997	22571413	1.32204e+07	6.04309e+06	1.35977e+07	4714000	1.39169e+07	22899500	1.73623e+07	21131983	5.77481e+06	15267538	2.94877e+06	7460317	6640946	3.66592e+06	19333312	9.25271e+06	4.38023e+06	16946068	7127926	10488297	11114693	674037	1.46151e+07	28097673
K00048	3735	Anaerostipes caccae	lactaldehyde reductase	Metabolism	Carbohydrate metabolism	Propanoate metabolism	23	23	NA	NA	NA	NA	NA	NA	NA	NA	NA	NA	NA	NA	NA	NA	NA	NA	NA	NA	NA	NA	NA	NA	NA	NA	NA	NA	NA	NA	NA	NA	NA	NA	NA	NA	NA	NA	NA	NA	NA	NA	NA
K00052	5357	Bacteroides thetaiotaomicron	3-isopropylmalate dehydrogenase	Metabolism	Amino acid metabolism	Valine, leucine and isoleucine biosynthesis	52.6316	10	1.73947e+07	6.40178e+07	2.44725e+08	2.92685e+08	1.85231e+08	8.45889e+07	2.56584e+08	1.95531e+08	1.66617e+08	2.52654e+08	5.51643e+08	4.42862e+08	2.80369e+08	5.69248e+08	2.06119e+08	2.98926e+08	2.53626e+08	298338910	511512995	3.24845e+08	312041237	1.92012e+08	2.16681e+08	1.89289e+08	237830357	2.62065e+08	2.60129e+08	187666459	4.54728e+08	335330163	4.93195e+08	530990250	5.50687e+08	5.50544e+08	3.87328e+08	4.39926e+08	5.01517e+08	5.60232e+08	1.30653e+07	2.3053e+08	2.95571e+08
K00052	3385	Blautia sp.	3-isopropylmalate dehydrogenase	Metabolism	Amino acid metabolism	Valine, leucine and isoleucine biosynthesis	52.6316	10	1.85811e+07	1.24892e+06	32539568	50248546	1.10132e+07	1.55514e+07	15925238	104083136	9.26907e+07	4.89761e+07	83817508	60652213	42957616	62620055	144561262	5.50567e+07	6.2652e+07	5.52165e+07	6.81044e+07	6.07236e+07	58962512	1.14159e+08	54026151	46396575	29613388	25754836	4.61478e+07	48790220	145089800	8.87021e+07	9.45184e+07	9.3867e+07	9.05643e+07	1.02881e+08	100368376	112276420	107374564	95920430	1.46406e+07	9.06948e+07	78419502
K00052	3149	Anaerostipes caccae	3-isopropylmalate dehydrogenase	Metabolism	Amino acid metabolism	Valine, leucine and isoleucine biosynthesis	52.6316	10	567134	NA	7.4946e+06	2.72791e+06	NA	NA	NA	3.36579e+06	5.46878e+06	1.11835e+07	19280434	4.62631e+06	NA	9.98502e+06	7.30219e+06	3938780	3.30762e+06	1.76392e+06	15676462	1.61123e+06	10015779	4.86156e+06	3.15309e+06	2.06168e+06	1.48135e+06	NA	464138	NA	7.08249e+06	NA	NA	20478086	14250259	17172964	NA	16100366	3.77693e+06	NA	47598.4	NA	NA
K00052	5357	Bacteroides thetaiotaomicron	3-isopropylmalate dehydrogenase	Metabolism	Carbohydrate metabolism	C5-Branched dibasic acid metabolism	27.5862	8	1.73947e+07	6.40178e+07	2.44725e+08	2.92685e+08	1.85231e+08	8.45889e+07	2.56584e+08	1.95531e+08	1.66617e+08	2.52654e+08	5.51643e+08	4.42862e+08	2.80369e+08	5.69248e+08	2.06119e+08	2.98926e+08	2.53626e+08	298338910	511512995	3.24845e+08	312041237	1.92012e+08	2.16681e+08	1.89289e+08	237830357	2.62065e+08	2.60129e+08	187666459	4.54728e+08	335330163	4.93195e+08	530990250	5.50687e+08	5.50544e+08	3.87328e+08	4.39926e+08	5.01517e+08	5.60232e+08	1.30653e+07	2.3053e+08	2.95571e+08
K00052	3385	Blautia sp.	3-isopropylmalate dehydrogenase	Metabolism	Carbohydrate metabolism	C5-Branched dibasic acid metabolism	27.5862	8	1.85811e+07	1.24892e+06	32539568	50248546	1.10132e+07	1.55514e+07	15925238	104083136	9.26907e+07	4.89761e+07	83817508	60652213	42957616	62620055	144561262	5.50567e+07	6.2652e+07	5.52165e+07	6.81044e+07	6.07236e+07	58962512	1.14159e+08	54026151	46396575	29613388	25754836	4.61478e+07	48790220	145089800	8.87021e+07	9.45184e+07	9.3867e+07	9.05643e+07	1.02881e+08	100368376	112276420	107374564	95920430	1.46406e+07	9.06948e+07	78419502
K00052	3149	Anaerostipes caccae	3-isopropylmalate dehydrogenase	Metabolism	Carbohydrate metabolism	C5-Branched dibasic acid metabolism	27.5862	8	567134	NA	7.4946e+06	2.72791e+06	NA	NA	NA	3.36579e+06	5.46878e+06	1.11835e+07	19280434	4.62631e+06	NA	9.98502e+06	7.30219e+06	3938780	3.30762e+06	1.76392e+06	15676462	1.61123e+06	10015779	4.86156e+06	3.15309e+06	2.06168e+06	1.48135e+06	NA	464138	NA	7.08249e+06	NA	NA	20478086	14250259	17172964	NA	16100366	3.77693e+06	NA	47598.4	NA	NA
K00053	670	Blautia sp.	ketol-acid reductoisomerase	Metabolism	Amino acid metabolism	Valine, leucine and isoleucine biosynthesis	52.6316	10	2.64677e+08	2.71255e+07	8.80584e+08	9.29129e+08	2.80481e+08	3.05328e+08	612334475	1622176668	1169164493	4.86522e+08	1140839117	5.80771e+08	4.71752e+08	8.27546e+08	1594852778	1231066671	9.74345e+08	9.73859e+08	9.88942e+08	7.82472e+08	679383405	1378406184	8.48485e+08	7.81194e+08	7.3027e+08	5.33864e+08	5.80829e+08	6.11288e+08	1615886695	9.25056e+08	1017870889	1119922538	9.98764e+08	1326581330	1463014913	1232255253	1196857252	1362173295	2.30624e+08	1193712894	1178888109
K00053	2092	Bacteroides thetaiotaomicron	ketol-acid reductoisomerase	Metabolism	Amino acid metabolism	Valine, leucine and isoleucine biosynthesis	52.6316	10	7.09625e+07	2.07431e+07	331239620	502412262	469981021	2.2976e+08	4.71043e+08	3.11839e+08	2.70526e+08	1.93079e+08	3.58209e+08	4.20891e+08	3.091e+08	5.20323e+08	3.32338e+08	4.91682e+08	4.20762e+08	4.7205e+08	4.8687e+08	3.88465e+08	3.19479e+08	3.25471e+08	4.1771e+08	356614091	4.43585e+08	4.04161e+08	3.81481e+08	3.15176e+08	3.03483e+08	2.67042e+08	3.74346e+08	3.73408e+08	4.5252e+08	5.8526e+08	513071266	2.51098e+08	3.53529e+08	3.27129e+08	6.08125e+07	4.26711e+08	4.64415e+08
K00053	5380	Heterogeneous	ketol-acid reductoisomerase	Metabolism	Amino acid metabolism	Valine, leucine and isoleucine biosynthesis	52.6316	10	2.00877e+07	5.55862e+06	7.27497e+07	7.4732e+07	2.55942e+07	1.96236e+07	2.53781e+07	1.00569e+08	5.62267e+07	32503653	133804653	3.67925e+07	4.23014e+07	7.71719e+07	1.52458e+08	1.08278e+08	8.00739e+07	7.65839e+07	8.01036e+07	4.97373e+07	3.18934e+07	1.28809e+08	1.06213e+08	5.40471e+07	6.06867e+07	4.01185e+07	2.20679e+07	2.87792e+07	1.40162e+08	8.93995e+07	1.22951e+08	1.31428e+08	8.4906e+07	3.98962e+07	5.00689e+07	2.63633e+08	1.85413e+08	1.01398e+08	293263	32552475	5.23888e+07
K00053	3893	Erysipelatoclostridium ramosum	ketol-acid reductoisomerase	Metabolism	Amino acid metabolism	Valine, leucine and isoleucine biosynthesis	52.6316	10	9.08928e+06	1.03209e+07	1.32142e+07	1.73014e+07	5.43891e+06	9.23538e+07	8.84838e+07	24553832	2.02298e+07	8535669	3.7827e+07	3.11913e+07	7474620	1.20187e+06	4.84511e+07	6.74922e+07	2.76184e+07	1.54779e+07	NA	NA	2.06063e+06	7.81313e+07	1.12613e+08	9.42317e+07	2.86678e+07	15942575	32113892	1.31354e+07	33607906	3.63882e+07	2.35608e+07	4.45913e+06	3.88916e+07	NA	2.98855e+07	4728354	5.88592e+07	1.14814e+07	7.8587e+06	2.9702e+07	111755668
K00053	2911	Escherichia coli	ketol-acid reductoisomerase	Metabolism	Amino acid metabolism	Valine, leucine and isoleucine biosynthesis	52.6316	10	197500	NA	417996	2.17731e+06	3.70558e+06	8.63112e+06	1.28075e+07	NA	710071	NA	5.99023e+06	6.66254e+06	2.66102e+06	6.37992e+06	1.11079e+06	NA	NA	3.37732e+06	3.46896e+06	3.03798e+06	5.69598e+06	NA	NA	448863	1.68016e+06	2.65734e+06	3.2752e+06	4.67037e+06	1.67878e+06	986641	NA	2.79121e+06	1.04077e+07	4.07237e+06	2.73256e+06	1.59936e+06	1.31757e+06	NA	NA	NA	9.68465e+06
K00053	670	Blautia sp.	ketol-acid reductoisomerase	Metabolism	Metabolism of cofactors and vitamins	Pantothenate and CoA biosynthesis	31.5789	12	2.64677e+08	2.71255e+07	8.80584e+08	9.29129e+08	2.80481e+08	3.05328e+08	612334475	1622176668	1169164493	4.86522e+08	1140839117	5.80771e+08	4.71752e+08	8.27546e+08	1594852778	1231066671	9.74345e+08	9.73859e+08	9.88942e+08	7.82472e+08	679383405	1378406184	8.48485e+08	7.81194e+08	7.3027e+08	5.33864e+08	5.80829e+08	6.11288e+08	1615886695	9.25056e+08	1017870889	1119922538	9.98764e+08	1326581330	1463014913	1232255253	1196857252	1362173295	2.30624e+08	1193712894	1178888109
K00053	2092	Bacteroides thetaiotaomicron	ketol-acid reductoisomerase	Metabolism	Metabolism of cofactors and vitamins	Pantothenate and CoA biosynthesis	31.5789	12	7.09625e+07	2.07431e+07	331239620	502412262	469981021	2.2976e+08	4.71043e+08	3.11839e+08	2.70526e+08	1.93079e+08	3.58209e+08	4.20891e+08	3.091e+08	5.20323e+08	3.32338e+08	4.91682e+08	4.20762e+08	4.7205e+08	4.8687e+08	3.88465e+08	3.19479e+08	3.25471e+08	4.1771e+08	356614091	4.43585e+08	4.04161e+08	3.81481e+08	3.15176e+08	3.03483e+08	2.67042e+08	3.74346e+08	3.73408e+08	4.5252e+08	5.8526e+08	513071266	2.51098e+08	3.53529e+08	3.27129e+08	6.08125e+07	4.26711e+08	4.64415e+08
K00053	5380	Heterogeneous	ketol-acid reductoisomerase	Metabolism	Metabolism of cofactors and vitamins	Pantothenate and CoA biosynthesis	31.5789	12	2.00877e+07	5.55862e+06	7.27497e+07	7.4732e+07	2.55942e+07	1.96236e+07	2.53781e+07	1.00569e+08	5.62267e+07	32503653	133804653	3.67925e+07	4.23014e+07	7.71719e+07	1.52458e+08	1.08278e+08	8.00739e+07	7.65839e+07	8.01036e+07	4.97373e+07	3.18934e+07	1.28809e+08	1.06213e+08	5.40471e+07	6.06867e+07	4.01185e+07	2.20679e+07	2.87792e+07	1.40162e+08	8.93995e+07	1.22951e+08	1.31428e+08	8.4906e+07	3.98962e+07	5.00689e+07	2.63633e+08	1.85413e+08	1.01398e+08	293263	32552475	5.23888e+07
K00053	3893	Erysipelatoclostridium ramosum	ketol-acid reductoisomerase	Metabolism	Metabolism of cofactors and vitamins	Pantothenate and CoA biosynthesis	31.5789	12	9.08928e+06	1.03209e+07	1.32142e+07	1.73014e+07	5.43891e+06	9.23538e+07	8.84838e+07	24553832	2.02298e+07	8535669	3.7827e+07	3.11913e+07	7474620	1.20187e+06	4.84511e+07	6.74922e+07	2.76184e+07	1.54779e+07	NA	NA	2.06063e+06	7.81313e+07	1.12613e+08	9.42317e+07	2.86678e+07	15942575	32113892	1.31354e+07	33607906	3.63882e+07	2.35608e+07	4.45913e+06	3.88916e+07	NA	2.98855e+07	4728354	5.88592e+07	1.14814e+07	7.8587e+06	2.9702e+07	111755668
K00053	2911	Escherichia coli	ketol-acid reductoisomerase	Metabolism	Metabolism of cofactors and vitamins	Pantothenate and CoA biosynthesis	31.5789	12	197500	NA	417996	2.17731e+06	3.70558e+06	8.63112e+06	1.28075e+07	NA	710071	NA	5.99023e+06	6.66254e+06	2.66102e+06	6.37992e+06	1.11079e+06	NA	NA	3.37732e+06	3.46896e+06	3.03798e+06	5.69598e+06	NA	NA	448863	1.68016e+06	2.65734e+06	3.2752e+06	4.67037e+06	1.67878e+06	986641	NA	2.79121e+06	1.04077e+07	4.07237e+06	2.73256e+06	1.59936e+06	1.31757e+06	NA	NA	NA	9.68465e+06
K00057	4764	Anaerostipes caccae	glycerol-3-phosphate dehydrogenase (NAD(P)+)	Metabolism	Lipid metabolism	Glycerophospholipid metabolism	6.42202	7	4.78651e+06	811913	8.2969e+06	12667217	1.89752e+06	2.16265e+06	3117939	1.47356e+07	1.49113e+07	1.12423e+07	1.54551e+07	5.59124e+06	3.30357e+06	5.22746e+06	1.84188e+07	1.82929e+07	1.17918e+07	1.1552e+07	8.95918e+06	5064825	4.6213e+06	1.66814e+07	1.12636e+07	7.30129e+06	9.34163e+06	5.60122e+06	3068707	3.46006e+06	3.88253e+07	2.41801e+07	1.64812e+07	1.561e+07	9.74366e+06	3.98909e+06	6.06992e+06	4.22576e+07	3.44076e+07	26324229	436018	6.48873e+06	4.88568e+06
K00057	3316	Bacteroides thetaiotaomicron	glycerol-3-phosphate dehydrogenase (NAD(P)+)	Metabolism	Lipid metabolism	Glycerophospholipid metabolism	6.42202	7	7.87276e+06	446690	1.11289e+07	2.81504e+07	4.78239e+06	1.21032e+07	22298408	2.16141e+07	1.64735e+07	12698764	3.32726e+06	1.84991e+07	1.23708e+07	2.54568e+07	1.93244e+07	22311546	1.93062e+07	16701389	1.97422e+07	1.44326e+07	12248775	1.33258e+07	1.91378e+07	1.29952e+07	2.22972e+07	2.20496e+07	1.97121e+07	2.0406e+07	1.63208e+07	1.50911e+07	2.08361e+07	2.50892e+07	2.41889e+07	22755148	2.84682e+07	1.78866e+07	2.01e+07	1.79275e+07	235368	1.96956e+07	2.23419e+07
K00057	5324	Anaerostipes caccae	glycerol-3-phosphate dehydrogenase (NAD(P)+)	Metabolism	Lipid metabolism	Glycerophospholipid metabolism	6.42202	7	2.34926e+06	574441	7.86064e+06	11982780	NA	567857	1.45474e+06	1.36335e+07	4593487	NA	7765634	3.61961e+06	1.44716e+06	2401798	7.19922e+06	1.06347e+07	6.66297e+06	8.72597e+06	4.17012e+06	2414363	NA	8.24992e+06	9.4273e+06	5.86931e+06	6.65296e+06	5.30362e+06	3.00649e+06	2.45024e+06	1.08076e+07	7.10195e+06	8.38411e+06	6569364	5.06553e+06	2.98633e+06	2.06345e+06	1.38916e+07	1.1011e+07	6.62036e+06	788880	5721249	2.48654e+06
K00057	3767	Escherichia coli	glycerol-3-phosphate dehydrogenase (NAD(P)+)	Metabolism	Lipid metabolism	Glycerophospholipid metabolism	6.42202	7	319934	4458905	NA	5.02092e+06	2.602e+06	5821258	9.05588e+06	NA	1.07819e+06	NA	4.44804e+06	3.98727e+06	140664	7.26936e+06	NA	NA	NA	3.30227e+06	4.56788e+06	27771.4	NA	1.75068e+06	NA	NA	1.13265e+06	3.48541e+06	4.15007e+06	3.74631e+06	3.27658e+06	NA	NA	2935523	7.02741e+06	5.0257e+06	4.01579e+06	2.20042e+06	1.58576e+06	2.13278e+06	94504.4	6.71579e+06	7.69093e+06
K00058	5117	Bacteroides thetaiotaomicron	D-3-phosphoglycerate dehydrogenase / 2-oxoglutarate reductase	Cellular Processes	Transport and catabolism	Exosome	5.30846	37	2.76745e+08	1.49722e+08	1165474686	1694235710	1006338166	8.5649e+08	1235978132	1407010974	1216314421	7.94547e+08	1353964059	1329723840	9.16998e+08	1601227662	1475253683	1867818880	1443007272	1539435980	1606059071	1357614178	9.97681e+08	1527910426	1573394534	1217761197	1509608561	1244239835	1311168220	1076695897	1307776190	9.93736e+08	1438850759	1668867745	1541208806	1784320961	1604638653	1224603152	1496842159	1393507267	2.98975e+08	1467611522	1518472567
K00058	2840	Blautia sp.	D-3-phosphoglycerate dehydrogenase / 2-oxoglutarate reductase	Cellular Processes	Transport and catabolism	Exosome	5.30846	37	4.5507e+07	2.82804e+06	2.10683e+07	2.07534e+08	61238392	3.6902e+07	6.38708e+07	223108832	6.37352e+07	1.96268e+07	153437283	9.97323e+07	8.23019e+07	144632787	217913941	201384297	1.59107e+08	1.55288e+08	1.66048e+08	1.3311e+08	9.08864e+07	8.47351e+07	1.91679e+08	1.48527e+08	1.54488e+08	1.91335e+08	1.53642e+08	4.98688e+07	179860544	9.41199e+07	115053693	122401304	1.28973e+08	174076935	223318359	9.67193e+07	105293235	1.25302e+08	2.44734e+07	176419888	1.17511e+08
K00058	3261	Anaerostipes caccae	D-3-phosphoglycerate dehydrogenase / 2-oxoglutarate reductase	Cellular Processes	Transport and catabolism	Exosome	5.30846	37	7517770	1.41995e+06	22263934	3.16317e+07	1.50916e+07	1.26215e+07	1.23765e+07	3.30001e+07	2.03151e+07	6803866	3.68957e+07	1.08899e+07	1.3114e+07	7.30127e+06	4.27802e+07	2.64264e+07	1.45648e+07	1.41803e+07	1.12746e+07	4.22246e+06	4.61302e+06	4.08851e+07	3.15018e+07	1.94573e+07	9.03411e+06	5.56933e+06	5.35188e+06	7.02544e+06	5.41042e+07	3.23086e+07	3.96864e+07	1.69825e+07	1.00381e+07	5.47694e+06	5.99736e+06	5.68669e+07	3.42463e+07	2.64114e+07	1.44764e+06	9.43918e+06	7.40987e+06
K00058	4812	Anaerostipes caccae	D-3-phosphoglycerate dehydrogenase / 2-oxoglutarate reductase	Cellular Processes	Transport and catabolism	Exosome	5.30846	37	3.75542e+06	4.45843e+06	9.19672e+06	8.53598e+06	NA	10592945	25967074	1.80329e+07	9.94216e+06	2381558	NA	1.04379e+06	NA	NA	1.01126e+07	3.11798e+07	1.64664e+07	13469157	2387569	475714	NA	2.91459e+07	2.86659e+07	1.79171e+07	1.18367e+07	2786236	3.12757e+06	2.65138e+06	14198324	3.14896e+06	2.85741e+06	3.12554e+06	1.55179e+06	1.01877e+06	3.71133e+06	5402071	3601741	4.43614e+06	NA	4.73586e+06	13842396
K00058	876	Escherichia coli	D-3-phosphoglycerate dehydrogenase / 2-oxoglutarate reductase	Cellular Processes	Transport and catabolism	Exosome	5.30846	37	184975	78957.7	NA	3242686	3.05482e+06	1.71987e+06	4.55903e+06	NA	NA	NA	1.38768e+06	1.0309e+06	1751305	2.41582e+06	NA	NA	1.02343e+06	4.44018e+06	4.44367e+06	1509777	391055	407005	743447	670562	2.18801e+06	7.16312e+06	3.16412e+06	2.96202e+06	NA	NA	1.29912e+06	NA	2.55788e+06	2768025	3.24466e+06	NA	NA	NA	NA	2.85606e+06	1.65725e+06
K00058	5117	Bacteroides thetaiotaomicron	D-3-phosphoglycerate dehydrogenase / 2-oxoglutarate reductase	Metabolism	Amino acid metabolism	Glycine, serine and threonine metabolism	22.3404	21	2.76745e+08	1.49722e+08	1165474686	1694235710	1006338166	8.5649e+08	1235978132	1407010974	1216314421	7.94547e+08	1353964059	1329723840	9.16998e+08	1601227662	1475253683	1867818880	1443007272	1539435980	1606059071	1357614178	9.97681e+08	1527910426	1573394534	1217761197	1509608561	1244239835	1311168220	1076695897	1307776190	9.93736e+08	1438850759	1668867745	1541208806	1784320961	1604638653	1224603152	1496842159	1393507267	2.98975e+08	1467611522	1518472567
K00058	2840	Blautia sp.	D-3-phosphoglycerate dehydrogenase / 2-oxoglutarate reductase	Metabolism	Amino acid metabolism	Glycine, serine and threonine metabolism	22.3404	21	4.5507e+07	2.82804e+06	2.10683e+07	2.07534e+08	61238392	3.6902e+07	6.38708e+07	223108832	6.37352e+07	1.96268e+07	153437283	9.97323e+07	8.23019e+07	144632787	217913941	201384297	1.59107e+08	1.55288e+08	1.66048e+08	1.3311e+08	9.08864e+07	8.47351e+07	1.91679e+08	1.48527e+08	1.54488e+08	1.91335e+08	1.53642e+08	4.98688e+07	179860544	9.41199e+07	115053693	122401304	1.28973e+08	174076935	223318359	9.67193e+07	105293235	1.25302e+08	2.44734e+07	176419888	1.17511e+08
K00058	3261	Anaerostipes caccae	D-3-phosphoglycerate dehydrogenase / 2-oxoglutarate reductase	Metabolism	Amino acid metabolism	Glycine, serine and threonine metabolism	22.3404	21	7517770	1.41995e+06	22263934	3.16317e+07	1.50916e+07	1.26215e+07	1.23765e+07	3.30001e+07	2.03151e+07	6803866	3.68957e+07	1.08899e+07	1.3114e+07	7.30127e+06	4.27802e+07	2.64264e+07	1.45648e+07	1.41803e+07	1.12746e+07	4.22246e+06	4.61302e+06	4.08851e+07	3.15018e+07	1.94573e+07	9.03411e+06	5.56933e+06	5.35188e+06	7.02544e+06	5.41042e+07	3.23086e+07	3.96864e+07	1.69825e+07	1.00381e+07	5.47694e+06	5.99736e+06	5.68669e+07	3.42463e+07	2.64114e+07	1.44764e+06	9.43918e+06	7.40987e+06
K00058	4812	Anaerostipes caccae	D-3-phosphoglycerate dehydrogenase / 2-oxoglutarate reductase	Metabolism	Amino acid metabolism	Glycine, serine and threonine metabolism	22.3404	21	3.75542e+06	4.45843e+06	9.19672e+06	8.53598e+06	NA	10592945	25967074	1.80329e+07	9.94216e+06	2381558	NA	1.04379e+06	NA	NA	1.01126e+07	3.11798e+07	1.64664e+07	13469157	2387569	475714	NA	2.91459e+07	2.86659e+07	1.79171e+07	1.18367e+07	2786236	3.12757e+06	2.65138e+06	14198324	3.14896e+06	2.85741e+06	3.12554e+06	1.55179e+06	1.01877e+06	3.71133e+06	5402071	3601741	4.43614e+06	NA	4.73586e+06	13842396
K00058	876	Escherichia coli	D-3-phosphoglycerate dehydrogenase / 2-oxoglutarate reductase	Metabolism	Amino acid metabolism	Glycine, serine and threonine metabolism	22.3404	21	184975	78957.7	NA	3242686	3.05482e+06	1.71987e+06	4.55903e+06	NA	NA	NA	1.38768e+06	1.0309e+06	1751305	2.41582e+06	NA	NA	1.02343e+06	4.44018e+06	4.44367e+06	1509777	391055	407005	743447	670562	2.18801e+06	7.16312e+06	3.16412e+06	2.96202e+06	NA	NA	1.29912e+06	NA	2.55788e+06	2768025	3.24466e+06	NA	NA	NA	NA	2.85606e+06	1.65725e+06
K00058	5117	Bacteroides thetaiotaomicron	D-3-phosphoglycerate dehydrogenase / 2-oxoglutarate reductase	Metabolism	Energy metabolism	Methane metabolism	14.0244	23	2.76745e+08	1.49722e+08	1165474686	1694235710	1006338166	8.5649e+08	1235978132	1407010974	1216314421	7.94547e+08	1353964059	1329723840	9.16998e+08	1601227662	1475253683	1867818880	1443007272	1539435980	1606059071	1357614178	9.97681e+08	1527910426	1573394534	1217761197	1509608561	1244239835	1311168220	1076695897	1307776190	9.93736e+08	1438850759	1668867745	1541208806	1784320961	1604638653	1224603152	1496842159	1393507267	2.98975e+08	1467611522	1518472567
K00058	2840	Blautia sp.	D-3-phosphoglycerate dehydrogenase / 2-oxoglutarate reductase	Metabolism	Energy metabolism	Methane metabolism	14.0244	23	4.5507e+07	2.82804e+06	2.10683e+07	2.07534e+08	61238392	3.6902e+07	6.38708e+07	223108832	6.37352e+07	1.96268e+07	153437283	9.97323e+07	8.23019e+07	144632787	217913941	201384297	1.59107e+08	1.55288e+08	1.66048e+08	1.3311e+08	9.08864e+07	8.47351e+07	1.91679e+08	1.48527e+08	1.54488e+08	1.91335e+08	1.53642e+08	4.98688e+07	179860544	9.41199e+07	115053693	122401304	1.28973e+08	174076935	223318359	9.67193e+07	105293235	1.25302e+08	2.44734e+07	176419888	1.17511e+08
K00058	3261	Anaerostipes caccae	D-3-phosphoglycerate dehydrogenase / 2-oxoglutarate reductase	Metabolism	Energy metabolism	Methane metabolism	14.0244	23	7517770	1.41995e+06	22263934	3.16317e+07	1.50916e+07	1.26215e+07	1.23765e+07	3.30001e+07	2.03151e+07	6803866	3.68957e+07	1.08899e+07	1.3114e+07	7.30127e+06	4.27802e+07	2.64264e+07	1.45648e+07	1.41803e+07	1.12746e+07	4.22246e+06	4.61302e+06	4.08851e+07	3.15018e+07	1.94573e+07	9.03411e+06	5.56933e+06	5.35188e+06	7.02544e+06	5.41042e+07	3.23086e+07	3.96864e+07	1.69825e+07	1.00381e+07	5.47694e+06	5.99736e+06	5.68669e+07	3.42463e+07	2.64114e+07	1.44764e+06	9.43918e+06	7.40987e+06
K00058	4812	Anaerostipes caccae	D-3-phosphoglycerate dehydrogenase / 2-oxoglutarate reductase	Metabolism	Energy metabolism	Methane metabolism	14.0244	23	3.75542e+06	4.45843e+06	9.19672e+06	8.53598e+06	NA	10592945	25967074	1.80329e+07	9.94216e+06	2381558	NA	1.04379e+06	NA	NA	1.01126e+07	3.11798e+07	1.64664e+07	13469157	2387569	475714	NA	2.91459e+07	2.86659e+07	1.79171e+07	1.18367e+07	2786236	3.12757e+06	2.65138e+06	14198324	3.14896e+06	2.85741e+06	3.12554e+06	1.55179e+06	1.01877e+06	3.71133e+06	5402071	3601741	4.43614e+06	NA	4.73586e+06	13842396
K00058	876	Escherichia coli	D-3-phosphoglycerate dehydrogenase / 2-oxoglutarate reductase	Metabolism	Energy metabolism	Methane metabolism	14.0244	23	184975	78957.7	NA	3242686	3.05482e+06	1.71987e+06	4.55903e+06	NA	NA	NA	1.38768e+06	1.0309e+06	1751305	2.41582e+06	NA	NA	1.02343e+06	4.44018e+06	4.44367e+06	1509777	391055	407005	743447	670562	2.18801e+06	7.16312e+06	3.16412e+06	2.96202e+06	NA	NA	1.29912e+06	NA	2.55788e+06	2768025	3.24466e+06	NA	NA	NA	NA	2.85606e+06	1.65725e+06
K00059	881	Bacteroides thetaiotaomicron	3-oxoacyl-[acyl-carrier protein] reductase	Metabolism	Biosynthesis of other secondary metabolites	Prodigiosin biosyntheses	15	3	3.21071e+08	1.2641e+08	1049817827	1637841193	8.70766e+08	5.54122e+08	1307009876	1641098346	1468506120	1130147814	1779403325	1790863984	9.54914e+08	2049865836	1569893214	1991873787	1480144496	1946622171	1824363442	1455494273	1329531141	1640695697	1550323991	1490646464	1967695672	2073277913	1856865550	1721526326	1759919708	1389664991	2014474131	2141163961	2119433088	2392926144	2305287763	1488629371	1685166825	1518998963	1368850398	2042849552	2132582088
K00059	2898	Escherichia coli	3-oxoacyl-[acyl-carrier protein] reductase	Metabolism	Biosynthesis of other secondary metabolites	Prodigiosin biosyntheses	15	3	1.20045e+06	NA	3385085	28129710	2.8426e+07	4.39511e+07	64087792	16257235	9504662	8512370	24377392	29576384	20999186	42599380	13060949	9084321	9616642	32310540	30624716	22831768	14561613	13460657	9008095	11341111	14388294	31695642	33892324	37992780	11787644	6097733	8111324	9806044	31937790	39496592	31308130	10453961	5.74058e+06	7.3414e+06	1.82779e+06	4.23853e+07	51468028
K00059	1299	Anaerostipes caccae	3-oxoacyl-[acyl-carrier protein] reductase	Metabolism	Biosynthesis of other secondary metabolites	Prodigiosin biosyntheses	15	3	4.12289e+06	1.58244e+06	1.99014e+07	21457226	6.59698e+06	2.08422e+06	2.83066e+06	3.39041e+07	2.38915e+07	NA	1.06773e+07	3631697	2.074e+06	2.46524e+06	2.20045e+07	2.87878e+07	27210073	2.32673e+07	9.68267e+06	4.35818e+06	930026	2.25017e+07	2.68462e+07	2.1983e+07	19831783	9.87812e+06	7.39159e+06	9.928e+06	1.44e+07	6.78245e+06	15230987	1.10577e+07	5.65882e+06	4.87596e+06	1.62189e+07	14096555	8.78096e+06	8171481	NA	1.46724e+07	17450676
K00059	881	Bacteroides thetaiotaomicron	3-oxoacyl-[acyl-carrier protein] reductase	Metabolism	Lipid metabolism	Biosynthesis of unsaturated fatty acids	3.7037	1	3.21071e+08	1.2641e+08	1049817827	1637841193	8.70766e+08	5.54122e+08	1307009876	1641098346	1468506120	1130147814	1779403325	1790863984	9.54914e+08	2049865836	1569893214	1991873787	1480144496	1946622171	1824363442	1455494273	1329531141	1640695697	1550323991	1490646464	1967695672	2073277913	1856865550	1721526326	1759919708	1389664991	2014474131	2141163961	2119433088	2392926144	2305287763	1488629371	1685166825	1518998963	1368850398	2042849552	2132582088
K00059	2898	Escherichia coli	3-oxoacyl-[acyl-carrier protein] reductase	Metabolism	Lipid metabolism	Biosynthesis of unsaturated fatty acids	3.7037	1	1.20045e+06	NA	3385085	28129710	2.8426e+07	4.39511e+07	64087792	16257235	9504662	8512370	24377392	29576384	20999186	42599380	13060949	9084321	9616642	32310540	30624716	22831768	14561613	13460657	9008095	11341111	14388294	31695642	33892324	37992780	11787644	6097733	8111324	9806044	31937790	39496592	31308130	10453961	5.74058e+06	7.3414e+06	1.82779e+06	4.23853e+07	51468028
K00059	1299	Anaerostipes caccae	3-oxoacyl-[acyl-carrier protein] reductase	Metabolism	Lipid metabolism	Biosynthesis of unsaturated fatty acids	3.7037	1	4.12289e+06	1.58244e+06	1.99014e+07	21457226	6.59698e+06	2.08422e+06	2.83066e+06	3.39041e+07	2.38915e+07	NA	1.06773e+07	3631697	2.074e+06	2.46524e+06	2.20045e+07	2.87878e+07	27210073	2.32673e+07	9.68267e+06	4.35818e+06	930026	2.25017e+07	2.68462e+07	2.1983e+07	19831783	9.87812e+06	7.39159e+06	9.928e+06	1.44e+07	6.78245e+06	15230987	1.10577e+07	5.65882e+06	4.87596e+06	1.62189e+07	14096555	8.78096e+06	8171481	NA	1.46724e+07	17450676
K00059	881	Bacteroides thetaiotaomicron	3-oxoacyl-[acyl-carrier protein] reductase	Metabolism	Lipid metabolism	Fatty acid biosynthesis	44.1176	15	3.21071e+08	1.2641e+08	1049817827	1637841193	8.70766e+08	5.54122e+08	1307009876	1641098346	1468506120	1130147814	1779403325	1790863984	9.54914e+08	2049865836	1569893214	1991873787	1480144496	1946622171	1824363442	1455494273	1329531141	1640695697	1550323991	1490646464	1967695672	2073277913	1856865550	1721526326	1759919708	1389664991	2014474131	2141163961	2119433088	2392926144	2305287763	1488629371	1685166825	1518998963	1368850398	2042849552	2132582088
K00059	2898	Escherichia coli	3-oxoacyl-[acyl-carrier protein] reductase	Metabolism	Lipid metabolism	Fatty acid biosynthesis	44.1176	15	1.20045e+06	NA	3385085	28129710	2.8426e+07	4.39511e+07	64087792	16257235	9504662	8512370	24377392	29576384	20999186	42599380	13060949	9084321	9616642	32310540	30624716	22831768	14561613	13460657	9008095	11341111	14388294	31695642	33892324	37992780	11787644	6097733	8111324	9806044	31937790	39496592	31308130	10453961	5.74058e+06	7.3414e+06	1.82779e+06	4.23853e+07	51468028
K00059	1299	Anaerostipes caccae	3-oxoacyl-[acyl-carrier protein] reductase	Metabolism	Lipid metabolism	Fatty acid biosynthesis	44.1176	15	4.12289e+06	1.58244e+06	1.99014e+07	21457226	6.59698e+06	2.08422e+06	2.83066e+06	3.39041e+07	2.38915e+07	NA	1.06773e+07	3631697	2.074e+06	2.46524e+06	2.20045e+07	2.87878e+07	27210073	2.32673e+07	9.68267e+06	4.35818e+06	930026	2.25017e+07	2.68462e+07	2.1983e+07	19831783	9.87812e+06	7.39159e+06	9.928e+06	1.44e+07	6.78245e+06	15230987	1.10577e+07	5.65882e+06	4.87596e+06	1.62189e+07	14096555	8.78096e+06	8171481	NA	1.46724e+07	17450676
K00059	881	Bacteroides thetaiotaomicron	3-oxoacyl-[acyl-carrier protein] reductase	Metabolism	Lipid metabolism	Lipid biosynthesis proteins	10.0719	14	3.21071e+08	1.2641e+08	1049817827	1637841193	8.70766e+08	5.54122e+08	1307009876	1641098346	1468506120	1130147814	1779403325	1790863984	9.54914e+08	2049865836	1569893214	1991873787	1480144496	1946622171	1824363442	1455494273	1329531141	1640695697	1550323991	1490646464	1967695672	2073277913	1856865550	1721526326	1759919708	1389664991	2014474131	2141163961	2119433088	2392926144	2305287763	1488629371	1685166825	1518998963	1368850398	2042849552	2132582088
K00059	2898	Escherichia coli	3-oxoacyl-[acyl-carrier protein] reductase	Metabolism	Lipid metabolism	Lipid biosynthesis proteins	10.0719	14	1.20045e+06	NA	3385085	28129710	2.8426e+07	4.39511e+07	64087792	16257235	9504662	8512370	24377392	29576384	20999186	42599380	13060949	9084321	9616642	32310540	30624716	22831768	14561613	13460657	9008095	11341111	14388294	31695642	33892324	37992780	11787644	6097733	8111324	9806044	31937790	39496592	31308130	10453961	5.74058e+06	7.3414e+06	1.82779e+06	4.23853e+07	51468028
K00059	1299	Anaerostipes caccae	3-oxoacyl-[acyl-carrier protein] reductase	Metabolism	Lipid metabolism	Lipid biosynthesis proteins	10.0719	14	4.12289e+06	1.58244e+06	1.99014e+07	21457226	6.59698e+06	2.08422e+06	2.83066e+06	3.39041e+07	2.38915e+07	NA	1.06773e+07	3631697	2.074e+06	2.46524e+06	2.20045e+07	2.87878e+07	27210073	2.32673e+07	9.68267e+06	4.35818e+06	930026	2.25017e+07	2.68462e+07	2.1983e+07	19831783	9.87812e+06	7.39159e+06	9.928e+06	1.44e+07	6.78245e+06	15230987	1.10577e+07	5.65882e+06	4.87596e+06	1.62189e+07	14096555	8.78096e+06	8171481	NA	1.46724e+07	17450676
K00059	881	Bacteroides thetaiotaomicron	3-oxoacyl-[acyl-carrier protein] reductase	Metabolism	Metabolism of cofactors and vitamins	Biotin metabolism	26.087	6	3.21071e+08	1.2641e+08	1049817827	1637841193	8.70766e+08	5.54122e+08	1307009876	1641098346	1468506120	1130147814	1779403325	1790863984	9.54914e+08	2049865836	1569893214	1991873787	1480144496	1946622171	1824363442	1455494273	1329531141	1640695697	1550323991	1490646464	1967695672	2073277913	1856865550	1721526326	1759919708	1389664991	2014474131	2141163961	2119433088	2392926144	2305287763	1488629371	1685166825	1518998963	1368850398	2042849552	2132582088
K00059	2898	Escherichia coli	3-oxoacyl-[acyl-carrier protein] reductase	Metabolism	Metabolism of cofactors and vitamins	Biotin metabolism	26.087	6	1.20045e+06	NA	3385085	28129710	2.8426e+07	4.39511e+07	64087792	16257235	9504662	8512370	24377392	29576384	20999186	42599380	13060949	9084321	9616642	32310540	30624716	22831768	14561613	13460657	9008095	11341111	14388294	31695642	33892324	37992780	11787644	6097733	8111324	9806044	31937790	39496592	31308130	10453961	5.74058e+06	7.3414e+06	1.82779e+06	4.23853e+07	51468028
K00059	1299	Anaerostipes caccae	3-oxoacyl-[acyl-carrier protein] reductase	Metabolism	Metabolism of cofactors and vitamins	Biotin metabolism	26.087	6	4.12289e+06	1.58244e+06	1.99014e+07	21457226	6.59698e+06	2.08422e+06	2.83066e+06	3.39041e+07	2.38915e+07	NA	1.06773e+07	3631697	2.074e+06	2.46524e+06	2.20045e+07	2.87878e+07	27210073	2.32673e+07	9.68267e+06	4.35818e+06	930026	2.25017e+07	2.68462e+07	2.1983e+07	19831783	9.87812e+06	7.39159e+06	9.928e+06	1.44e+07	6.78245e+06	15230987	1.10577e+07	5.65882e+06	4.87596e+06	1.62189e+07	14096555	8.78096e+06	8171481	NA	1.46724e+07	17450676
K00060	2428	Escherichia coli	threonine 3-dehydrogenase	Metabolism	Amino acid metabolism	Glycine, serine and threonine metabolism	22.3404	21	752345	NA	609866	1.39059e+07	2.35434e+07	2.30704e+07	4.90143e+07	4.0669e+06	2.49792e+06	1.01334e+06	15589372	1.04934e+07	1.31382e+07	2.54182e+07	1.72352e+06	1065038	1.83684e+06	19645135	1.88194e+07	12611508	7.85171e+06	5.22725e+06	1.78456e+06	3.87077e+06	9.85639e+06	2.59361e+07	2.28658e+07	2.2504e+07	3.71751e+06	2.51477e+06	1.5032e+06	5975093	24590452	2.24385e+07	2.02139e+07	1.31382e+06	2.14762e+06	768522	146220	3.79929e+07	3.16041e+07
K00065	5624	Blautia sp.	2-deoxy-D-gluconate 3-dehydrogenase	Metabolism	Carbohydrate metabolism	Pentose and glucuronate interconversions	21.4286	15	7.68255e+06	2.50573e+06	1.91218e+07	25571041	2.86795e+06	3.2717e+06	1.52249e+07	4.13424e+07	40473954	2.43684e+07	37177692	29417735	21145518	36655800	45985179	35805275	2.84161e+07	3.23301e+07	34393694	24051288	25026035	32921197	27602731	31027834	3.33064e+07	2.94752e+07	29349498	24232398	58374742	4.13243e+07	50999884	5.5497e+07	52778792	59297782	5.92244e+07	42220096	49626202	4.54049e+07	13539738	5.5657e+07	43758850
K00065	145	Clostridium butyricum	2-deoxy-D-gluconate 3-dehydrogenase	Metabolism	Carbohydrate metabolism	Pentose and glucuronate interconversions	21.4286	15	24883352	1.13453e+07	2.5582e+07	22994354	NA	3.79235e+06	NA	2.47986e+08	1.1184e+08	4.23505e+07	7.82961e+07	4.2597e+07	1.93279e+07	20554038	182482664	157160207	1.47904e+08	99056794	7.3788e+07	4.7478e+07	36390788	181480991	9.61297e+07	7.20032e+07	51605048	1.78845e+07	1.49201e+07	1.63868e+07	195293633	6.48137e+07	5.46891e+07	42411520	4.50703e+07	4.96055e+07	6.2578e+07	164391457	82955278	5.57384e+07	NA	6.39063e+07	5.59258e+07
K00065	1199	Escherichia coli	2-deoxy-D-gluconate 3-dehydrogenase	Metabolism	Carbohydrate metabolism	Pentose and glucuronate interconversions	21.4286	15	832506	154701	388770	2.93839e+06	10232963	1.62045e+06	3.24108e+06	2963611	NA	NA	NA	NA	875906	NA	934468	4495219	1.88734e+06	NA	2.66068e+06	4.92157e+06	872933	NA	NA	NA	2.35449e+06	3113474	NA	NA	NA	NA	NA	NA	NA	NA	NA	NA	NA	NA	584586	3.21593e+06	3.76856e+06
K00067	4537	Heterogeneous	dTDP-4-dehydrorhamnose reductase	Metabolism	Biosynthesis of other secondary metabolites	Streptomycin biosynthesis	44.4444	8	4.72564e+07	149900	6.21887e+07	144821752	43004837	1.81421e+07	2.43457e+07	9.84282e+07	65372651	6.17314e+07	1.65729e+08	1.29469e+08	9.77168e+07	1.74579e+08	1.69237e+08	7.09255e+07	5.90103e+07	1.17922e+08	1.81858e+08	113075802	1.03653e+08	101577746	5.97155e+07	6.32383e+07	5.2541e+07	86004715	4.74097e+07	4.61203e+07	211410744	1.66926e+08	2.09414e+08	1.93496e+08	1.87758e+08	2.34261e+08	1.70478e+08	2.13132e+08	205843014	1.83081e+08	602737	123862089	5.90876e+07
K00067	1540	Escherichia coli	dTDP-4-dehydrorhamnose reductase	Metabolism	Biosynthesis of other secondary metabolites	Streptomycin biosynthesis	44.4444	8	NA	NA	NA	NA	NA	20371002	NA	NA	NA	NA	NA	NA	NA	NA	NA	NA	NA	NA	NA	NA	NA	8578946	9397918	10161609	NA	NA	NA	NA	NA	NA	NA	NA	NA	NA	NA	NA	NA	NA	1.76628e+06	NA	NA
K00067	5396	Erysipelatoclostridium ramosum	dTDP-4-dehydrorhamnose reductase	Metabolism	Biosynthesis of other secondary metabolites	Streptomycin biosynthesis	44.4444	8	8.03249e+06	180677	3.89949e+06	6.87688e+06	2015421	4.78338e+06	4521093	14312765	3201984	8879158	6.56848e+06	2.50172e+06	2.11104e+06	3.68805e+06	2.38018e+07	8.26481e+06	1.05128e+07	9317313	6.31639e+06	3854390	14921966	3587998	6072044	6.13785e+06	10016994	5.85963e+06	6.0886e+06	1.9212e+06	2.38322e+07	5133401	7.37858e+06	1.383e+07	7.59631e+06	8294723	1.1138e+07	7.2557e+06	6.2796e+06	3.22254e+07	NA	7903349	4.99633e+06
K00067	3668	Bacteroides thetaiotaomicron	dTDP-4-dehydrorhamnose reductase	Metabolism	Biosynthesis of other secondary metabolites	Streptomycin biosynthesis	44.4444	8	877483	2.99535e+07	3.40584e+06	4204863	10864626	3222591	3.77639e+06	3.801e+06	4.05641e+06	4884511	2.41743e+07	4084839	2.01323e+06	4771570	5.43884e+06	3.30347e+06	4418319	2.66355e+06	4.62757e+06	1.40028e+06	2709667	3435271	7688039	2.20967e+06	4300985	2.73719e+06	3.68653e+06	3.33049e+06	3643816	2.7768e+06	3.83659e+06	4.85606e+06	3.83385e+06	4229609	3.15322e+06	9.36808e+06	2.72137e+06	2.4183e+06	NA	518713	3175568
K00067	336	Bacteroides thetaiotaomicron	dTDP-4-dehydrorhamnose reductase	Metabolism	Biosynthesis of other secondary metabolites	Streptomycin biosynthesis	44.4444	8	347920	NA	2.08563e+06	3.23279e+06	NA	939938	1.60137e+06	NA	2.07201e+06	393066	2701845	NA	1709794	1.53622e+06	NA	2.88065e+06	1.74109e+06	2499601	2716435	1.35066e+06	648759	973324	2.27855e+06	1.46933e+06	NA	2.47235e+06	2.26545e+06	1.66469e+06	643849	NA	3302738	2282949	1950207	2.00295e+06	3.04182e+06	NA	1.63886e+06	1.33475e+06	230721	2.10455e+06	1.56056e+06
K00067	4537	Heterogeneous	dTDP-4-dehydrorhamnose reductase	Metabolism	Metabolism of terpenoids and polyketides	Polyketide sugar unit biosynthesis	5.26316	3	4.72564e+07	149900	6.21887e+07	144821752	43004837	1.81421e+07	2.43457e+07	9.84282e+07	65372651	6.17314e+07	1.65729e+08	1.29469e+08	9.77168e+07	1.74579e+08	1.69237e+08	7.09255e+07	5.90103e+07	1.17922e+08	1.81858e+08	113075802	1.03653e+08	101577746	5.97155e+07	6.32383e+07	5.2541e+07	86004715	4.74097e+07	4.61203e+07	211410744	1.66926e+08	2.09414e+08	1.93496e+08	1.87758e+08	2.34261e+08	1.70478e+08	2.13132e+08	205843014	1.83081e+08	602737	123862089	5.90876e+07
K00067	1540	Escherichia coli	dTDP-4-dehydrorhamnose reductase	Metabolism	Metabolism of terpenoids and polyketides	Polyketide sugar unit biosynthesis	5.26316	3	NA	NA	NA	NA	NA	20371002	NA	NA	NA	NA	NA	NA	NA	NA	NA	NA	NA	NA	NA	NA	NA	8578946	9397918	10161609	NA	NA	NA	NA	NA	NA	NA	NA	NA	NA	NA	NA	NA	NA	1.76628e+06	NA	NA
K00067	5396	Erysipelatoclostridium ramosum	dTDP-4-dehydrorhamnose reductase	Metabolism	Metabolism of terpenoids and polyketides	Polyketide sugar unit biosynthesis	5.26316	3	8.03249e+06	180677	3.89949e+06	6.87688e+06	2015421	4.78338e+06	4521093	14312765	3201984	8879158	6.56848e+06	2.50172e+06	2.11104e+06	3.68805e+06	2.38018e+07	8.26481e+06	1.05128e+07	9317313	6.31639e+06	3854390	14921966	3587998	6072044	6.13785e+06	10016994	5.85963e+06	6.0886e+06	1.9212e+06	2.38322e+07	5133401	7.37858e+06	1.383e+07	7.59631e+06	8294723	1.1138e+07	7.2557e+06	6.2796e+06	3.22254e+07	NA	7903349	4.99633e+06
K00067	3668	Bacteroides thetaiotaomicron	dTDP-4-dehydrorhamnose reductase	Metabolism	Metabolism of terpenoids and polyketides	Polyketide sugar unit biosynthesis	5.26316	3	877483	2.99535e+07	3.40584e+06	4204863	10864626	3222591	3.77639e+06	3.801e+06	4.05641e+06	4884511	2.41743e+07	4084839	2.01323e+06	4771570	5.43884e+06	3.30347e+06	4418319	2.66355e+06	4.62757e+06	1.40028e+06	2709667	3435271	7688039	2.20967e+06	4300985	2.73719e+06	3.68653e+06	3.33049e+06	3643816	2.7768e+06	3.83659e+06	4.85606e+06	3.83385e+06	4229609	3.15322e+06	9.36808e+06	2.72137e+06	2.4183e+06	NA	518713	3175568
K00067	336	Bacteroides thetaiotaomicron	dTDP-4-dehydrorhamnose reductase	Metabolism	Metabolism of terpenoids and polyketides	Polyketide sugar unit biosynthesis	5.26316	3	347920	NA	2.08563e+06	3.23279e+06	NA	939938	1.60137e+06	NA	2.07201e+06	393066	2701845	NA	1709794	1.53622e+06	NA	2.88065e+06	1.74109e+06	2499601	2716435	1.35066e+06	648759	973324	2.27855e+06	1.46933e+06	NA	2.47235e+06	2.26545e+06	1.66469e+06	643849	NA	3302738	2282949	1950207	2.00295e+06	3.04182e+06	NA	1.63886e+06	1.33475e+06	230721	2.10455e+06	1.56056e+06
K00068	4606	Heterogeneous	sorbitol-6-phosphate 2-dehydrogenase	Metabolism	Carbohydrate metabolism	Fructose and mannose metabolism	27.7778	30	17957523	4.24353e+07	1.21298e+08	1.43537e+08	6.3215e+07	46336438	1.25579e+08	2.47988e+08	131233527	5.72565e+07	1.32057e+08	6.84608e+07	5.2609e+07	1.08334e+08	1.49986e+08	2.62495e+08	221736488	2.14083e+08	1.07246e+08	5.41409e+07	4.18021e+07	167324065	226710175	1.3602e+08	2.59266e+08	1.63344e+08	1.15051e+08	1.24543e+08	1.74982e+08	1.08735e+08	1.23872e+08	1.40391e+08	1.14763e+08	8.57709e+07	1.55588e+08	1.16111e+08	1.46329e+08	1.27809e+08	5.59717e+07	7.69395e+07	185572702
K00074	3678	Clostridium butyricum	3-hydroxybutyryl-CoA dehydrogenase	Metabolism	Amino acid metabolism	Phenylalanine metabolism	9.21053	7	3.84947e+07	1.40747e+07	1.42794e+08	1.32066e+08	5.73776e+07	2.29415e+07	4.85445e+07	3.03336e+08	1.5343e+08	6.85609e+07	9.5402e+07	9.138e+07	5.72025e+07	87049044	2.17886e+08	266429601	1.65678e+08	1.2695e+08	88529213	4.90371e+07	4.37e+07	2.79817e+08	315377347	1.75214e+08	1.25562e+08	5.7908e+07	5.57529e+07	4.19354e+07	360016609	146396807	1.07158e+08	1.05439e+08	9.15576e+07	121619260	126630084	2.30427e+08	1.70458e+08	1.08996e+08	2.24152e+06	5.80969e+07	99932066
K00074	4253	Anaerostipes caccae	3-hydroxybutyryl-CoA dehydrogenase	Metabolism	Amino acid metabolism	Phenylalanine metabolism	9.21053	7	3186132	NA	958662	2.14068e+07	4.21468e+06	NA	NA	1.32556e+07	NA	NA	1.89963e+07	5.56122e+06	5.85613e+06	NA	950370	33268997	1.82912e+07	1.27118e+07	2.15429e+06	NA	NA	868841	1.7988e+07	571780	1.96508e+06	865589	NA	593721	1.69028e+06	1.16777e+06	1.76366e+07	9491561	4.13847e+06	2900585	NA	2.12737e+07	6.36302e+06	NA	71197.4	NA	NA
K00074	3678	Clostridium butyricum	3-hydroxybutyryl-CoA dehydrogenase	Metabolism	Carbohydrate metabolism	Butanoate metabolism	19.5652	18	3.84947e+07	1.40747e+07	1.42794e+08	1.32066e+08	5.73776e+07	2.29415e+07	4.85445e+07	3.03336e+08	1.5343e+08	6.85609e+07	9.5402e+07	9.138e+07	5.72025e+07	87049044	2.17886e+08	266429601	1.65678e+08	1.2695e+08	88529213	4.90371e+07	4.37e+07	2.79817e+08	315377347	1.75214e+08	1.25562e+08	5.7908e+07	5.57529e+07	4.19354e+07	360016609	146396807	1.07158e+08	1.05439e+08	9.15576e+07	121619260	126630084	2.30427e+08	1.70458e+08	1.08996e+08	2.24152e+06	5.80969e+07	99932066
K00074	4253	Anaerostipes caccae	3-hydroxybutyryl-CoA dehydrogenase	Metabolism	Carbohydrate metabolism	Butanoate metabolism	19.5652	18	3186132	NA	958662	2.14068e+07	4.21468e+06	NA	NA	1.32556e+07	NA	NA	1.89963e+07	5.56122e+06	5.85613e+06	NA	950370	33268997	1.82912e+07	1.27118e+07	2.15429e+06	NA	NA	868841	1.7988e+07	571780	1.96508e+06	865589	NA	593721	1.69028e+06	1.16777e+06	1.76366e+07	9491561	4.13847e+06	2900585	NA	2.12737e+07	6.36302e+06	NA	71197.4	NA	NA
K00074	3678	Clostridium butyricum	3-hydroxybutyryl-CoA dehydrogenase	Metabolism	Xenobiotics biodegradation and metabolism	Benzoate degradation	3.09278	3	3.84947e+07	1.40747e+07	1.42794e+08	1.32066e+08	5.73776e+07	2.29415e+07	4.85445e+07	3.03336e+08	1.5343e+08	6.85609e+07	9.5402e+07	9.138e+07	5.72025e+07	87049044	2.17886e+08	266429601	1.65678e+08	1.2695e+08	88529213	4.90371e+07	4.37e+07	2.79817e+08	315377347	1.75214e+08	1.25562e+08	5.7908e+07	5.57529e+07	4.19354e+07	360016609	146396807	1.07158e+08	1.05439e+08	9.15576e+07	121619260	126630084	2.30427e+08	1.70458e+08	1.08996e+08	2.24152e+06	5.80969e+07	99932066
K00074	4253	Anaerostipes caccae	3-hydroxybutyryl-CoA dehydrogenase	Metabolism	Xenobiotics biodegradation and metabolism	Benzoate degradation	3.09278	3	3186132	NA	958662	2.14068e+07	4.21468e+06	NA	NA	1.32556e+07	NA	NA	1.89963e+07	5.56122e+06	5.85613e+06	NA	950370	33268997	1.82912e+07	1.27118e+07	2.15429e+06	NA	NA	868841	1.7988e+07	571780	1.96508e+06	865589	NA	593721	1.69028e+06	1.16777e+06	1.76366e+07	9491561	4.13847e+06	2900585	NA	2.12737e+07	6.36302e+06	NA	71197.4	NA	NA
K00075	5157	Bacteroides thetaiotaomicron	UDP-N-acetylmuramate dehydrogenase	Metabolism	Carbohydrate metabolism	Amino sugar and nucleotide sugar metabolism	23.8411	36	3.49769e+06	8.73976e+06	7.57042e+06	1.82001e+07	2.72424e+06	1.30028e+06	1.58742e+07	13330009	5.22966e+06	6.67022e+06	2.33999e+07	2.11435e+07	1.193e+07	2.48144e+07	1.13878e+07	1.65877e+07	18922382	1.83832e+07	3.06956e+07	1.86888e+07	7.6471e+06	3.19474e+06	1.07772e+06	169904	1.42222e+07	1.50297e+07	1.23986e+07	1.26992e+07	1.20405e+07	1.91751e+07	2.29975e+07	30103416	2.35076e+07	2.55543e+07	1.34976e+07	3.60938e+07	2.95485e+07	1.34054e+07	594822	8.04116e+06	1.34189e+07
K00075	3653	Blautia sp.	UDP-N-acetylmuramate dehydrogenase	Metabolism	Carbohydrate metabolism	Amino sugar and nucleotide sugar metabolism	23.8411	36	5.2716e+06	NA	1.45373e+07	15218758	1424331	NA	5.54151e+06	29908108	23928394	5256005	1.64843e+07	10432291	7.30339e+06	11450193	16617036	1.60393e+07	1.33559e+07	7423333	10905881	11884320	1.00175e+07	21898466	4.95056e+06	6519559	1.49806e+07	1.07115e+07	9583685	8498861	21661156	19337350	1.95389e+07	28434649	2.05965e+07	14141090	23246097	28185397	2.20231e+07	20436653	NA	21527632	1.82022e+07
K00075	5157	Bacteroides thetaiotaomicron	UDP-N-acetylmuramate dehydrogenase	Metabolism	Glycan biosynthesis and metabolism	Peptidoglycan biosynthesis	23.4043	11	3.49769e+06	8.73976e+06	7.57042e+06	1.82001e+07	2.72424e+06	1.30028e+06	1.58742e+07	13330009	5.22966e+06	6.67022e+06	2.33999e+07	2.11435e+07	1.193e+07	2.48144e+07	1.13878e+07	1.65877e+07	18922382	1.83832e+07	3.06956e+07	1.86888e+07	7.6471e+06	3.19474e+06	1.07772e+06	169904	1.42222e+07	1.50297e+07	1.23986e+07	1.26992e+07	1.20405e+07	1.91751e+07	2.29975e+07	30103416	2.35076e+07	2.55543e+07	1.34976e+07	3.60938e+07	2.95485e+07	1.34054e+07	594822	8.04116e+06	1.34189e+07
K00075	3653	Blautia sp.	UDP-N-acetylmuramate dehydrogenase	Metabolism	Glycan biosynthesis and metabolism	Peptidoglycan biosynthesis	23.4043	11	5.2716e+06	NA	1.45373e+07	15218758	1424331	NA	5.54151e+06	29908108	23928394	5256005	1.64843e+07	10432291	7.30339e+06	11450193	16617036	1.60393e+07	1.33559e+07	7423333	10905881	11884320	1.00175e+07	21898466	4.95056e+06	6519559	1.49806e+07	1.07115e+07	9583685	8498861	21661156	19337350	1.95389e+07	28434649	2.05965e+07	14141090	23246097	28185397	2.20231e+07	20436653	NA	21527632	1.82022e+07
K00075	5157	Bacteroides thetaiotaomicron	UDP-N-acetylmuramate dehydrogenase	Metabolism	Glycan biosynthesis and metabolism	Peptidoglycan biosynthesis and degradation proteins	19.5402	17	3.49769e+06	8.73976e+06	7.57042e+06	1.82001e+07	2.72424e+06	1.30028e+06	1.58742e+07	13330009	5.22966e+06	6.67022e+06	2.33999e+07	2.11435e+07	1.193e+07	2.48144e+07	1.13878e+07	1.65877e+07	18922382	1.83832e+07	3.06956e+07	1.86888e+07	7.6471e+06	3.19474e+06	1.07772e+06	169904	1.42222e+07	1.50297e+07	1.23986e+07	1.26992e+07	1.20405e+07	1.91751e+07	2.29975e+07	30103416	2.35076e+07	2.55543e+07	1.34976e+07	3.60938e+07	2.95485e+07	1.34054e+07	594822	8.04116e+06	1.34189e+07
K00075	3653	Blautia sp.	UDP-N-acetylmuramate dehydrogenase	Metabolism	Glycan biosynthesis and metabolism	Peptidoglycan biosynthesis and degradation proteins	19.5402	17	5.2716e+06	NA	1.45373e+07	15218758	1424331	NA	5.54151e+06	29908108	23928394	5256005	1.64843e+07	10432291	7.30339e+06	11450193	16617036	1.60393e+07	1.33559e+07	7423333	10905881	11884320	1.00175e+07	21898466	4.95056e+06	6519559	1.49806e+07	1.07115e+07	9583685	8498861	21661156	19337350	1.95389e+07	28434649	2.05965e+07	14141090	23246097	28185397	2.20231e+07	20436653	NA	21527632	1.82022e+07
K00076	5656	Escherichia coli	7-alpha-hydroxysteroid dehydrogenase	Metabolism	Lipid metabolism	Secondary bile acid biosynthesis	11.1111	1	387370	227072	NA	4.22693e+07	6.25768e+07	5.68256e+07	9.8138e+07	1.46925e+07	6.99265e+06	8.64092e+06	1.05884e+08	7.28394e+07	4.31202e+07	6.70596e+07	1.22128e+07	4.18292e+06	6.59397e+06	5.93461e+07	6.04733e+07	4.38765e+07	2.17602e+07	5.52515e+06	4.00571e+06	7.73004e+06	4.06273e+07	7.03931e+07	8.05507e+07	7.21677e+07	1.01462e+07	1.70629e+06	2635809	9.86048e+06	7.80334e+07	68870211	4.20376e+07	7.1807e+06	9620297	10381271	4.03819e+06	1.12443e+08	1.14271e+08
K00077	1736	Bacteroides thetaiotaomicron	2-dehydropantoate 2-reductase	Metabolism	Metabolism of cofactors and vitamins	Pantothenate and CoA biosynthesis	31.5789	12	8.89565e+06	2.23517e+07	9.08144e+07	1.25537e+08	9.2178e+07	4.91344e+07	7.90604e+07	1.40018e+08	1.28887e+08	4.90986e+07	7.6087e+07	8.0996e+07	5.75818e+07	7.27197e+07	6.64663e+07	1.96369e+08	1.59571e+08	1.48262e+08	9.8428e+07	5.35809e+07	5.19204e+07	1.0365e+08	1.85107e+08	7.95352e+07	163009272	1.62276e+08	1.60948e+08	1.17969e+08	6.95663e+07	6.7495e+07	1.03912e+08	1.30728e+08	1.31345e+08	1.28575e+08	2.03105e+08	8.55978e+07	9.81699e+07	9.99186e+07	14127.9	8.50985e+07	171254519
K00087	5064	Blautia sp.	xanthine dehydrogenase molybdenum-binding subunit	Metabolism	Nucleotide metabolism	Purine metabolism	15.6364	43	1.54158e+07	1.92346e+06	2.05061e+07	25094235	902281	9.93967e+06	1.83895e+07	112210204	4.02652e+07	1.1774e+07	5.83594e+07	3.25911e+07	2.26497e+07	3.54967e+07	78637763	63072628	4.01334e+07	3.41761e+07	4.21429e+07	2.7957e+07	32025219	43301043	37584181	1.99127e+07	2.42102e+07	26292398	21047613	26598077	8.70362e+07	38688302	63255142	6.15034e+07	3.27984e+07	4.50368e+07	62856183	101750194	6.49587e+07	5.74848e+07	152810	3.76966e+07	3.07779e+07
K00087	436	Escherichia coli	xanthine dehydrogenase molybdenum-binding subunit	Metabolism	Nucleotide metabolism	Purine metabolism	15.6364	43	109925	NA	1.90322e+06	1.2044e+07	7.14635e+06	4.28364e+06	1.05052e+07	3.41852e+06	NA	NA	2.28718e+06	1.19632e+07	8.3114e+06	2.23361e+07	297986	754502	NA	313525	3.88526e+06	NA	6.67475e+06	2.28684e+06	NA	NA	NA	NA	531028	1.04298e+06	3.91589e+06	NA	2.5957e+06	1.00783e+07	2.22037e+07	1.4949e+07	1.07148e+07	9.4551e+06	NA	NA	NA	1.08006e+07	1.20383e+07
K00087	5167	Anaerostipes caccae	xanthine dehydrogenase molybdenum-binding subunit	Metabolism	Nucleotide metabolism	Purine metabolism	15.6364	43	2.87637e+06	1.32933e+06	2.13684e+07	5694441	NA	2.20836e+06	2.03182e+06	43933414	24242058	NA	6494986	3.77468e+06	3.07901e+06	3747217	24311395	12600334	7317086	5.9534e+06	8320109	5.32912e+06	852310	3269205	724284	7.16793e+06	5481301	NA	3.9608e+06	7.07111e+06	2.21558e+07	8989028	10368159	8910927	4.12725e+06	7.32298e+06	9206981	1.8383e+07	14860407	13725698	NA	11349382	NA
K00088	203	Bacteroides thetaiotaomicron	IMP dehydrogenase	Cellular Processes	Transport and catabolism	Exosome	5.30846	37	3.18195e+08	6.79883e+07	1009749794	1723331925	6.12521e+08	5.84757e+08	1135496256	1120556041	9.97254e+08	7.84823e+08	1590618005	1429416170	8.61912e+08	1775431413	6.66245e+08	1249256728	1186816221	1318581897	1574977324	1311665946	1058237543	6.99382e+08	1089723934	815711431	1197419575	1184778320	1158005929	1014204794	9.64521e+08	1025963257	1722051087	1980161178	1891916110	1709190461	1440032018	1015507303	1327748553	1303877668	2.67606e+08	1405599624	1240998418
K00088	2511	Blautia sp.	IMP dehydrogenase	Cellular Processes	Transport and catabolism	Exosome	5.30846	37	4.49665e+07	2.23914e+06	1.05768e+08	9.43213e+07	1.93382e+07	1.77349e+07	5.10288e+07	2.36452e+08	1.69859e+08	8.06122e+07	1.06453e+08	6.80794e+07	5.60589e+07	1.10368e+08	269728604	1.8537e+08	1.51585e+08	9.76876e+07	1.09012e+08	100674256	9.46234e+07	216383766	1.53454e+08	1.16898e+08	1.03355e+08	56811057	7.60666e+07	7.83744e+07	2.85368e+08	1.58072e+08	1.71143e+08	2.22024e+08	1.77675e+08	1.82283e+08	2.22086e+08	2.52631e+08	2.52355e+08	2.29505e+08	6.10894e+07	1.96012e+08	2.00365e+08
K00088	111	Anaerostipes caccae	IMP dehydrogenase	Cellular Processes	Transport and catabolism	Exosome	5.30846	37	3.01493e+07	2.2929e+07	1.34785e+08	1.46729e+08	2.17215e+07	2.84779e+07	8.13514e+07	1.92557e+08	155934613	139414328	1.51803e+08	1.05463e+08	6.84735e+07	1.75596e+08	2.31522e+08	1.86204e+08	1.62208e+08	1.21615e+08	1.54118e+08	54424089	1.00552e+08	274484373	188864707	100745924	1.62537e+08	7.88185e+07	100132392	8.4171e+07	3.54593e+08	2.16449e+08	2.20206e+08	277957736	1.87483e+08	169687114	1.1391e+08	3.49957e+08	295356744	264955457	1.541e+07	1.17826e+08	116397318
K00088	2728	Escherichia coli	IMP dehydrogenase	Cellular Processes	Transport and catabolism	Exosome	5.30846	37	4.20245e+06	1.01223e+06	1.23843e+07	4.01243e+07	4.38935e+07	3.89242e+07	8.98457e+07	2.3377e+07	18417387	1.23769e+07	84006701	5.11167e+07	2.84995e+07	8.23065e+07	3.00672e+07	1.96841e+07	1.77605e+07	5.80887e+07	7.15962e+07	2.40208e+07	3.64635e+07	1.91503e+07	15125165	1.27939e+06	4.44949e+07	79644459	7.96657e+07	5.79261e+07	2.75844e+07	16428429	20761807	3.14325e+07	7.16463e+07	5.41136e+07	5.3684e+07	3.4122e+07	2.86489e+07	2.22311e+07	NA	1.98296e+07	6.10622e+07
K00088	381	Erysipelatoclostridium ramosum	IMP dehydrogenase	Cellular Processes	Transport and catabolism	Exosome	5.30846	37	4.14133e+07	9.30582e+06	4.19445e+07	7.55455e+07	39934155	3.27802e+07	4.94621e+07	4.11127e+07	6.3575e+07	3.41879e+07	5.80209e+07	3.57739e+07	1.09028e+08	3.72316e+07	120011351	9.88133e+07	74008892	34514669	56863900	52131391	3.25357e+07	34868456	8.76138e+07	6.42172e+07	6.88203e+07	4.1791e+07	7.04931e+07	4.63717e+07	6.21322e+07	8.77521e+07	43593311	2.23321e+08	7.34084e+07	3.29917e+07	8.52861e+07	1.03667e+08	9.57543e+07	7.30413e+07	4.97234e+06	3.92017e+07	5.88584e+07
K00088	2935	Clostridium butyricum	IMP dehydrogenase	Cellular Processes	Transport and catabolism	Exosome	5.30846	37	769058	NA	1.55213e+06	740565	NA	991829	3.6749e+06	9.17243e+06	3.94e+06	NA	1.72662e+06	1.22902e+06	NA	3.0467e+06	4959359	4.99321e+06	4.22945e+06	3.53062e+06	812690	NA	189867	2.68289e+06	2841157	3.6198e+06	5.05693e+06	1.20423e+06	781289	786972	6.17589e+06	1.11422e+06	6.73792e+06	1.47077e+06	1.47469e+06	NA	1.32497e+06	1.3129e+06	2.87714e+06	NA	1.30129e+06	NA	1.40317e+06
K00088	203	Bacteroides thetaiotaomicron	IMP dehydrogenase	Metabolism	Nucleotide metabolism	Purine metabolism	15.6364	43	3.18195e+08	6.79883e+07	1009749794	1723331925	6.12521e+08	5.84757e+08	1135496256	1120556041	9.97254e+08	7.84823e+08	1590618005	1429416170	8.61912e+08	1775431413	6.66245e+08	1249256728	1186816221	1318581897	1574977324	1311665946	1058237543	6.99382e+08	1089723934	815711431	1197419575	1184778320	1158005929	1014204794	9.64521e+08	1025963257	1722051087	1980161178	1891916110	1709190461	1440032018	1015507303	1327748553	1303877668	2.67606e+08	1405599624	1240998418
K00088	2511	Blautia sp.	IMP dehydrogenase	Metabolism	Nucleotide metabolism	Purine metabolism	15.6364	43	4.49665e+07	2.23914e+06	1.05768e+08	9.43213e+07	1.93382e+07	1.77349e+07	5.10288e+07	2.36452e+08	1.69859e+08	8.06122e+07	1.06453e+08	6.80794e+07	5.60589e+07	1.10368e+08	269728604	1.8537e+08	1.51585e+08	9.76876e+07	1.09012e+08	100674256	9.46234e+07	216383766	1.53454e+08	1.16898e+08	1.03355e+08	56811057	7.60666e+07	7.83744e+07	2.85368e+08	1.58072e+08	1.71143e+08	2.22024e+08	1.77675e+08	1.82283e+08	2.22086e+08	2.52631e+08	2.52355e+08	2.29505e+08	6.10894e+07	1.96012e+08	2.00365e+08
K00088	111	Anaerostipes caccae	IMP dehydrogenase	Metabolism	Nucleotide metabolism	Purine metabolism	15.6364	43	3.01493e+07	2.2929e+07	1.34785e+08	1.46729e+08	2.17215e+07	2.84779e+07	8.13514e+07	1.92557e+08	155934613	139414328	1.51803e+08	1.05463e+08	6.84735e+07	1.75596e+08	2.31522e+08	1.86204e+08	1.62208e+08	1.21615e+08	1.54118e+08	54424089	1.00552e+08	274484373	188864707	100745924	1.62537e+08	7.88185e+07	100132392	8.4171e+07	3.54593e+08	2.16449e+08	2.20206e+08	277957736	1.87483e+08	169687114	1.1391e+08	3.49957e+08	295356744	264955457	1.541e+07	1.17826e+08	116397318
K00088	2728	Escherichia coli	IMP dehydrogenase	Metabolism	Nucleotide metabolism	Purine metabolism	15.6364	43	4.20245e+06	1.01223e+06	1.23843e+07	4.01243e+07	4.38935e+07	3.89242e+07	8.98457e+07	2.3377e+07	18417387	1.23769e+07	84006701	5.11167e+07	2.84995e+07	8.23065e+07	3.00672e+07	1.96841e+07	1.77605e+07	5.80887e+07	7.15962e+07	2.40208e+07	3.64635e+07	1.91503e+07	15125165	1.27939e+06	4.44949e+07	79644459	7.96657e+07	5.79261e+07	2.75844e+07	16428429	20761807	3.14325e+07	7.16463e+07	5.41136e+07	5.3684e+07	3.4122e+07	2.86489e+07	2.22311e+07	NA	1.98296e+07	6.10622e+07
K00088	381	Erysipelatoclostridium ramosum	IMP dehydrogenase	Metabolism	Nucleotide metabolism	Purine metabolism	15.6364	43	4.14133e+07	9.30582e+06	4.19445e+07	7.55455e+07	39934155	3.27802e+07	4.94621e+07	4.11127e+07	6.3575e+07	3.41879e+07	5.80209e+07	3.57739e+07	1.09028e+08	3.72316e+07	120011351	9.88133e+07	74008892	34514669	56863900	52131391	3.25357e+07	34868456	8.76138e+07	6.42172e+07	6.88203e+07	4.1791e+07	7.04931e+07	4.63717e+07	6.21322e+07	8.77521e+07	43593311	2.23321e+08	7.34084e+07	3.29917e+07	8.52861e+07	1.03667e+08	9.57543e+07	7.30413e+07	4.97234e+06	3.92017e+07	5.88584e+07
K00088	2935	Clostridium butyricum	IMP dehydrogenase	Metabolism	Nucleotide metabolism	Purine metabolism	15.6364	43	769058	NA	1.55213e+06	740565	NA	991829	3.6749e+06	9.17243e+06	3.94e+06	NA	1.72662e+06	1.22902e+06	NA	3.0467e+06	4959359	4.99321e+06	4.22945e+06	3.53062e+06	812690	NA	189867	2.68289e+06	2841157	3.6198e+06	5.05693e+06	1.20423e+06	781289	786972	6.17589e+06	1.11422e+06	6.73792e+06	1.47077e+06	1.47469e+06	NA	1.32497e+06	1.3129e+06	2.87714e+06	NA	1.30129e+06	NA	1.40317e+06
K00088	203	Bacteroides thetaiotaomicron	IMP dehydrogenase	Metabolism	Xenobiotics biodegradation and metabolism	Drug metabolism - other enzymes	27.2727	6	3.18195e+08	6.79883e+07	1009749794	1723331925	6.12521e+08	5.84757e+08	1135496256	1120556041	9.97254e+08	7.84823e+08	1590618005	1429416170	8.61912e+08	1775431413	6.66245e+08	1249256728	1186816221	1318581897	1574977324	1311665946	1058237543	6.99382e+08	1089723934	815711431	1197419575	1184778320	1158005929	1014204794	9.64521e+08	1025963257	1722051087	1980161178	1891916110	1709190461	1440032018	1015507303	1327748553	1303877668	2.67606e+08	1405599624	1240998418
K00088	2511	Blautia sp.	IMP dehydrogenase	Metabolism	Xenobiotics biodegradation and metabolism	Drug metabolism - other enzymes	27.2727	6	4.49665e+07	2.23914e+06	1.05768e+08	9.43213e+07	1.93382e+07	1.77349e+07	5.10288e+07	2.36452e+08	1.69859e+08	8.06122e+07	1.06453e+08	6.80794e+07	5.60589e+07	1.10368e+08	269728604	1.8537e+08	1.51585e+08	9.76876e+07	1.09012e+08	100674256	9.46234e+07	216383766	1.53454e+08	1.16898e+08	1.03355e+08	56811057	7.60666e+07	7.83744e+07	2.85368e+08	1.58072e+08	1.71143e+08	2.22024e+08	1.77675e+08	1.82283e+08	2.22086e+08	2.52631e+08	2.52355e+08	2.29505e+08	6.10894e+07	1.96012e+08	2.00365e+08
K00088	111	Anaerostipes caccae	IMP dehydrogenase	Metabolism	Xenobiotics biodegradation and metabolism	Drug metabolism - other enzymes	27.2727	6	3.01493e+07	2.2929e+07	1.34785e+08	1.46729e+08	2.17215e+07	2.84779e+07	8.13514e+07	1.92557e+08	155934613	139414328	1.51803e+08	1.05463e+08	6.84735e+07	1.75596e+08	2.31522e+08	1.86204e+08	1.62208e+08	1.21615e+08	1.54118e+08	54424089	1.00552e+08	274484373	188864707	100745924	1.62537e+08	7.88185e+07	100132392	8.4171e+07	3.54593e+08	2.16449e+08	2.20206e+08	277957736	1.87483e+08	169687114	1.1391e+08	3.49957e+08	295356744	264955457	1.541e+07	1.17826e+08	116397318
K00088	2728	Escherichia coli	IMP dehydrogenase	Metabolism	Xenobiotics biodegradation and metabolism	Drug metabolism - other enzymes	27.2727	6	4.20245e+06	1.01223e+06	1.23843e+07	4.01243e+07	4.38935e+07	3.89242e+07	8.98457e+07	2.3377e+07	18417387	1.23769e+07	84006701	5.11167e+07	2.84995e+07	8.23065e+07	3.00672e+07	1.96841e+07	1.77605e+07	5.80887e+07	7.15962e+07	2.40208e+07	3.64635e+07	1.91503e+07	15125165	1.27939e+06	4.44949e+07	79644459	7.96657e+07	5.79261e+07	2.75844e+07	16428429	20761807	3.14325e+07	7.16463e+07	5.41136e+07	5.3684e+07	3.4122e+07	2.86489e+07	2.22311e+07	NA	1.98296e+07	6.10622e+07
K00088	381	Erysipelatoclostridium ramosum	IMP dehydrogenase	Metabolism	Xenobiotics biodegradation and metabolism	Drug metabolism - other enzymes	27.2727	6	4.14133e+07	9.30582e+06	4.19445e+07	7.55455e+07	39934155	3.27802e+07	4.94621e+07	4.11127e+07	6.3575e+07	3.41879e+07	5.80209e+07	3.57739e+07	1.09028e+08	3.72316e+07	120011351	9.88133e+07	74008892	34514669	56863900	52131391	3.25357e+07	34868456	8.76138e+07	6.42172e+07	6.88203e+07	4.1791e+07	7.04931e+07	4.63717e+07	6.21322e+07	8.77521e+07	43593311	2.23321e+08	7.34084e+07	3.29917e+07	8.52861e+07	1.03667e+08	9.57543e+07	7.30413e+07	4.97234e+06	3.92017e+07	5.88584e+07
K00088	2935	Clostridium butyricum	IMP dehydrogenase	Metabolism	Xenobiotics biodegradation and metabolism	Drug metabolism - other enzymes	27.2727	6	769058	NA	1.55213e+06	740565	NA	991829	3.6749e+06	9.17243e+06	3.94e+06	NA	1.72662e+06	1.22902e+06	NA	3.0467e+06	4959359	4.99321e+06	4.22945e+06	3.53062e+06	812690	NA	189867	2.68289e+06	2841157	3.6198e+06	5.05693e+06	1.20423e+06	781289	786972	6.17589e+06	1.11422e+06	6.73792e+06	1.47077e+06	1.47469e+06	NA	1.32497e+06	1.3129e+06	2.87714e+06	NA	1.30129e+06	NA	1.40317e+06
K00090	NA	NA	gluconate 2-dehydrogenase	Metabolism	Carbohydrate metabolism	Pentose phosphate pathway	24.0506	19	NA	NA	NA	NA	NA	NA	NA	NA	NA	NA	NA	NA	NA	NA	NA	NA	NA	NA	NA	NA	NA	NA	NA	NA	NA	NA	NA	NA	NA	NA	NA	NA	NA	NA	NA	NA	NA	NA	NA	NA	NA
K00094	4296	Escherichia coli	galactitol-1-phosphate 5-dehydrogenase	Metabolism	Carbohydrate metabolism	Galactose metabolism	27.2727	21	4.82629e+06	1.10416e+06	2042631	1.14869e+08	3.21612e+08	2.33945e+08	741263708	75756025	4.4357e+07	26502534	3.61305e+08	4.73077e+08	3.52367e+08	5.38576e+08	8.29652e+07	4.0168e+07	4.1526e+07	1.68504e+08	313858853	219473752	1.8498e+08	1.14574e+08	3.13391e+07	1.96182e+07	9.92982e+07	424975558	3.83615e+08	387329289	4.12555e+07	7.28299e+06	1.00763e+06	8.82028e+06	410811508	3.3587e+08	2.70722e+08	7.13959e+07	3.48313e+07	17931278	2.35261e+06	4.23522e+08	4.29514e+08
K00096	3935	Anaerostipes caccae	glycerol-1-phosphate dehydrogenase [NAD(P)+]	Metabolism	Lipid metabolism	Glycerophospholipid metabolism	6.42202	7	NA	NA	NA	NA	NA	NA	NA	NA	NA	NA	NA	NA	NA	NA	NA	NA	NA	NA	NA	NA	NA	NA	NA	NA	NA	NA	NA	NA	NA	NA	NA	NA	NA	NA	NA	NA	NA	NA	NA	NA	NA
K00096	3061	Blautia sp.	glycerol-1-phosphate dehydrogenase [NAD(P)+]	Metabolism	Lipid metabolism	Glycerophospholipid metabolism	6.42202	7	3.06494e+06	342635	4.17063e+06	4.77863e+06	NA	1.17576e+06	1837351	6409542	4.39657e+06	689259	4539624	3125451	1711809	3.1234e+06	8988716	7.82674e+06	4.17159e+06	13551724	6551209	3.98375e+06	3.92333e+06	8478003	5508704	1.84576e+06	3.13446e+06	3.2182e+06	2.14378e+06	2.54936e+06	6954154	4675402	5003075	4788747	4.33591e+06	6255643	6228702	8.21099e+06	6302003	6.99623e+06	NA	757468	5956115
K00096	2986	Anaerostipes caccae	glycerol-1-phosphate dehydrogenase [NAD(P)+]	Metabolism	Lipid metabolism	Glycerophospholipid metabolism	6.42202	7	581195	NA	4.87916e+06	6484602	10854321	NA	NA	8.74674e+06	6.14222e+06	NA	12729164	9.07677e+06	3888936	770614	1.14101e+07	NA	4838857	1.0161e+07	3.26947e+06	8.12985e+06	4.31966e+06	NA	NA	NA	4576655	2.62721e+07	3.58642e+06	1.9861e+06	9612536	1.36068e+07	4.38637e+06	6873235	4.13015e+06	4.29223e+06	27697652	10927224	8628354	6.61218e+06	NA	3.7675e+06	NA
K00097	2109	Bacteroides thetaiotaomicron	4-hydroxythreonine-4-phosphate dehydrogenase	Metabolism	Metabolism of cofactors and vitamins	Vitamin B6 metabolism	26.087	6	4.68112e+07	7.7713e+06	1.92994e+08	286347539	1.37709e+08	7.34613e+07	2.05528e+08	1.98305e+08	1.97996e+08	1.33989e+08	2.77058e+08	1.84967e+08	1.29736e+08	3.12782e+08	2.0267e+08	248016198	2.05819e+08	2.67935e+08	2.52951e+08	1.76922e+08	1.34196e+08	135367221	2.02278e+08	1.42654e+08	2.16595e+08	2.74123e+08	2.45471e+08	170941565	2.02148e+08	181376985	269669895	3.12318e+08	2.97295e+08	3.24924e+08	2.66788e+08	1.76778e+08	2.37854e+08	2.36886e+08	2.0303e+07	2.43839e+08	2.02668e+08
K00099	4463	Bacteroides thetaiotaomicron	1-deoxy-D-xylulose-5-phosphate reductoisomerase	Metabolism	Metabolism of terpenoids and polyketides	Terpenoid backbone biosynthesis	15.7895	9	12505567	7.46725e+06	4.44557e+07	3.84586e+07	1.17938e+07	3.61194e+07	7.83244e+07	6.59213e+07	4.80164e+07	1.79567e+07	1.01353e+08	5.8567e+07	3.55546e+07	7.26131e+07	2.81853e+07	7.3026e+07	4.80222e+07	62739371	3.47942e+07	4.17539e+07	2.4579e+07	6.36071e+07	3.56676e+07	2.97833e+07	6.55504e+07	5.98645e+07	6.29153e+07	2.69807e+07	5.73375e+07	5.31005e+07	6.49697e+07	8.32694e+07	8.12534e+07	7.93958e+07	5.13943e+07	7.02478e+07	7.1961e+07	9.02548e+07	505854	7.35323e+07	7.36959e+07
K00099	3393	Blautia sp.	1-deoxy-D-xylulose-5-phosphate reductoisomerase	Metabolism	Metabolism of terpenoids and polyketides	Terpenoid backbone biosynthesis	15.7895	9	NA	NA	2.59969e+06	2269487	1.22547e+06	NA	1.73052e+06	3236621	2.27378e+06	NA	NA	NA	NA	NA	3549521	2349643	NA	NA	2.2722e+06	1.53633e+06	1.85089e+06	NA	2851417	NA	2511916	NA	NA	1.58272e+06	NA	NA	3.9248e+06	NA	NA	3.16985e+06	NA	NA	NA	NA	443231	NA	NA
K00099	5475	Escherichia coli	1-deoxy-D-xylulose-5-phosphate reductoisomerase	Metabolism	Metabolism of terpenoids and polyketides	Terpenoid backbone biosynthesis	15.7895	9	NA	NA	NA	NA	NA	NA	NA	NA	NA	NA	NA	NA	NA	NA	NA	NA	NA	NA	NA	NA	NA	NA	NA	NA	NA	NA	NA	NA	NA	NA	NA	NA	NA	NA	NA	NA	NA	NA	NA	NA	NA
K00104	602	Anaerostipes caccae	glycolate oxidase	Metabolism	Carbohydrate metabolism	Glyoxylate and dicarboxylate metabolism	26.5957	25	1.30813e+07	7362019	3.20354e+07	8.01369e+06	5.28975e+06	6.27552e+06	1.1806e+07	2.15667e+08	5.98927e+07	4.51382e+07	4.02059e+07	7.01426e+07	2.99301e+07	4.27685e+07	6.51382e+08	1.04729e+08	4.21855e+07	1.96739e+07	3.48587e+07	3.62748e+07	2.48779e+07	388010749	7.65136e+07	1.04226e+07	2.32373e+07	20464784	1.73747e+07	2.31966e+07	608305083	94459677	2.98707e+07	2.92125e+07	3.18554e+07	2.59473e+07	3.17915e+07	5.91886e+08	1.04778e+08	4.31739e+07	1.38482e+07	1.67624e+07	3.43278e+07
K00104	3251	Clostridium butyricum	glycolate oxidase	Metabolism	Carbohydrate metabolism	Glyoxylate and dicarboxylate metabolism	26.5957	25	3.86383e+06	56554.4	3.08323e+06	6.7371e+06	NA	1.14551e+06	3.05916e+07	31749722	2.02925e+07	5.82211e+07	103781702	7.81181e+07	4.77572e+07	6.91326e+07	22723197	9965230	1.4375e+07	1.16013e+07	2.89634e+07	3.9209e+07	1.33808e+07	12353154	7785726	5.64156e+06	9995448	6.89749e+06	4721471	2.52438e+06	1.81384e+07	4.10565e+07	4.66142e+07	8.56427e+07	7.41384e+07	1.72215e+06	2.72274e+06	152303094	5.88002e+07	3873825	NA	3857558	3.70978e+07
K00104	989	Clostridium butyricum	glycolate oxidase	Metabolism	Carbohydrate metabolism	Glyoxylate and dicarboxylate metabolism	26.5957	25	939583	NA	1.16462e+06	1.13628e+06	NA	480746	NA	6.88694e+06	3.62363e+06	NA	591204	1.9913e+06	1.70254e+06	3.00629e+06	6.19937e+06	4.53007e+06	3.4715e+06	2.30013e+06	1.16208e+06	1.74822e+06	NA	5.29555e+06	2.41551e+06	1.00982e+06	732064	NA	528732	58542.5	5.05455e+06	1.91796e+06	2501910	1.11396e+06	208936	2.77539e+06	NA	9.70642e+06	3.62388e+06	135510	NA	210465	44176.9
K00104	2996	Anaerostipes caccae	glycolate oxidase	Metabolism	Carbohydrate metabolism	Glyoxylate and dicarboxylate metabolism	26.5957	25	NA	NA	NA	NA	NA	NA	NA	1.07662e+06	NA	448946	NA	NA	NA	NA	5578757	NA	NA	NA	NA	NA	NA	2211798	NA	NA	NA	NA	160068	NA	5.93055e+06	NA	NA	NA	NA	NA	NA	1.36658e+06	NA	459533	112616	NA	NA
K00105	NA	NA	alpha-glycerophosphate oxidase	Metabolism	Lipid metabolism	Glycerophospholipid metabolism	6.42202	7	NA	NA	NA	NA	NA	NA	NA	NA	NA	NA	NA	NA	NA	NA	NA	NA	NA	NA	NA	NA	NA	NA	NA	NA	NA	NA	NA	NA	NA	NA	NA	NA	NA	NA	NA	NA	NA	NA	NA	NA	NA
K00111	4365	Clostridium butyricum	glycerol-3-phosphate dehydrogenase	Metabolism	Lipid metabolism	Glycerophospholipid metabolism	6.42202	7	5.7424e+06	343431	1.45303e+07	17383987	NA	6.39953e+06	1.06817e+07	24527417	1.65735e+07	2.83024e+06	1.5344e+07	1.32795e+07	4.13096e+06	8431357	2.0288e+07	2.54513e+07	2.07923e+07	1.21186e+07	8.62337e+06	4.60031e+06	3224431	20880662	2.40702e+07	15481178	1.96751e+07	9.45114e+06	1.2456e+07	9.26215e+06	2.9409e+07	1.76301e+07	1.59929e+07	1.61797e+07	1.20085e+07	14310313	1.25704e+07	29635352	1.63853e+07	1.07378e+07	236459	8.11796e+06	1.66624e+07
K00112	NA	NA	glycerol-3-phosphate dehydrogenase subunit B	Metabolism	Lipid metabolism	Glycerophospholipid metabolism	6.42202	7	NA	NA	NA	NA	NA	NA	NA	NA	NA	NA	NA	NA	NA	NA	NA	NA	NA	NA	NA	NA	NA	NA	NA	NA	NA	NA	NA	NA	NA	NA	NA	NA	NA	NA	NA	NA	NA	NA	NA	NA	NA
K00113	NA	NA	glycerol-3-phosphate dehydrogenase subunit C	Metabolism	Lipid metabolism	Glycerophospholipid metabolism	6.42202	7	NA	NA	NA	NA	NA	NA	NA	NA	NA	NA	NA	NA	NA	NA	NA	NA	NA	NA	NA	NA	NA	NA	NA	NA	NA	NA	NA	NA	NA	NA	NA	NA	NA	NA	NA	NA	NA	NA	NA	NA	NA
K00121	2231	Escherichia coli	S-(hydroxymethyl)glutathione dehydrogenase / alcohol dehydrogenase	Metabolism	Amino acid metabolism	Tyrosine metabolism	4.28571	3	NA	NA	NA	NA	2.61339e+07	10480326	15798087	NA	NA	NA	NA	NA	NA	NA	1.82968e+06	NA	NA	NA	NA	NA	NA	NA	NA	NA	1.66162e+06	6.54244e+06	7.2414e+06	8453162	NA	NA	NA	NA	NA	NA	NA	NA	NA	NA	NA	10964083	9892100
K00121	2231	Escherichia coli	S-(hydroxymethyl)glutathione dehydrogenase / alcohol dehydrogenase	Metabolism	Carbohydrate metabolism	Glycolysis / Gluconeogenesis	31	31	NA	NA	NA	NA	2.61339e+07	10480326	15798087	NA	NA	NA	NA	NA	NA	NA	1.82968e+06	NA	NA	NA	NA	NA	NA	NA	NA	NA	1.66162e+06	6.54244e+06	7.2414e+06	8453162	NA	NA	NA	NA	NA	NA	NA	NA	NA	NA	NA	10964083	9892100
K00121	2231	Escherichia coli	S-(hydroxymethyl)glutathione dehydrogenase / alcohol dehydrogenase	Metabolism	Energy metabolism	Methane metabolism	14.0244	23	NA	NA	NA	NA	2.61339e+07	10480326	15798087	NA	NA	NA	NA	NA	NA	NA	1.82968e+06	NA	NA	NA	NA	NA	NA	NA	NA	NA	1.66162e+06	6.54244e+06	7.2414e+06	8453162	NA	NA	NA	NA	NA	NA	NA	NA	NA	NA	NA	10964083	9892100
K00121	2231	Escherichia coli	S-(hydroxymethyl)glutathione dehydrogenase / alcohol dehydrogenase	Metabolism	Lipid metabolism	Fatty acid degradation	5.55556	3	NA	NA	NA	NA	2.61339e+07	10480326	15798087	NA	NA	NA	NA	NA	NA	NA	1.82968e+06	NA	NA	NA	NA	NA	NA	NA	NA	NA	1.66162e+06	6.54244e+06	7.2414e+06	8453162	NA	NA	NA	NA	NA	NA	NA	NA	NA	NA	NA	10964083	9892100
K00121	2231	Escherichia coli	S-(hydroxymethyl)glutathione dehydrogenase / alcohol dehydrogenase	Metabolism	Metabolism of cofactors and vitamins	Retinol metabolism	0	0	NA	NA	NA	NA	2.61339e+07	10480326	15798087	NA	NA	NA	NA	NA	NA	NA	1.82968e+06	NA	NA	NA	NA	NA	NA	NA	NA	NA	1.66162e+06	6.54244e+06	7.2414e+06	8453162	NA	NA	NA	NA	NA	NA	NA	NA	NA	NA	NA	10964083	9892100
K00121	2231	Escherichia coli	S-(hydroxymethyl)glutathione dehydrogenase / alcohol dehydrogenase	Metabolism	Xenobiotics biodegradation and metabolism	Chloroalkane and chloroalkene degradation	3.125	1	NA	NA	NA	NA	2.61339e+07	10480326	15798087	NA	NA	NA	NA	NA	NA	NA	1.82968e+06	NA	NA	NA	NA	NA	NA	NA	NA	NA	1.66162e+06	6.54244e+06	7.2414e+06	8453162	NA	NA	NA	NA	NA	NA	NA	NA	NA	NA	NA	10964083	9892100
K00121	2231	Escherichia coli	S-(hydroxymethyl)glutathione dehydrogenase / alcohol dehydrogenase	Metabolism	Xenobiotics biodegradation and metabolism	Drug metabolism - cytochrome P450	0	0	NA	NA	NA	NA	2.61339e+07	10480326	15798087	NA	NA	NA	NA	NA	NA	NA	1.82968e+06	NA	NA	NA	NA	NA	NA	NA	NA	NA	1.66162e+06	6.54244e+06	7.2414e+06	8453162	NA	NA	NA	NA	NA	NA	NA	NA	NA	NA	NA	10964083	9892100
K00121	2231	Escherichia coli	S-(hydroxymethyl)glutathione dehydrogenase / alcohol dehydrogenase	Metabolism	Xenobiotics biodegradation and metabolism	Metabolism of xenobiotics by cytochrome P450	0	0	NA	NA	NA	NA	2.61339e+07	10480326	15798087	NA	NA	NA	NA	NA	NA	NA	1.82968e+06	NA	NA	NA	NA	NA	NA	NA	NA	NA	1.66162e+06	6.54244e+06	7.2414e+06	8453162	NA	NA	NA	NA	NA	NA	NA	NA	NA	NA	NA	10964083	9892100
K00121	2231	Escherichia coli	S-(hydroxymethyl)glutathione dehydrogenase / alcohol dehydrogenase	Metabolism	Xenobiotics biodegradation and metabolism	Naphthalene degradation	3.44828	1	NA	NA	NA	NA	2.61339e+07	10480326	15798087	NA	NA	NA	NA	NA	NA	NA	1.82968e+06	NA	NA	NA	NA	NA	NA	NA	NA	NA	1.66162e+06	6.54244e+06	7.2414e+06	8453162	NA	NA	NA	NA	NA	NA	NA	NA	NA	NA	NA	10964083	9892100
K00123	NA	NA	formate dehydrogenase major subunit	Metabolism	Carbohydrate metabolism	Glyoxylate and dicarboxylate metabolism	26.5957	25	NA	NA	NA	NA	NA	NA	NA	NA	NA	NA	NA	NA	NA	NA	NA	NA	NA	NA	NA	NA	NA	NA	NA	NA	NA	NA	NA	NA	NA	NA	NA	NA	NA	NA	NA	NA	NA	NA	NA	NA	NA
K00123	NA	NA	formate dehydrogenase major subunit	Metabolism	Energy metabolism	Methane metabolism	14.0244	23	NA	NA	NA	NA	NA	NA	NA	NA	NA	NA	NA	NA	NA	NA	NA	NA	NA	NA	NA	NA	NA	NA	NA	NA	NA	NA	NA	NA	NA	NA	NA	NA	NA	NA	NA	NA	NA	NA	NA	NA	NA
K00124	3662	Escherichia coli	formate dehydrogenase iron-sulfur subunit	Metabolism	Carbohydrate metabolism	Glyoxylate and dicarboxylate metabolism	26.5957	25	NA	NA	NA	741705	3.47337e+06	4.93779e+06	4.32578e+06	NA	NA	NA	1.66889e+06	NA	1.49838e+06	2324385	NA	NA	NA	816995	NA	NA	NA	NA	NA	NA	NA	NA	1714168	1.55464e+06	NA	NA	NA	NA	1373592	NA	NA	NA	NA	NA	464864	3.67443e+06	2.03131e+06
K00124	3662	Escherichia coli	formate dehydrogenase iron-sulfur subunit	Metabolism	Energy metabolism	Methane metabolism	14.0244	23	NA	NA	NA	741705	3.47337e+06	4.93779e+06	4.32578e+06	NA	NA	NA	1.66889e+06	NA	1.49838e+06	2324385	NA	NA	NA	816995	NA	NA	NA	NA	NA	NA	NA	NA	1714168	1.55464e+06	NA	NA	NA	NA	1373592	NA	NA	NA	NA	NA	464864	3.67443e+06	2.03131e+06
K00128	376	Blautia sp.	aldehyde dehydrogenase (NAD+)	Metabolism	Amino acid metabolism	Arginine and proline metabolism	8.08081	8	1.47085e+06	3.47535e+06	3532317	1.60181e+06	885883	NA	1.78885e+06	5.28293e+06	3613461	1.84104e+06	1.78381e+06	1.33573e+06	991338	3.54323e+06	7.4708e+06	4.4566e+06	3.33128e+06	1.64455e+06	2.51655e+06	NA	1.86434e+06	6.00128e+06	4.0392e+06	1.30786e+06	2785022	2402398	2308584	2.17718e+06	7.54724e+06	4.73943e+06	2935586	5489180	3.83388e+06	2538017	3.83762e+06	10499888	7.67664e+06	6.52527e+06	NA	799525	4639968
K00128	376	Blautia sp.	aldehyde dehydrogenase (NAD+)	Metabolism	Amino acid metabolism	Histidine metabolism	28.2609	13	1.47085e+06	3.47535e+06	3532317	1.60181e+06	885883	NA	1.78885e+06	5.28293e+06	3613461	1.84104e+06	1.78381e+06	1.33573e+06	991338	3.54323e+06	7.4708e+06	4.4566e+06	3.33128e+06	1.64455e+06	2.51655e+06	NA	1.86434e+06	6.00128e+06	4.0392e+06	1.30786e+06	2785022	2402398	2308584	2.17718e+06	7.54724e+06	4.73943e+06	2935586	5489180	3.83388e+06	2538017	3.83762e+06	10499888	7.67664e+06	6.52527e+06	NA	799525	4639968
K00128	376	Blautia sp.	aldehyde dehydrogenase (NAD+)	Metabolism	Amino acid metabolism	Lysine degradation	7.89474	6	1.47085e+06	3.47535e+06	3532317	1.60181e+06	885883	NA	1.78885e+06	5.28293e+06	3613461	1.84104e+06	1.78381e+06	1.33573e+06	991338	3.54323e+06	7.4708e+06	4.4566e+06	3.33128e+06	1.64455e+06	2.51655e+06	NA	1.86434e+06	6.00128e+06	4.0392e+06	1.30786e+06	2785022	2402398	2308584	2.17718e+06	7.54724e+06	4.73943e+06	2935586	5489180	3.83388e+06	2538017	3.83762e+06	10499888	7.67664e+06	6.52527e+06	NA	799525	4639968
K00128	376	Blautia sp.	aldehyde dehydrogenase (NAD+)	Metabolism	Amino acid metabolism	Tryptophan metabolism	7.35294	5	1.47085e+06	3.47535e+06	3532317	1.60181e+06	885883	NA	1.78885e+06	5.28293e+06	3613461	1.84104e+06	1.78381e+06	1.33573e+06	991338	3.54323e+06	7.4708e+06	4.4566e+06	3.33128e+06	1.64455e+06	2.51655e+06	NA	1.86434e+06	6.00128e+06	4.0392e+06	1.30786e+06	2785022	2402398	2308584	2.17718e+06	7.54724e+06	4.73943e+06	2935586	5489180	3.83388e+06	2538017	3.83762e+06	10499888	7.67664e+06	6.52527e+06	NA	799525	4639968
K00128	376	Blautia sp.	aldehyde dehydrogenase (NAD+)	Metabolism	Amino acid metabolism	Valine, leucine and isoleucine degradation	11.7647	8	1.47085e+06	3.47535e+06	3532317	1.60181e+06	885883	NA	1.78885e+06	5.28293e+06	3613461	1.84104e+06	1.78381e+06	1.33573e+06	991338	3.54323e+06	7.4708e+06	4.4566e+06	3.33128e+06	1.64455e+06	2.51655e+06	NA	1.86434e+06	6.00128e+06	4.0392e+06	1.30786e+06	2785022	2402398	2308584	2.17718e+06	7.54724e+06	4.73943e+06	2935586	5489180	3.83388e+06	2538017	3.83762e+06	10499888	7.67664e+06	6.52527e+06	NA	799525	4639968
K00128	376	Blautia sp.	aldehyde dehydrogenase (NAD+)	Metabolism	Carbohydrate metabolism	Ascorbate and aldarate metabolism	2.17391	1	1.47085e+06	3.47535e+06	3532317	1.60181e+06	885883	NA	1.78885e+06	5.28293e+06	3613461	1.84104e+06	1.78381e+06	1.33573e+06	991338	3.54323e+06	7.4708e+06	4.4566e+06	3.33128e+06	1.64455e+06	2.51655e+06	NA	1.86434e+06	6.00128e+06	4.0392e+06	1.30786e+06	2785022	2402398	2308584	2.17718e+06	7.54724e+06	4.73943e+06	2935586	5489180	3.83388e+06	2538017	3.83762e+06	10499888	7.67664e+06	6.52527e+06	NA	799525	4639968
K00128	376	Blautia sp.	aldehyde dehydrogenase (NAD+)	Metabolism	Carbohydrate metabolism	Glycolysis / Gluconeogenesis	31	31	1.47085e+06	3.47535e+06	3532317	1.60181e+06	885883	NA	1.78885e+06	5.28293e+06	3613461	1.84104e+06	1.78381e+06	1.33573e+06	991338	3.54323e+06	7.4708e+06	4.4566e+06	3.33128e+06	1.64455e+06	2.51655e+06	NA	1.86434e+06	6.00128e+06	4.0392e+06	1.30786e+06	2785022	2402398	2308584	2.17718e+06	7.54724e+06	4.73943e+06	2935586	5489180	3.83388e+06	2538017	3.83762e+06	10499888	7.67664e+06	6.52527e+06	NA	799525	4639968
K00128	376	Blautia sp.	aldehyde dehydrogenase (NAD+)	Metabolism	Carbohydrate metabolism	Pyruvate metabolism	39.1753	38	1.47085e+06	3.47535e+06	3532317	1.60181e+06	885883	NA	1.78885e+06	5.28293e+06	3613461	1.84104e+06	1.78381e+06	1.33573e+06	991338	3.54323e+06	7.4708e+06	4.4566e+06	3.33128e+06	1.64455e+06	2.51655e+06	NA	1.86434e+06	6.00128e+06	4.0392e+06	1.30786e+06	2785022	2402398	2308584	2.17718e+06	7.54724e+06	4.73943e+06	2935586	5489180	3.83388e+06	2538017	3.83762e+06	10499888	7.67664e+06	6.52527e+06	NA	799525	4639968
K00128	376	Blautia sp.	aldehyde dehydrogenase (NAD+)	Metabolism	Lipid metabolism	Fatty acid degradation	5.55556	3	1.47085e+06	3.47535e+06	3532317	1.60181e+06	885883	NA	1.78885e+06	5.28293e+06	3613461	1.84104e+06	1.78381e+06	1.33573e+06	991338	3.54323e+06	7.4708e+06	4.4566e+06	3.33128e+06	1.64455e+06	2.51655e+06	NA	1.86434e+06	6.00128e+06	4.0392e+06	1.30786e+06	2785022	2402398	2308584	2.17718e+06	7.54724e+06	4.73943e+06	2935586	5489180	3.83388e+06	2538017	3.83762e+06	10499888	7.67664e+06	6.52527e+06	NA	799525	4639968
K00128	376	Blautia sp.	aldehyde dehydrogenase (NAD+)	Metabolism	Lipid metabolism	Glycerolipid metabolism	6.41026	5	1.47085e+06	3.47535e+06	3532317	1.60181e+06	885883	NA	1.78885e+06	5.28293e+06	3613461	1.84104e+06	1.78381e+06	1.33573e+06	991338	3.54323e+06	7.4708e+06	4.4566e+06	3.33128e+06	1.64455e+06	2.51655e+06	NA	1.86434e+06	6.00128e+06	4.0392e+06	1.30786e+06	2785022	2402398	2308584	2.17718e+06	7.54724e+06	4.73943e+06	2935586	5489180	3.83388e+06	2538017	3.83762e+06	10499888	7.67664e+06	6.52527e+06	NA	799525	4639968
K00128	376	Blautia sp.	aldehyde dehydrogenase (NAD+)	Metabolism	Metabolism of other amino acids	beta-Alanine metabolism	13.9535	6	1.47085e+06	3.47535e+06	3532317	1.60181e+06	885883	NA	1.78885e+06	5.28293e+06	3613461	1.84104e+06	1.78381e+06	1.33573e+06	991338	3.54323e+06	7.4708e+06	4.4566e+06	3.33128e+06	1.64455e+06	2.51655e+06	NA	1.86434e+06	6.00128e+06	4.0392e+06	1.30786e+06	2785022	2402398	2308584	2.17718e+06	7.54724e+06	4.73943e+06	2935586	5489180	3.83388e+06	2538017	3.83762e+06	10499888	7.67664e+06	6.52527e+06	NA	799525	4639968
K00128	376	Blautia sp.	aldehyde dehydrogenase (NAD+)	Metabolism	Metabolism of terpenoids and polyketides	Insect hormone biosynthesis	0	0	1.47085e+06	3.47535e+06	3532317	1.60181e+06	885883	NA	1.78885e+06	5.28293e+06	3613461	1.84104e+06	1.78381e+06	1.33573e+06	991338	3.54323e+06	7.4708e+06	4.4566e+06	3.33128e+06	1.64455e+06	2.51655e+06	NA	1.86434e+06	6.00128e+06	4.0392e+06	1.30786e+06	2785022	2402398	2308584	2.17718e+06	7.54724e+06	4.73943e+06	2935586	5489180	3.83388e+06	2538017	3.83762e+06	10499888	7.67664e+06	6.52527e+06	NA	799525	4639968
K00128	376	Blautia sp.	aldehyde dehydrogenase (NAD+)	Metabolism	Metabolism of terpenoids and polyketides	Limonene and pinene degradation	0	0	1.47085e+06	3.47535e+06	3532317	1.60181e+06	885883	NA	1.78885e+06	5.28293e+06	3613461	1.84104e+06	1.78381e+06	1.33573e+06	991338	3.54323e+06	7.4708e+06	4.4566e+06	3.33128e+06	1.64455e+06	2.51655e+06	NA	1.86434e+06	6.00128e+06	4.0392e+06	1.30786e+06	2785022	2402398	2308584	2.17718e+06	7.54724e+06	4.73943e+06	2935586	5489180	3.83388e+06	2538017	3.83762e+06	10499888	7.67664e+06	6.52527e+06	NA	799525	4639968
K00128	376	Blautia sp.	aldehyde dehydrogenase (NAD+)	Metabolism	Xenobiotics biodegradation and metabolism	Chloroalkane and chloroalkene degradation	3.125	1	1.47085e+06	3.47535e+06	3532317	1.60181e+06	885883	NA	1.78885e+06	5.28293e+06	3613461	1.84104e+06	1.78381e+06	1.33573e+06	991338	3.54323e+06	7.4708e+06	4.4566e+06	3.33128e+06	1.64455e+06	2.51655e+06	NA	1.86434e+06	6.00128e+06	4.0392e+06	1.30786e+06	2785022	2402398	2308584	2.17718e+06	7.54724e+06	4.73943e+06	2935586	5489180	3.83388e+06	2538017	3.83762e+06	10499888	7.67664e+06	6.52527e+06	NA	799525	4639968
K00133	4120	Bacteroides thetaiotaomicron	aspartate-semialdehyde dehydrogenase	Metabolism	Amino acid metabolism	Cysteine and methionine metabolism	20.202	20	2.63279e+08	1.04673e+08	8.67571e+08	1308107486	939050620	4.67329e+08	1161298146	8.90482e+08	7.30342e+08	5.0382e+08	1124300007	1216336967	6.91789e+08	1571649378	1077898592	1233394587	1085977065	1252968235	1430355558	8.81093e+08	9.46359e+08	7.23988e+08	1003222586	4.56618e+08	1054183037	1115686512	1141960229	1021549143	8.54067e+08	7.71457e+08	1283336935	1349684631	1408913376	1819309489	1427906198	8.90301e+08	7.31164e+08	1009369529	7.29194e+07	6.10583e+08	1420612316
K00133	2322	Blautia sp.	aspartate-semialdehyde dehydrogenase	Metabolism	Amino acid metabolism	Cysteine and methionine metabolism	20.202	20	3.1578e+06	NA	1.09889e+07	2.87665e+07	6.64946e+06	12645757	23052084	5.91751e+07	24490447	2.47543e+07	41404156	2.14337e+07	1.77302e+07	4.88851e+07	3.13086e+07	1.19182e+08	1.73294e+07	1.34058e+07	7.30252e+07	2.76688e+07	35943148	71299342	9.64427e+07	7.47989e+07	2.19652e+07	1.03764e+07	6.25977e+06	5.1456e+06	90665397	53398245	8.12023e+07	7.79508e+07	7.41374e+07	1.0593e+08	3.48155e+07	7.65901e+07	7.67104e+07	58750787	1.23942e+06	6.27743e+06	9.95543e+07
K00133	3982	Anaerostipes caccae	aspartate-semialdehyde dehydrogenase	Metabolism	Amino acid metabolism	Cysteine and methionine metabolism	20.202	20	1.8124e+06	NA	NA	7.91415e+06	1.01607e+06	2144226	NA	6.84021e+06	3.80848e+06	2.56644e+06	4.93455e+06	1.61887e+06	2212902	2.91951e+06	10538029	5985530	5.72683e+06	4.37386e+06	4.37823e+06	2.03267e+06	2.36113e+06	5750595	5290293	NA	4.06106e+06	NA	NA	NA	19654552	17179121	13409673	17533014	8.07956e+06	6187142	3.58817e+06	1.55065e+07	1.87739e+07	9642126	264817	4864657	2.91634e+06
K00133	4637	Escherichia coli	aspartate-semialdehyde dehydrogenase	Metabolism	Amino acid metabolism	Cysteine and methionine metabolism	20.202	20	NA	NA	NA	3613239	5.19232e+06	4995237	10149745	1868588	508689	NA	6577911	5915327	2.88019e+06	4.98949e+06	1.45621e+06	NA	1.20558e+06	5.0367e+06	7261129	3.97088e+06	1732929	564908	NA	NA	2.28966e+06	5771021	3.9947e+06	4.18932e+06	1.42135e+06	1.00333e+06	1.02437e+06	1.73505e+06	4.89072e+06	5376715	4561550	630684	407911	NA	NA	6399964	5728367
K00133	5219	Clostridium butyricum	aspartate-semialdehyde dehydrogenase	Metabolism	Amino acid metabolism	Cysteine and methionine metabolism	20.202	20	453356	NA	885972	NA	NA	NA	NA	2828186	906281	NA	1.16268e+06	NA	NA	NA	7362542	2.02989e+06	1050347	NA	NA	NA	NA	5.07108e+06	1.64764e+06	692613	509016	NA	NA	NA	2.70232e+06	616747	NA	NA	NA	NA	NA	2.40881e+06	NA	NA	NA	NA	NA
K00133	2235	Erysipelatoclostridium ramosum	aspartate-semialdehyde dehydrogenase	Metabolism	Amino acid metabolism	Cysteine and methionine metabolism	20.202	20	2.20579e+06	721555	1.66817e+06	4.64616e+06	2732288	4.61854e+06	2.83092e+06	8.70144e+06	3.29564e+06	1.94473e+06	3.80387e+06	1.29297e+06	711094	3.49662e+06	8.30393e+06	6562304	9.35949e+06	5101886	4.95158e+06	5667569	899619	2.70727e+06	3.11637e+06	3.33014e+06	5.94944e+06	4.07296e+06	4.60638e+06	892670	7795734	4.89346e+06	2.21113e+06	13860084	4.03711e+06	2.81041e+06	4.94362e+06	7.89238e+06	6.59286e+06	6.92343e+06	709069	4.23814e+06	4.33848e+06
K00133	4120	Bacteroides thetaiotaomicron	aspartate-semialdehyde dehydrogenase	Metabolism	Amino acid metabolism	Glycine, serine and threonine metabolism	22.3404	21	2.63279e+08	1.04673e+08	8.67571e+08	1308107486	939050620	4.67329e+08	1161298146	8.90482e+08	7.30342e+08	5.0382e+08	1124300007	1216336967	6.91789e+08	1571649378	1077898592	1233394587	1085977065	1252968235	1430355558	8.81093e+08	9.46359e+08	7.23988e+08	1003222586	4.56618e+08	1054183037	1115686512	1141960229	1021549143	8.54067e+08	7.71457e+08	1283336935	1349684631	1408913376	1819309489	1427906198	8.90301e+08	7.31164e+08	1009369529	7.29194e+07	6.10583e+08	1420612316
K00133	2322	Blautia sp.	aspartate-semialdehyde dehydrogenase	Metabolism	Amino acid metabolism	Glycine, serine and threonine metabolism	22.3404	21	3.1578e+06	NA	1.09889e+07	2.87665e+07	6.64946e+06	12645757	23052084	5.91751e+07	24490447	2.47543e+07	41404156	2.14337e+07	1.77302e+07	4.88851e+07	3.13086e+07	1.19182e+08	1.73294e+07	1.34058e+07	7.30252e+07	2.76688e+07	35943148	71299342	9.64427e+07	7.47989e+07	2.19652e+07	1.03764e+07	6.25977e+06	5.1456e+06	90665397	53398245	8.12023e+07	7.79508e+07	7.41374e+07	1.0593e+08	3.48155e+07	7.65901e+07	7.67104e+07	58750787	1.23942e+06	6.27743e+06	9.95543e+07
K00133	3982	Anaerostipes caccae	aspartate-semialdehyde dehydrogenase	Metabolism	Amino acid metabolism	Glycine, serine and threonine metabolism	22.3404	21	1.8124e+06	NA	NA	7.91415e+06	1.01607e+06	2144226	NA	6.84021e+06	3.80848e+06	2.56644e+06	4.93455e+06	1.61887e+06	2212902	2.91951e+06	10538029	5985530	5.72683e+06	4.37386e+06	4.37823e+06	2.03267e+06	2.36113e+06	5750595	5290293	NA	4.06106e+06	NA	NA	NA	19654552	17179121	13409673	17533014	8.07956e+06	6187142	3.58817e+06	1.55065e+07	1.87739e+07	9642126	264817	4864657	2.91634e+06
K00133	4637	Escherichia coli	aspartate-semialdehyde dehydrogenase	Metabolism	Amino acid metabolism	Glycine, serine and threonine metabolism	22.3404	21	NA	NA	NA	3613239	5.19232e+06	4995237	10149745	1868588	508689	NA	6577911	5915327	2.88019e+06	4.98949e+06	1.45621e+06	NA	1.20558e+06	5.0367e+06	7261129	3.97088e+06	1732929	564908	NA	NA	2.28966e+06	5771021	3.9947e+06	4.18932e+06	1.42135e+06	1.00333e+06	1.02437e+06	1.73505e+06	4.89072e+06	5376715	4561550	630684	407911	NA	NA	6399964	5728367
K00133	5219	Clostridium butyricum	aspartate-semialdehyde dehydrogenase	Metabolism	Amino acid metabolism	Glycine, serine and threonine metabolism	22.3404	21	453356	NA	885972	NA	NA	NA	NA	2828186	906281	NA	1.16268e+06	NA	NA	NA	7362542	2.02989e+06	1050347	NA	NA	NA	NA	5.07108e+06	1.64764e+06	692613	509016	NA	NA	NA	2.70232e+06	616747	NA	NA	NA	NA	NA	2.40881e+06	NA	NA	NA	NA	NA
K00133	2235	Erysipelatoclostridium ramosum	aspartate-semialdehyde dehydrogenase	Metabolism	Amino acid metabolism	Glycine, serine and threonine metabolism	22.3404	21	2.20579e+06	721555	1.66817e+06	4.64616e+06	2732288	4.61854e+06	2.83092e+06	8.70144e+06	3.29564e+06	1.94473e+06	3.80387e+06	1.29297e+06	711094	3.49662e+06	8.30393e+06	6562304	9.35949e+06	5101886	4.95158e+06	5667569	899619	2.70727e+06	3.11637e+06	3.33014e+06	5.94944e+06	4.07296e+06	4.60638e+06	892670	7795734	4.89346e+06	2.21113e+06	13860084	4.03711e+06	2.81041e+06	4.94362e+06	7.89238e+06	6.59286e+06	6.92343e+06	709069	4.23814e+06	4.33848e+06
K00133	4120	Bacteroides thetaiotaomicron	aspartate-semialdehyde dehydrogenase	Metabolism	Amino acid metabolism	Lysine biosynthesis	32.6087	15	2.63279e+08	1.04673e+08	8.67571e+08	1308107486	939050620	4.67329e+08	1161298146	8.90482e+08	7.30342e+08	5.0382e+08	1124300007	1216336967	6.91789e+08	1571649378	1077898592	1233394587	1085977065	1252968235	1430355558	8.81093e+08	9.46359e+08	7.23988e+08	1003222586	4.56618e+08	1054183037	1115686512	1141960229	1021549143	8.54067e+08	7.71457e+08	1283336935	1349684631	1408913376	1819309489	1427906198	8.90301e+08	7.31164e+08	1009369529	7.29194e+07	6.10583e+08	1420612316
K00133	2322	Blautia sp.	aspartate-semialdehyde dehydrogenase	Metabolism	Amino acid metabolism	Lysine biosynthesis	32.6087	15	3.1578e+06	NA	1.09889e+07	2.87665e+07	6.64946e+06	12645757	23052084	5.91751e+07	24490447	2.47543e+07	41404156	2.14337e+07	1.77302e+07	4.88851e+07	3.13086e+07	1.19182e+08	1.73294e+07	1.34058e+07	7.30252e+07	2.76688e+07	35943148	71299342	9.64427e+07	7.47989e+07	2.19652e+07	1.03764e+07	6.25977e+06	5.1456e+06	90665397	53398245	8.12023e+07	7.79508e+07	7.41374e+07	1.0593e+08	3.48155e+07	7.65901e+07	7.67104e+07	58750787	1.23942e+06	6.27743e+06	9.95543e+07
K00133	3982	Anaerostipes caccae	aspartate-semialdehyde dehydrogenase	Metabolism	Amino acid metabolism	Lysine biosynthesis	32.6087	15	1.8124e+06	NA	NA	7.91415e+06	1.01607e+06	2144226	NA	6.84021e+06	3.80848e+06	2.56644e+06	4.93455e+06	1.61887e+06	2212902	2.91951e+06	10538029	5985530	5.72683e+06	4.37386e+06	4.37823e+06	2.03267e+06	2.36113e+06	5750595	5290293	NA	4.06106e+06	NA	NA	NA	19654552	17179121	13409673	17533014	8.07956e+06	6187142	3.58817e+06	1.55065e+07	1.87739e+07	9642126	264817	4864657	2.91634e+06
K00133	4637	Escherichia coli	aspartate-semialdehyde dehydrogenase	Metabolism	Amino acid metabolism	Lysine biosynthesis	32.6087	15	NA	NA	NA	3613239	5.19232e+06	4995237	10149745	1868588	508689	NA	6577911	5915327	2.88019e+06	4.98949e+06	1.45621e+06	NA	1.20558e+06	5.0367e+06	7261129	3.97088e+06	1732929	564908	NA	NA	2.28966e+06	5771021	3.9947e+06	4.18932e+06	1.42135e+06	1.00333e+06	1.02437e+06	1.73505e+06	4.89072e+06	5376715	4561550	630684	407911	NA	NA	6399964	5728367
K00133	5219	Clostridium butyricum	aspartate-semialdehyde dehydrogenase	Metabolism	Amino acid metabolism	Lysine biosynthesis	32.6087	15	453356	NA	885972	NA	NA	NA	NA	2828186	906281	NA	1.16268e+06	NA	NA	NA	7362542	2.02989e+06	1050347	NA	NA	NA	NA	5.07108e+06	1.64764e+06	692613	509016	NA	NA	NA	2.70232e+06	616747	NA	NA	NA	NA	NA	2.40881e+06	NA	NA	NA	NA	NA
K00133	2235	Erysipelatoclostridium ramosum	aspartate-semialdehyde dehydrogenase	Metabolism	Amino acid metabolism	Lysine biosynthesis	32.6087	15	2.20579e+06	721555	1.66817e+06	4.64616e+06	2732288	4.61854e+06	2.83092e+06	8.70144e+06	3.29564e+06	1.94473e+06	3.80387e+06	1.29297e+06	711094	3.49662e+06	8.30393e+06	6562304	9.35949e+06	5101886	4.95158e+06	5667569	899619	2.70727e+06	3.11637e+06	3.33014e+06	5.94944e+06	4.07296e+06	4.60638e+06	892670	7795734	4.89346e+06	2.21113e+06	13860084	4.03711e+06	2.81041e+06	4.94362e+06	7.89238e+06	6.59286e+06	6.92343e+06	709069	4.23814e+06	4.33848e+06
K00133	4120	Bacteroides thetaiotaomicron	aspartate-semialdehyde dehydrogenase	Metabolism	Biosynthesis of other secondary metabolites	Monobactam biosynthesis	21.4286	6	2.63279e+08	1.04673e+08	8.67571e+08	1308107486	939050620	4.67329e+08	1161298146	8.90482e+08	7.30342e+08	5.0382e+08	1124300007	1216336967	6.91789e+08	1571649378	1077898592	1233394587	1085977065	1252968235	1430355558	8.81093e+08	9.46359e+08	7.23988e+08	1003222586	4.56618e+08	1054183037	1115686512	1141960229	1021549143	8.54067e+08	7.71457e+08	1283336935	1349684631	1408913376	1819309489	1427906198	8.90301e+08	7.31164e+08	1009369529	7.29194e+07	6.10583e+08	1420612316
K00133	2322	Blautia sp.	aspartate-semialdehyde dehydrogenase	Metabolism	Biosynthesis of other secondary metabolites	Monobactam biosynthesis	21.4286	6	3.1578e+06	NA	1.09889e+07	2.87665e+07	6.64946e+06	12645757	23052084	5.91751e+07	24490447	2.47543e+07	41404156	2.14337e+07	1.77302e+07	4.88851e+07	3.13086e+07	1.19182e+08	1.73294e+07	1.34058e+07	7.30252e+07	2.76688e+07	35943148	71299342	9.64427e+07	7.47989e+07	2.19652e+07	1.03764e+07	6.25977e+06	5.1456e+06	90665397	53398245	8.12023e+07	7.79508e+07	7.41374e+07	1.0593e+08	3.48155e+07	7.65901e+07	7.67104e+07	58750787	1.23942e+06	6.27743e+06	9.95543e+07
K00133	3982	Anaerostipes caccae	aspartate-semialdehyde dehydrogenase	Metabolism	Biosynthesis of other secondary metabolites	Monobactam biosynthesis	21.4286	6	1.8124e+06	NA	NA	7.91415e+06	1.01607e+06	2144226	NA	6.84021e+06	3.80848e+06	2.56644e+06	4.93455e+06	1.61887e+06	2212902	2.91951e+06	10538029	5985530	5.72683e+06	4.37386e+06	4.37823e+06	2.03267e+06	2.36113e+06	5750595	5290293	NA	4.06106e+06	NA	NA	NA	19654552	17179121	13409673	17533014	8.07956e+06	6187142	3.58817e+06	1.55065e+07	1.87739e+07	9642126	264817	4864657	2.91634e+06
K00133	4637	Escherichia coli	aspartate-semialdehyde dehydrogenase	Metabolism	Biosynthesis of other secondary metabolites	Monobactam biosynthesis	21.4286	6	NA	NA	NA	3613239	5.19232e+06	4995237	10149745	1868588	508689	NA	6577911	5915327	2.88019e+06	4.98949e+06	1.45621e+06	NA	1.20558e+06	5.0367e+06	7261129	3.97088e+06	1732929	564908	NA	NA	2.28966e+06	5771021	3.9947e+06	4.18932e+06	1.42135e+06	1.00333e+06	1.02437e+06	1.73505e+06	4.89072e+06	5376715	4561550	630684	407911	NA	NA	6399964	5728367
K00133	5219	Clostridium butyricum	aspartate-semialdehyde dehydrogenase	Metabolism	Biosynthesis of other secondary metabolites	Monobactam biosynthesis	21.4286	6	453356	NA	885972	NA	NA	NA	NA	2828186	906281	NA	1.16268e+06	NA	NA	NA	7362542	2.02989e+06	1050347	NA	NA	NA	NA	5.07108e+06	1.64764e+06	692613	509016	NA	NA	NA	2.70232e+06	616747	NA	NA	NA	NA	NA	2.40881e+06	NA	NA	NA	NA	NA
K00133	2235	Erysipelatoclostridium ramosum	aspartate-semialdehyde dehydrogenase	Metabolism	Biosynthesis of other secondary metabolites	Monobactam biosynthesis	21.4286	6	2.20579e+06	721555	1.66817e+06	4.64616e+06	2732288	4.61854e+06	2.83092e+06	8.70144e+06	3.29564e+06	1.94473e+06	3.80387e+06	1.29297e+06	711094	3.49662e+06	8.30393e+06	6562304	9.35949e+06	5101886	4.95158e+06	5667569	899619	2.70727e+06	3.11637e+06	3.33014e+06	5.94944e+06	4.07296e+06	4.60638e+06	892670	7795734	4.89346e+06	2.21113e+06	13860084	4.03711e+06	2.81041e+06	4.94362e+06	7.89238e+06	6.59286e+06	6.92343e+06	709069	4.23814e+06	4.33848e+06
K00134	3131	Bacteroides thetaiotaomicron	glyceraldehyde 3-phosphate dehydrogenase	Cellular Processes	Transport and catabolism	Exosome	5.30846	37	4355578942	2388227444	13087745664	20882637671	10128836052	11217405977	21484470098	22487771021	19094163615	13853202441	23106050811	20394286988	12828665598	21811526797	20663115097	28312267454	20949095643	22212937194	23157403734	21600437898	15088725721	26198321577	29003507452	24944302423	22913871516	26267378190	22366440448	22191503688	26431054215	16348114425	23029300271	23567139462	21808068868	25459302024	25294594032	23464523768	21968330090	20271425443	13592199042	29060525284	27712635775
K00134	1662	Escherichia coli	glyceraldehyde 3-phosphate dehydrogenase	Cellular Processes	Transport and catabolism	Exosome	5.30846	37	1.89342e+08	4.96218e+07	4.80232e+08	2124091594	3026382324	2590470131	4237961718	1446678043	1100319766	1040873547	2480459676	3031312279	1486658073	3199872491	1701869859	9.45185e+08	794567436	2302495004	2604289831	1823292044	1510244103	1369014371	7.20965e+08	6.83275e+08	1319439336	2262316449	2183561129	2131931270	1537214173	7.37423e+08	1127907972	1395501021	3163745376	2549078742	1882732552	1549206561	1231966065	1117836812	4.61757e+08	2608627107	3407740319
K00134	509	Clostridium butyricum	glyceraldehyde 3-phosphate dehydrogenase	Cellular Processes	Transport and catabolism	Exosome	5.30846	37	1.64927e+08	78338443	3.42352e+08	3.57439e+08	1.5262e+08	4.07602e+08	3.80705e+08	1046081341	5.42036e+08	1.92235e+08	3.82852e+08	4.208e+08	3.72214e+08	4.46504e+08	8.26965e+08	8.12235e+08	5.53243e+08	461905431	4.16018e+08	3.86137e+08	2.84074e+08	1187026844	8.10206e+08	4.75452e+08	3.84602e+08	4.03891e+08	3.53573e+08	4.53341e+08	1144770447	3.90974e+08	3.49199e+08	2.94074e+08	415189711	4.82281e+08	6.8885e+08	1031188649	5.71998e+08	3.32376e+08	1.78319e+08	2.84989e+08	4.29211e+08
K00134	2053	Bifidobacterium longum	glyceraldehyde 3-phosphate dehydrogenase	Cellular Processes	Transport and catabolism	Exosome	5.30846	37	2.39087e+07	NA	NA	NA	NA	NA	1.13923e+06	NA	2.15457e+06	302071	NA	NA	NA	731824	6.93463e+06	NA	NA	NA	NA	NA	NA	18574646	8.2018e+06	2.28742e+06	1.37601e+06	1.50098e+06	2.7841e+06	1.95507e+06	9138823	NA	NA	NA	NA	988471	1.46985e+06	NA	NA	NA	1.99118e+06	3.62276e+06	3.90138e+06
K00134	3131	Bacteroides thetaiotaomicron	glyceraldehyde 3-phosphate dehydrogenase	Environmental Information Processing	Signal transduction	HIF-1 signaling pathway	4.16667	3	4355578942	2388227444	13087745664	20882637671	10128836052	11217405977	21484470098	22487771021	19094163615	13853202441	23106050811	20394286988	12828665598	21811526797	20663115097	28312267454	20949095643	22212937194	23157403734	21600437898	15088725721	26198321577	29003507452	24944302423	22913871516	26267378190	22366440448	22191503688	26431054215	16348114425	23029300271	23567139462	21808068868	25459302024	25294594032	23464523768	21968330090	20271425443	13592199042	29060525284	27712635775
K00134	1662	Escherichia coli	glyceraldehyde 3-phosphate dehydrogenase	Environmental Information Processing	Signal transduction	HIF-1 signaling pathway	4.16667	3	1.89342e+08	4.96218e+07	4.80232e+08	2124091594	3026382324	2590470131	4237961718	1446678043	1100319766	1040873547	2480459676	3031312279	1486658073	3199872491	1701869859	9.45185e+08	794567436	2302495004	2604289831	1823292044	1510244103	1369014371	7.20965e+08	6.83275e+08	1319439336	2262316449	2183561129	2131931270	1537214173	7.37423e+08	1127907972	1395501021	3163745376	2549078742	1882732552	1549206561	1231966065	1117836812	4.61757e+08	2608627107	3407740319
K00134	509	Clostridium butyricum	glyceraldehyde 3-phosphate dehydrogenase	Environmental Information Processing	Signal transduction	HIF-1 signaling pathway	4.16667	3	1.64927e+08	78338443	3.42352e+08	3.57439e+08	1.5262e+08	4.07602e+08	3.80705e+08	1046081341	5.42036e+08	1.92235e+08	3.82852e+08	4.208e+08	3.72214e+08	4.46504e+08	8.26965e+08	8.12235e+08	5.53243e+08	461905431	4.16018e+08	3.86137e+08	2.84074e+08	1187026844	8.10206e+08	4.75452e+08	3.84602e+08	4.03891e+08	3.53573e+08	4.53341e+08	1144770447	3.90974e+08	3.49199e+08	2.94074e+08	415189711	4.82281e+08	6.8885e+08	1031188649	5.71998e+08	3.32376e+08	1.78319e+08	2.84989e+08	4.29211e+08
K00134	2053	Bifidobacterium longum	glyceraldehyde 3-phosphate dehydrogenase	Environmental Information Processing	Signal transduction	HIF-1 signaling pathway	4.16667	3	2.39087e+07	NA	NA	NA	NA	NA	1.13923e+06	NA	2.15457e+06	302071	NA	NA	NA	731824	6.93463e+06	NA	NA	NA	NA	NA	NA	18574646	8.2018e+06	2.28742e+06	1.37601e+06	1.50098e+06	2.7841e+06	1.95507e+06	9138823	NA	NA	NA	NA	988471	1.46985e+06	NA	NA	NA	1.99118e+06	3.62276e+06	3.90138e+06
K00134	3131	Bacteroides thetaiotaomicron	glyceraldehyde 3-phosphate dehydrogenase	Metabolism	Carbohydrate metabolism	Glycolysis / Gluconeogenesis	31	31	4355578942	2388227444	13087745664	20882637671	10128836052	11217405977	21484470098	22487771021	19094163615	13853202441	23106050811	20394286988	12828665598	21811526797	20663115097	28312267454	20949095643	22212937194	23157403734	21600437898	15088725721	26198321577	29003507452	24944302423	22913871516	26267378190	22366440448	22191503688	26431054215	16348114425	23029300271	23567139462	21808068868	25459302024	25294594032	23464523768	21968330090	20271425443	13592199042	29060525284	27712635775
K00134	1662	Escherichia coli	glyceraldehyde 3-phosphate dehydrogenase	Metabolism	Carbohydrate metabolism	Glycolysis / Gluconeogenesis	31	31	1.89342e+08	4.96218e+07	4.80232e+08	2124091594	3026382324	2590470131	4237961718	1446678043	1100319766	1040873547	2480459676	3031312279	1486658073	3199872491	1701869859	9.45185e+08	794567436	2302495004	2604289831	1823292044	1510244103	1369014371	7.20965e+08	6.83275e+08	1319439336	2262316449	2183561129	2131931270	1537214173	7.37423e+08	1127907972	1395501021	3163745376	2549078742	1882732552	1549206561	1231966065	1117836812	4.61757e+08	2608627107	3407740319
K00134	509	Clostridium butyricum	glyceraldehyde 3-phosphate dehydrogenase	Metabolism	Carbohydrate metabolism	Glycolysis / Gluconeogenesis	31	31	1.64927e+08	78338443	3.42352e+08	3.57439e+08	1.5262e+08	4.07602e+08	3.80705e+08	1046081341	5.42036e+08	1.92235e+08	3.82852e+08	4.208e+08	3.72214e+08	4.46504e+08	8.26965e+08	8.12235e+08	5.53243e+08	461905431	4.16018e+08	3.86137e+08	2.84074e+08	1187026844	8.10206e+08	4.75452e+08	3.84602e+08	4.03891e+08	3.53573e+08	4.53341e+08	1144770447	3.90974e+08	3.49199e+08	2.94074e+08	415189711	4.82281e+08	6.8885e+08	1031188649	5.71998e+08	3.32376e+08	1.78319e+08	2.84989e+08	4.29211e+08
K00134	2053	Bifidobacterium longum	glyceraldehyde 3-phosphate dehydrogenase	Metabolism	Carbohydrate metabolism	Glycolysis / Gluconeogenesis	31	31	2.39087e+07	NA	NA	NA	NA	NA	1.13923e+06	NA	2.15457e+06	302071	NA	NA	NA	731824	6.93463e+06	NA	NA	NA	NA	NA	NA	18574646	8.2018e+06	2.28742e+06	1.37601e+06	1.50098e+06	2.7841e+06	1.95507e+06	9138823	NA	NA	NA	NA	988471	1.46985e+06	NA	NA	NA	1.99118e+06	3.62276e+06	3.90138e+06
K00134	3131	Bacteroides thetaiotaomicron	glyceraldehyde 3-phosphate dehydrogenase	Metabolism	Energy metabolism	Carbon fixation in photosynthetic organisms	36.1111	13	4355578942	2388227444	13087745664	20882637671	10128836052	11217405977	21484470098	22487771021	19094163615	13853202441	23106050811	20394286988	12828665598	21811526797	20663115097	28312267454	20949095643	22212937194	23157403734	21600437898	15088725721	26198321577	29003507452	24944302423	22913871516	26267378190	22366440448	22191503688	26431054215	16348114425	23029300271	23567139462	21808068868	25459302024	25294594032	23464523768	21968330090	20271425443	13592199042	29060525284	27712635775
K00134	1662	Escherichia coli	glyceraldehyde 3-phosphate dehydrogenase	Metabolism	Energy metabolism	Carbon fixation in photosynthetic organisms	36.1111	13	1.89342e+08	4.96218e+07	4.80232e+08	2124091594	3026382324	2590470131	4237961718	1446678043	1100319766	1040873547	2480459676	3031312279	1486658073	3199872491	1701869859	9.45185e+08	794567436	2302495004	2604289831	1823292044	1510244103	1369014371	7.20965e+08	6.83275e+08	1319439336	2262316449	2183561129	2131931270	1537214173	7.37423e+08	1127907972	1395501021	3163745376	2549078742	1882732552	1549206561	1231966065	1117836812	4.61757e+08	2608627107	3407740319
K00134	509	Clostridium butyricum	glyceraldehyde 3-phosphate dehydrogenase	Metabolism	Energy metabolism	Carbon fixation in photosynthetic organisms	36.1111	13	1.64927e+08	78338443	3.42352e+08	3.57439e+08	1.5262e+08	4.07602e+08	3.80705e+08	1046081341	5.42036e+08	1.92235e+08	3.82852e+08	4.208e+08	3.72214e+08	4.46504e+08	8.26965e+08	8.12235e+08	5.53243e+08	461905431	4.16018e+08	3.86137e+08	2.84074e+08	1187026844	8.10206e+08	4.75452e+08	3.84602e+08	4.03891e+08	3.53573e+08	4.53341e+08	1144770447	3.90974e+08	3.49199e+08	2.94074e+08	415189711	4.82281e+08	6.8885e+08	1031188649	5.71998e+08	3.32376e+08	1.78319e+08	2.84989e+08	4.29211e+08
K00134	2053	Bifidobacterium longum	glyceraldehyde 3-phosphate dehydrogenase	Metabolism	Energy metabolism	Carbon fixation in photosynthetic organisms	36.1111	13	2.39087e+07	NA	NA	NA	NA	NA	1.13923e+06	NA	2.15457e+06	302071	NA	NA	NA	731824	6.93463e+06	NA	NA	NA	NA	NA	NA	18574646	8.2018e+06	2.28742e+06	1.37601e+06	1.50098e+06	2.7841e+06	1.95507e+06	9138823	NA	NA	NA	NA	988471	1.46985e+06	NA	NA	NA	1.99118e+06	3.62276e+06	3.90138e+06
K00135	NA	NA	succinate-semialdehyde dehydrogenase / glutarate-semialdehyde dehydrogenase	Metabolism	Amino acid metabolism	Alanine, aspartate and glutamate metabolism	38.806	26	NA	NA	NA	NA	NA	NA	NA	NA	NA	NA	NA	NA	NA	NA	NA	NA	NA	NA	NA	NA	NA	NA	NA	NA	NA	NA	NA	NA	NA	NA	NA	NA	NA	NA	NA	NA	NA	NA	NA	NA	NA
K00135	NA	NA	succinate-semialdehyde dehydrogenase / glutarate-semialdehyde dehydrogenase	Metabolism	Amino acid metabolism	Lysine degradation	7.89474	6	NA	NA	NA	NA	NA	NA	NA	NA	NA	NA	NA	NA	NA	NA	NA	NA	NA	NA	NA	NA	NA	NA	NA	NA	NA	NA	NA	NA	NA	NA	NA	NA	NA	NA	NA	NA	NA	NA	NA	NA	NA
K00135	NA	NA	succinate-semialdehyde dehydrogenase / glutarate-semialdehyde dehydrogenase	Metabolism	Amino acid metabolism	Tyrosine metabolism	4.28571	3	NA	NA	NA	NA	NA	NA	NA	NA	NA	NA	NA	NA	NA	NA	NA	NA	NA	NA	NA	NA	NA	NA	NA	NA	NA	NA	NA	NA	NA	NA	NA	NA	NA	NA	NA	NA	NA	NA	NA	NA	NA
K00135	NA	NA	succinate-semialdehyde dehydrogenase / glutarate-semialdehyde dehydrogenase	Metabolism	Carbohydrate metabolism	Butanoate metabolism	19.5652	18	NA	NA	NA	NA	NA	NA	NA	NA	NA	NA	NA	NA	NA	NA	NA	NA	NA	NA	NA	NA	NA	NA	NA	NA	NA	NA	NA	NA	NA	NA	NA	NA	NA	NA	NA	NA	NA	NA	NA	NA	NA
K00135	NA	NA	succinate-semialdehyde dehydrogenase / glutarate-semialdehyde dehydrogenase	Metabolism	Metabolism of cofactors and vitamins	Nicotinate and nicotinamide metabolism	8.98876	8	NA	NA	NA	NA	NA	NA	NA	NA	NA	NA	NA	NA	NA	NA	NA	NA	NA	NA	NA	NA	NA	NA	NA	NA	NA	NA	NA	NA	NA	NA	NA	NA	NA	NA	NA	NA	NA	NA	NA	NA	NA
K00138	NA	NA	aldehyde dehydrogenase	Metabolism	Carbohydrate metabolism	Glycolysis / Gluconeogenesis	31	31	NA	NA	NA	NA	NA	NA	NA	NA	NA	NA	NA	NA	NA	NA	NA	NA	NA	NA	NA	NA	NA	NA	NA	NA	NA	NA	NA	NA	NA	NA	NA	NA	NA	NA	NA	NA	NA	NA	NA	NA	NA
K00138	NA	NA	aldehyde dehydrogenase	Metabolism	Carbohydrate metabolism	Pyruvate metabolism	39.1753	38	NA	NA	NA	NA	NA	NA	NA	NA	NA	NA	NA	NA	NA	NA	NA	NA	NA	NA	NA	NA	NA	NA	NA	NA	NA	NA	NA	NA	NA	NA	NA	NA	NA	NA	NA	NA	NA	NA	NA	NA	NA
K00140	473	Blautia sp.	malonate-semialdehyde dehydrogenase (acetylating) / methylmalonate-semialdehyde dehydrogenase	Metabolism	Amino acid metabolism	Valine, leucine and isoleucine degradation	11.7647	8	1.21169e+08	4.10456e+07	3.50864e+08	3.70651e+08	1.15396e+08	6.26183e+07	1.88218e+08	8.44211e+08	6.10573e+08	2.14991e+08	4.92485e+08	2.41571e+08	1.62225e+08	2.48046e+08	5.61558e+08	6.55301e+08	4.80346e+08	3.31975e+08	3.82728e+08	2.85054e+08	2.11077e+08	5.97975e+08	4.55456e+08	4.13502e+08	3.64354e+08	2.7953e+08	2.34955e+08	2.16954e+08	8.30074e+08	4.53914e+08	4.71036e+08	4.85176e+08	4.02746e+08	427812330	5.17106e+08	5.77307e+08	5.81787e+08	5.77633e+08	1.25258e+08	4.93759e+08	4.39816e+08
K00140	473	Blautia sp.	malonate-semialdehyde dehydrogenase (acetylating) / methylmalonate-semialdehyde dehydrogenase	Metabolism	Carbohydrate metabolism	Inositol phosphate metabolism	10.2941	7	1.21169e+08	4.10456e+07	3.50864e+08	3.70651e+08	1.15396e+08	6.26183e+07	1.88218e+08	8.44211e+08	6.10573e+08	2.14991e+08	4.92485e+08	2.41571e+08	1.62225e+08	2.48046e+08	5.61558e+08	6.55301e+08	4.80346e+08	3.31975e+08	3.82728e+08	2.85054e+08	2.11077e+08	5.97975e+08	4.55456e+08	4.13502e+08	3.64354e+08	2.7953e+08	2.34955e+08	2.16954e+08	8.30074e+08	4.53914e+08	4.71036e+08	4.85176e+08	4.02746e+08	427812330	5.17106e+08	5.77307e+08	5.81787e+08	5.77633e+08	1.25258e+08	4.93759e+08	4.39816e+08
K00140	473	Blautia sp.	malonate-semialdehyde dehydrogenase (acetylating) / methylmalonate-semialdehyde dehydrogenase	Metabolism	Carbohydrate metabolism	Propanoate metabolism	23	23	1.21169e+08	4.10456e+07	3.50864e+08	3.70651e+08	1.15396e+08	6.26183e+07	1.88218e+08	8.44211e+08	6.10573e+08	2.14991e+08	4.92485e+08	2.41571e+08	1.62225e+08	2.48046e+08	5.61558e+08	6.55301e+08	4.80346e+08	3.31975e+08	3.82728e+08	2.85054e+08	2.11077e+08	5.97975e+08	4.55456e+08	4.13502e+08	3.64354e+08	2.7953e+08	2.34955e+08	2.16954e+08	8.30074e+08	4.53914e+08	4.71036e+08	4.85176e+08	4.02746e+08	427812330	5.17106e+08	5.77307e+08	5.81787e+08	5.77633e+08	1.25258e+08	4.93759e+08	4.39816e+08
K00140	473	Blautia sp.	malonate-semialdehyde dehydrogenase (acetylating) / methylmalonate-semialdehyde dehydrogenase	Metabolism	Metabolism of other amino acids	beta-Alanine metabolism	13.9535	6	1.21169e+08	4.10456e+07	3.50864e+08	3.70651e+08	1.15396e+08	6.26183e+07	1.88218e+08	8.44211e+08	6.10573e+08	2.14991e+08	4.92485e+08	2.41571e+08	1.62225e+08	2.48046e+08	5.61558e+08	6.55301e+08	4.80346e+08	3.31975e+08	3.82728e+08	2.85054e+08	2.11077e+08	5.97975e+08	4.55456e+08	4.13502e+08	3.64354e+08	2.7953e+08	2.34955e+08	2.16954e+08	8.30074e+08	4.53914e+08	4.71036e+08	4.85176e+08	4.02746e+08	427812330	5.17106e+08	5.77307e+08	5.81787e+08	5.77633e+08	1.25258e+08	4.93759e+08	4.39816e+08
K00145	5114	Bacteroides thetaiotaomicron	N-acetyl-gamma-glutamyl-phosphate reductase	Metabolism	Amino acid metabolism	Arginine biosynthesis	23.2143	13	6.17081e+07	1.17414e+07	1.99667e+08	3.59377e+08	2.80995e+08	1.28446e+08	3.23294e+08	2.57929e+08	2.16115e+08	7.40906e+07	3.7573e+08	2.47471e+08	1.52473e+08	2.58807e+08	1.60822e+08	362735291	3.02556e+08	3.75648e+08	2.90383e+08	1.70654e+08	1.47183e+08	1.66675e+08	3.02509e+08	2.05135e+08	3.21004e+08	3.61781e+08	3.07624e+08	2.74764e+08	205493045	1.88782e+08	267752555	2.8001e+08	3.08347e+08	3.296e+08	3.77403e+08	1.60284e+08	2.44286e+08	2.32067e+08	5.55218e+07	2.66165e+08	3.38391e+08
K00147	4733	Bacteroides thetaiotaomicron	glutamate-5-semialdehyde dehydrogenase	Metabolism	Amino acid metabolism	Arginine and proline metabolism	8.08081	8	6.61729e+06	109710	2.87576e+07	4.2255e+07	10019571	1.8329e+07	5.21226e+07	9.17725e+06	1.57986e+07	3.43257e+07	49800835	51898362	4.30108e+07	81052515	2.30476e+07	3.66282e+07	3.12427e+07	3.25086e+07	6.6191e+07	53780762	32598679	35895232	3.066e+07	3.25435e+07	3.46877e+07	3.62706e+07	3.60005e+07	4.27456e+07	61619098	45015541	6.37272e+07	6.6266e+07	63587169	84853186	4.46901e+07	5.11664e+07	5.65073e+07	51794883	8563490	47018803	4.64976e+07
K00147	777	Escherichia coli	glutamate-5-semialdehyde dehydrogenase	Metabolism	Amino acid metabolism	Arginine and proline metabolism	8.08081	8	543743	103513	2.71792e+06	1.03159e+07	14920709	1.05423e+07	1.28872e+07	9.4506e+06	NA	NA	9.74211e+06	7.98427e+06	10643651	1.23408e+07	4.96468e+06	9.9004e+06	6.03367e+06	12257125	11289433	1.40292e+07	964402	3.93677e+06	1.17237e+07	2.09074e+07	7.99422e+06	1.08384e+07	1.00109e+07	1.071e+07	8.27239e+06	675989	4.76316e+06	3.93902e+06	9.00029e+06	7.34934e+06	9.97341e+06	1528404	NA	4.59597e+06	NA	2.25063e+07	4812660
K00147	2446	Anaerostipes caccae	glutamate-5-semialdehyde dehydrogenase	Metabolism	Amino acid metabolism	Arginine and proline metabolism	8.08081	8	NA	NA	NA	NA	NA	NA	NA	NA	NA	NA	NA	NA	NA	4.90323e+06	NA	NA	NA	NA	4.19513e+06	NA	4.79879e+06	NA	NA	NA	NA	NA	NA	NA	NA	NA	NA	18341002	11092788	5.37731e+06	NA	28590046	18054582	NA	NA	NA	NA
K00147	5017	Blautia sp.	glutamate-5-semialdehyde dehydrogenase	Metabolism	Amino acid metabolism	Arginine and proline metabolism	8.08081	8	5.68197e+06	334560	4.42687e+06	1.42549e+07	2802256	3.51272e+06	4642699	2.71736e+07	5.45123e+06	3.99766e+06	1.6194e+07	5.88219e+06	4.69066e+06	9.67195e+06	7.967e+06	24304122	3.98604e+06	9020921	1.11526e+07	2.48599e+06	2.04357e+06	4578518	1.23695e+07	2.64102e+06	4.15143e+06	1.20713e+07	1547052	4.7074e+06	1.97763e+07	1.26603e+07	1.70269e+07	17220287	15789985	1.40454e+07	1.79534e+07	2.289e+07	1.54646e+07	1.05998e+07	NA	4.09175e+06	7.69048e+06
K00147	4968	Erysipelatoclostridium ramosum	glutamate-5-semialdehyde dehydrogenase	Metabolism	Amino acid metabolism	Arginine and proline metabolism	8.08081	8	NA	NA	NA	NA	NA	NA	NA	NA	NA	NA	NA	NA	NA	NA	NA	NA	3.95629e+06	NA	NA	NA	NA	NA	NA	NA	NA	NA	NA	NA	NA	3.21509e+06	NA	4501482	1.35278e+06	NA	NA	3.63421e+06	3.36352e+06	NA	NA	NA	NA
K00147	4733	Bacteroides thetaiotaomicron	glutamate-5-semialdehyde dehydrogenase	Metabolism	Biosynthesis of other secondary metabolites	Carbapenem biosynthesis	10.5263	2	6.61729e+06	109710	2.87576e+07	4.2255e+07	10019571	1.8329e+07	5.21226e+07	9.17725e+06	1.57986e+07	3.43257e+07	49800835	51898362	4.30108e+07	81052515	2.30476e+07	3.66282e+07	3.12427e+07	3.25086e+07	6.6191e+07	53780762	32598679	35895232	3.066e+07	3.25435e+07	3.46877e+07	3.62706e+07	3.60005e+07	4.27456e+07	61619098	45015541	6.37272e+07	6.6266e+07	63587169	84853186	4.46901e+07	5.11664e+07	5.65073e+07	51794883	8563490	47018803	4.64976e+07
K00147	777	Escherichia coli	glutamate-5-semialdehyde dehydrogenase	Metabolism	Biosynthesis of other secondary metabolites	Carbapenem biosynthesis	10.5263	2	543743	103513	2.71792e+06	1.03159e+07	14920709	1.05423e+07	1.28872e+07	9.4506e+06	NA	NA	9.74211e+06	7.98427e+06	10643651	1.23408e+07	4.96468e+06	9.9004e+06	6.03367e+06	12257125	11289433	1.40292e+07	964402	3.93677e+06	1.17237e+07	2.09074e+07	7.99422e+06	1.08384e+07	1.00109e+07	1.071e+07	8.27239e+06	675989	4.76316e+06	3.93902e+06	9.00029e+06	7.34934e+06	9.97341e+06	1528404	NA	4.59597e+06	NA	2.25063e+07	4812660
K00147	2446	Anaerostipes caccae	glutamate-5-semialdehyde dehydrogenase	Metabolism	Biosynthesis of other secondary metabolites	Carbapenem biosynthesis	10.5263	2	NA	NA	NA	NA	NA	NA	NA	NA	NA	NA	NA	NA	NA	4.90323e+06	NA	NA	NA	NA	4.19513e+06	NA	4.79879e+06	NA	NA	NA	NA	NA	NA	NA	NA	NA	NA	18341002	11092788	5.37731e+06	NA	28590046	18054582	NA	NA	NA	NA
K00147	5017	Blautia sp.	glutamate-5-semialdehyde dehydrogenase	Metabolism	Biosynthesis of other secondary metabolites	Carbapenem biosynthesis	10.5263	2	5.68197e+06	334560	4.42687e+06	1.42549e+07	2802256	3.51272e+06	4642699	2.71736e+07	5.45123e+06	3.99766e+06	1.6194e+07	5.88219e+06	4.69066e+06	9.67195e+06	7.967e+06	24304122	3.98604e+06	9020921	1.11526e+07	2.48599e+06	2.04357e+06	4578518	1.23695e+07	2.64102e+06	4.15143e+06	1.20713e+07	1547052	4.7074e+06	1.97763e+07	1.26603e+07	1.70269e+07	17220287	15789985	1.40454e+07	1.79534e+07	2.289e+07	1.54646e+07	1.05998e+07	NA	4.09175e+06	7.69048e+06
K00147	4968	Erysipelatoclostridium ramosum	glutamate-5-semialdehyde dehydrogenase	Metabolism	Biosynthesis of other secondary metabolites	Carbapenem biosynthesis	10.5263	2	NA	NA	NA	NA	NA	NA	NA	NA	NA	NA	NA	NA	NA	NA	NA	NA	3.95629e+06	NA	NA	NA	NA	NA	NA	NA	NA	NA	NA	NA	NA	3.21509e+06	NA	4501482	1.35278e+06	NA	NA	3.63421e+06	3.36352e+06	NA	NA	NA	NA
K00156	2438	Bacteroides thetaiotaomicron	pyruvate dehydrogenase (quinone)	Metabolism	Carbohydrate metabolism	Pyruvate metabolism	39.1753	38	383839	NA	1.87118e+06	4.22162e+06	3.80296e+06	NA	1.6558e+06	2.19296e+06	941572	NA	NA	1.17195e+06	542730	1.34485e+06	2.02728e+06	NA	2.02605e+06	1.88189e+06	617210	502041	NA	1.38774e+06	4.26756e+06	3.80048e+06	1534756	913720	NA	382145	1319223	1.14043e+06	1.29584e+06	1.55608e+06	1182847	NA	NA	1252871	1.97872e+06	1.3506e+06	NA	458627	317934
K00156	824	Escherichia coli	pyruvate dehydrogenase (quinone)	Metabolism	Carbohydrate metabolism	Pyruvate metabolism	39.1753	38	1.12797e+06	709582	1.67293e+06	4.28918e+06	2471583	6157611	6.82135e+06	9.43083e+06	4.31786e+06	620066	4.83862e+06	5055300	2.2854e+06	5381319	1.17061e+07	3.98311e+06	1.82106e+06	4.56104e+06	4703675	3.50484e+06	1.92153e+06	5.35218e+06	4435810	NA	1.76629e+06	4.58515e+06	4993437	4465634	8.12755e+06	798322	709976	968495	5.59266e+06	3479037	5.35483e+06	2.19929e+06	1.85346e+06	1.80395e+06	833818	5.84215e+06	5.23153e+06
K00158	NA	NA	pyruvate oxidase	Metabolism	Carbohydrate metabolism	Pyruvate metabolism	39.1753	38	NA	NA	NA	NA	NA	NA	NA	NA	NA	NA	NA	NA	NA	NA	NA	NA	NA	NA	NA	NA	NA	NA	NA	NA	NA	NA	NA	NA	NA	NA	NA	NA	NA	NA	NA	NA	NA	NA	NA	NA	NA
K00161	NA	NA	pyruvate dehydrogenase E1 component alpha subunit	Environmental Information Processing	Signal transduction	HIF-1 signaling pathway	4.16667	3	NA	NA	NA	NA	NA	NA	NA	NA	NA	NA	NA	NA	NA	NA	NA	NA	NA	NA	NA	NA	NA	NA	NA	NA	NA	NA	NA	NA	NA	NA	NA	NA	NA	NA	NA	NA	NA	NA	NA	NA	NA
K00161	NA	NA	pyruvate dehydrogenase E1 component alpha subunit	Metabolism	Carbohydrate metabolism	Citrate cycle (TCA cycle)	46.5517	27	NA	NA	NA	NA	NA	NA	NA	NA	NA	NA	NA	NA	NA	NA	NA	NA	NA	NA	NA	NA	NA	NA	NA	NA	NA	NA	NA	NA	NA	NA	NA	NA	NA	NA	NA	NA	NA	NA	NA	NA	NA
K00161	NA	NA	pyruvate dehydrogenase E1 component alpha subunit	Metabolism	Carbohydrate metabolism	Glycolysis / Gluconeogenesis	31	31	NA	NA	NA	NA	NA	NA	NA	NA	NA	NA	NA	NA	NA	NA	NA	NA	NA	NA	NA	NA	NA	NA	NA	NA	NA	NA	NA	NA	NA	NA	NA	NA	NA	NA	NA	NA	NA	NA	NA	NA	NA
K00161	NA	NA	pyruvate dehydrogenase E1 component alpha subunit	Metabolism	Carbohydrate metabolism	Pyruvate metabolism	39.1753	38	NA	NA	NA	NA	NA	NA	NA	NA	NA	NA	NA	NA	NA	NA	NA	NA	NA	NA	NA	NA	NA	NA	NA	NA	NA	NA	NA	NA	NA	NA	NA	NA	NA	NA	NA	NA	NA	NA	NA	NA	NA
K00162	NA	NA	pyruvate dehydrogenase E1 component beta subunit	Environmental Information Processing	Signal transduction	HIF-1 signaling pathway	4.16667	3	NA	NA	NA	NA	NA	NA	NA	NA	NA	NA	NA	NA	NA	NA	NA	NA	NA	NA	NA	NA	NA	NA	NA	NA	NA	NA	NA	NA	NA	NA	NA	NA	NA	NA	NA	NA	NA	NA	NA	NA	NA
K00162	NA	NA	pyruvate dehydrogenase E1 component beta subunit	Metabolism	Carbohydrate metabolism	Citrate cycle (TCA cycle)	46.5517	27	NA	NA	NA	NA	NA	NA	NA	NA	NA	NA	NA	NA	NA	NA	NA	NA	NA	NA	NA	NA	NA	NA	NA	NA	NA	NA	NA	NA	NA	NA	NA	NA	NA	NA	NA	NA	NA	NA	NA	NA	NA
K00162	NA	NA	pyruvate dehydrogenase E1 component beta subunit	Metabolism	Carbohydrate metabolism	Glycolysis / Gluconeogenesis	31	31	NA	NA	NA	NA	NA	NA	NA	NA	NA	NA	NA	NA	NA	NA	NA	NA	NA	NA	NA	NA	NA	NA	NA	NA	NA	NA	NA	NA	NA	NA	NA	NA	NA	NA	NA	NA	NA	NA	NA	NA	NA
K00162	NA	NA	pyruvate dehydrogenase E1 component beta subunit	Metabolism	Carbohydrate metabolism	Pyruvate metabolism	39.1753	38	NA	NA	NA	NA	NA	NA	NA	NA	NA	NA	NA	NA	NA	NA	NA	NA	NA	NA	NA	NA	NA	NA	NA	NA	NA	NA	NA	NA	NA	NA	NA	NA	NA	NA	NA	NA	NA	NA	NA	NA	NA
K00163	5065	Escherichia coli	pyruvate dehydrogenase E1 component	Metabolism	Carbohydrate metabolism	Citrate cycle (TCA cycle)	46.5517	27	2.2426e+07	6.44754e+06	1.16679e+08	8.00088e+08	1005284782	8.70604e+08	1502229559	4.19118e+08	2.58799e+08	1.41189e+08	1389835894	1070186556	7.19161e+08	1230553493	3.77844e+08	3.41682e+08	2.8813e+08	1053343374	1224533908	6.44741e+08	4.76125e+08	2.84966e+08	2.08449e+08	206538632	6.42121e+08	1366508935	1156477895	1190399256	1.90894e+08	1.30174e+08	1.80805e+08	279659680	1417188552	9.96875e+08	8.77757e+08	2.72942e+08	2.09515e+08	1.36132e+08	6.87282e+07	1241199718	1453927488
K00163	5065	Escherichia coli	pyruvate dehydrogenase E1 component	Metabolism	Carbohydrate metabolism	Glycolysis / Gluconeogenesis	31	31	2.2426e+07	6.44754e+06	1.16679e+08	8.00088e+08	1005284782	8.70604e+08	1502229559	4.19118e+08	2.58799e+08	1.41189e+08	1389835894	1070186556	7.19161e+08	1230553493	3.77844e+08	3.41682e+08	2.8813e+08	1053343374	1224533908	6.44741e+08	4.76125e+08	2.84966e+08	2.08449e+08	206538632	6.42121e+08	1366508935	1156477895	1190399256	1.90894e+08	1.30174e+08	1.80805e+08	279659680	1417188552	9.96875e+08	8.77757e+08	2.72942e+08	2.09515e+08	1.36132e+08	6.87282e+07	1241199718	1453927488
K00163	5065	Escherichia coli	pyruvate dehydrogenase E1 component	Metabolism	Carbohydrate metabolism	Pyruvate metabolism	39.1753	38	2.2426e+07	6.44754e+06	1.16679e+08	8.00088e+08	1005284782	8.70604e+08	1502229559	4.19118e+08	2.58799e+08	1.41189e+08	1389835894	1070186556	7.19161e+08	1230553493	3.77844e+08	3.41682e+08	2.8813e+08	1053343374	1224533908	6.44741e+08	4.76125e+08	2.84966e+08	2.08449e+08	206538632	6.42121e+08	1366508935	1156477895	1190399256	1.90894e+08	1.30174e+08	1.80805e+08	279659680	1417188552	9.96875e+08	8.77757e+08	2.72942e+08	2.09515e+08	1.36132e+08	6.87282e+07	1241199718	1453927488
K00164	2321	Escherichia coli	2-oxoglutarate dehydrogenase E1 component	Metabolism	Amino acid metabolism	Lysine degradation	7.89474	6	1.03742e+06	23620.4	3.17032e+06	2.46561e+07	1.14204e+07	3.02992e+07	2.4361e+07	4.72498e+06	3.08541e+06	1.24071e+07	2.53514e+06	5.70234e+06	2.59264e+06	6.04849e+06	9.27653e+06	4.25171e+06	3930183	8.97335e+06	5.5432e+06	6.02011e+06	1.12933e+06	2.91705e+06	4.51878e+06	432499	7.28873e+06	1.48825e+07	1.76805e+07	9951529	4.61541e+06	3.95036e+06	775543	2.30665e+06	9153882	4.027e+06	1.53094e+07	2.06457e+06	913185	5.9463e+06	924946	1.41581e+07	2.31436e+07
K00164	2321	Escherichia coli	2-oxoglutarate dehydrogenase E1 component	Metabolism	Amino acid metabolism	Tryptophan metabolism	7.35294	5	1.03742e+06	23620.4	3.17032e+06	2.46561e+07	1.14204e+07	3.02992e+07	2.4361e+07	4.72498e+06	3.08541e+06	1.24071e+07	2.53514e+06	5.70234e+06	2.59264e+06	6.04849e+06	9.27653e+06	4.25171e+06	3930183	8.97335e+06	5.5432e+06	6.02011e+06	1.12933e+06	2.91705e+06	4.51878e+06	432499	7.28873e+06	1.48825e+07	1.76805e+07	9951529	4.61541e+06	3.95036e+06	775543	2.30665e+06	9153882	4.027e+06	1.53094e+07	2.06457e+06	913185	5.9463e+06	924946	1.41581e+07	2.31436e+07
K00164	2321	Escherichia coli	2-oxoglutarate dehydrogenase E1 component	Metabolism	Carbohydrate metabolism	Citrate cycle (TCA cycle)	46.5517	27	1.03742e+06	23620.4	3.17032e+06	2.46561e+07	1.14204e+07	3.02992e+07	2.4361e+07	4.72498e+06	3.08541e+06	1.24071e+07	2.53514e+06	5.70234e+06	2.59264e+06	6.04849e+06	9.27653e+06	4.25171e+06	3930183	8.97335e+06	5.5432e+06	6.02011e+06	1.12933e+06	2.91705e+06	4.51878e+06	432499	7.28873e+06	1.48825e+07	1.76805e+07	9951529	4.61541e+06	3.95036e+06	775543	2.30665e+06	9153882	4.027e+06	1.53094e+07	2.06457e+06	913185	5.9463e+06	924946	1.41581e+07	2.31436e+07
K00174	5350	Bacteroides thetaiotaomicron	2-oxoglutarate/2-oxoacid ferredoxin oxidoreductase subunit alpha	Metabolism	Carbohydrate metabolism	Butanoate metabolism	19.5652	18	1.83226e+08	4.67783e+07	7.60234e+08	1199261020	9.88076e+08	5.59952e+08	1009577771	4.5762e+08	3.9535e+08	2.01832e+08	5.11247e+08	8.36986e+08	5.63942e+08	1095009960	5.14076e+08	7.81208e+08	685420428	7.80797e+08	7.53733e+08	6.07317e+08	440000127	6.05173e+08	7.51037e+08	6.8453e+08	7.26521e+08	9.64038e+08	7.67609e+08	5.53185e+08	3.46975e+08	5.28723e+08	6.98141e+08	8.20936e+08	8.72317e+08	1054181263	9.88419e+08	5.32031e+08	7.34297e+08	6.87789e+08	3.41134e+07	9.31858e+08	9.22943e+08
K00174	5053	Bacteroides thetaiotaomicron	2-oxoglutarate/2-oxoacid ferredoxin oxidoreductase subunit alpha	Metabolism	Carbohydrate metabolism	Butanoate metabolism	19.5652	18	1.09865e+08	3.61912e+07	189931384	3.26714e+08	1.34531e+08	8.58615e+07	251260909	3.29311e+08	251767361	1.54432e+08	2.52575e+08	2.81582e+08	1.67934e+08	3.64054e+08	282289076	3.43996e+08	243125691	3.54612e+08	3.02918e+08	2.30424e+08	1.47398e+08	3.53797e+08	2.92316e+08	1.80479e+08	2.56203e+08	2.63072e+08	2.47043e+08	215705197	3.17044e+08	1.87576e+08	3.0917e+08	2.86096e+08	2.87406e+08	3.45564e+08	3.01614e+08	2.62552e+08	2.43612e+08	2.5875e+08	4.51214e+07	2.56253e+08	2.81714e+08
K00174	5350	Bacteroides thetaiotaomicron	2-oxoglutarate/2-oxoacid ferredoxin oxidoreductase subunit alpha	Metabolism	Carbohydrate metabolism	Citrate cycle (TCA cycle)	46.5517	27	1.83226e+08	4.67783e+07	7.60234e+08	1199261020	9.88076e+08	5.59952e+08	1009577771	4.5762e+08	3.9535e+08	2.01832e+08	5.11247e+08	8.36986e+08	5.63942e+08	1095009960	5.14076e+08	7.81208e+08	685420428	7.80797e+08	7.53733e+08	6.07317e+08	440000127	6.05173e+08	7.51037e+08	6.8453e+08	7.26521e+08	9.64038e+08	7.67609e+08	5.53185e+08	3.46975e+08	5.28723e+08	6.98141e+08	8.20936e+08	8.72317e+08	1054181263	9.88419e+08	5.32031e+08	7.34297e+08	6.87789e+08	3.41134e+07	9.31858e+08	9.22943e+08
K00174	5053	Bacteroides thetaiotaomicron	2-oxoglutarate/2-oxoacid ferredoxin oxidoreductase subunit alpha	Metabolism	Carbohydrate metabolism	Citrate cycle (TCA cycle)	46.5517	27	1.09865e+08	3.61912e+07	189931384	3.26714e+08	1.34531e+08	8.58615e+07	251260909	3.29311e+08	251767361	1.54432e+08	2.52575e+08	2.81582e+08	1.67934e+08	3.64054e+08	282289076	3.43996e+08	243125691	3.54612e+08	3.02918e+08	2.30424e+08	1.47398e+08	3.53797e+08	2.92316e+08	1.80479e+08	2.56203e+08	2.63072e+08	2.47043e+08	215705197	3.17044e+08	1.87576e+08	3.0917e+08	2.86096e+08	2.87406e+08	3.45564e+08	3.01614e+08	2.62552e+08	2.43612e+08	2.5875e+08	4.51214e+07	2.56253e+08	2.81714e+08
K00174	5350	Bacteroides thetaiotaomicron	2-oxoglutarate/2-oxoacid ferredoxin oxidoreductase subunit alpha	Metabolism	Carbohydrate metabolism	Glycolysis / Gluconeogenesis	31	31	1.83226e+08	4.67783e+07	7.60234e+08	1199261020	9.88076e+08	5.59952e+08	1009577771	4.5762e+08	3.9535e+08	2.01832e+08	5.11247e+08	8.36986e+08	5.63942e+08	1095009960	5.14076e+08	7.81208e+08	685420428	7.80797e+08	7.53733e+08	6.07317e+08	440000127	6.05173e+08	7.51037e+08	6.8453e+08	7.26521e+08	9.64038e+08	7.67609e+08	5.53185e+08	3.46975e+08	5.28723e+08	6.98141e+08	8.20936e+08	8.72317e+08	1054181263	9.88419e+08	5.32031e+08	7.34297e+08	6.87789e+08	3.41134e+07	9.31858e+08	9.22943e+08
K00174	5053	Bacteroides thetaiotaomicron	2-oxoglutarate/2-oxoacid ferredoxin oxidoreductase subunit alpha	Metabolism	Carbohydrate metabolism	Glycolysis / Gluconeogenesis	31	31	1.09865e+08	3.61912e+07	189931384	3.26714e+08	1.34531e+08	8.58615e+07	251260909	3.29311e+08	251767361	1.54432e+08	2.52575e+08	2.81582e+08	1.67934e+08	3.64054e+08	282289076	3.43996e+08	243125691	3.54612e+08	3.02918e+08	2.30424e+08	1.47398e+08	3.53797e+08	2.92316e+08	1.80479e+08	2.56203e+08	2.63072e+08	2.47043e+08	215705197	3.17044e+08	1.87576e+08	3.0917e+08	2.86096e+08	2.87406e+08	3.45564e+08	3.01614e+08	2.62552e+08	2.43612e+08	2.5875e+08	4.51214e+07	2.56253e+08	2.81714e+08
K00174	5350	Bacteroides thetaiotaomicron	2-oxoglutarate/2-oxoacid ferredoxin oxidoreductase subunit alpha	Metabolism	Carbohydrate metabolism	Pyruvate metabolism	39.1753	38	1.83226e+08	4.67783e+07	7.60234e+08	1199261020	9.88076e+08	5.59952e+08	1009577771	4.5762e+08	3.9535e+08	2.01832e+08	5.11247e+08	8.36986e+08	5.63942e+08	1095009960	5.14076e+08	7.81208e+08	685420428	7.80797e+08	7.53733e+08	6.07317e+08	440000127	6.05173e+08	7.51037e+08	6.8453e+08	7.26521e+08	9.64038e+08	7.67609e+08	5.53185e+08	3.46975e+08	5.28723e+08	6.98141e+08	8.20936e+08	8.72317e+08	1054181263	9.88419e+08	5.32031e+08	7.34297e+08	6.87789e+08	3.41134e+07	9.31858e+08	9.22943e+08
K00174	5053	Bacteroides thetaiotaomicron	2-oxoglutarate/2-oxoacid ferredoxin oxidoreductase subunit alpha	Metabolism	Carbohydrate metabolism	Pyruvate metabolism	39.1753	38	1.09865e+08	3.61912e+07	189931384	3.26714e+08	1.34531e+08	8.58615e+07	251260909	3.29311e+08	251767361	1.54432e+08	2.52575e+08	2.81582e+08	1.67934e+08	3.64054e+08	282289076	3.43996e+08	243125691	3.54612e+08	3.02918e+08	2.30424e+08	1.47398e+08	3.53797e+08	2.92316e+08	1.80479e+08	2.56203e+08	2.63072e+08	2.47043e+08	215705197	3.17044e+08	1.87576e+08	3.0917e+08	2.86096e+08	2.87406e+08	3.45564e+08	3.01614e+08	2.62552e+08	2.43612e+08	2.5875e+08	4.51214e+07	2.56253e+08	2.81714e+08
K00174	5350	Bacteroides thetaiotaomicron	2-oxoglutarate/2-oxoacid ferredoxin oxidoreductase subunit alpha	Metabolism	Energy metabolism	Carbon fixation pathways in prokaryotes	37.8641	39	1.83226e+08	4.67783e+07	7.60234e+08	1199261020	9.88076e+08	5.59952e+08	1009577771	4.5762e+08	3.9535e+08	2.01832e+08	5.11247e+08	8.36986e+08	5.63942e+08	1095009960	5.14076e+08	7.81208e+08	685420428	7.80797e+08	7.53733e+08	6.07317e+08	440000127	6.05173e+08	7.51037e+08	6.8453e+08	7.26521e+08	9.64038e+08	7.67609e+08	5.53185e+08	3.46975e+08	5.28723e+08	6.98141e+08	8.20936e+08	8.72317e+08	1054181263	9.88419e+08	5.32031e+08	7.34297e+08	6.87789e+08	3.41134e+07	9.31858e+08	9.22943e+08
K00174	5053	Bacteroides thetaiotaomicron	2-oxoglutarate/2-oxoacid ferredoxin oxidoreductase subunit alpha	Metabolism	Energy metabolism	Carbon fixation pathways in prokaryotes	37.8641	39	1.09865e+08	3.61912e+07	189931384	3.26714e+08	1.34531e+08	8.58615e+07	251260909	3.29311e+08	251767361	1.54432e+08	2.52575e+08	2.81582e+08	1.67934e+08	3.64054e+08	282289076	3.43996e+08	243125691	3.54612e+08	3.02918e+08	2.30424e+08	1.47398e+08	3.53797e+08	2.92316e+08	1.80479e+08	2.56203e+08	2.63072e+08	2.47043e+08	215705197	3.17044e+08	1.87576e+08	3.0917e+08	2.86096e+08	2.87406e+08	3.45564e+08	3.01614e+08	2.62552e+08	2.43612e+08	2.5875e+08	4.51214e+07	2.56253e+08	2.81714e+08
K00175	4564	Bacteroides thetaiotaomicron	2-oxoglutarate/2-oxoacid ferredoxin oxidoreductase subunit beta	Metabolism	Carbohydrate metabolism	Butanoate metabolism	19.5652	18	4.42167e+07	2.48386e+07	1.23383e+08	2.71141e+08	2.73384e+08	8.92225e+07	1.93803e+08	6.0408e+07	6.63294e+07	4.5095e+07	5.68312e+07	9.67492e+07	6.23973e+07	1.33359e+08	6.62625e+07	127081930	8.86146e+07	9.98677e+07	9.49268e+07	6.11078e+07	100763308	1.01849e+08	1.34039e+08	8.02799e+07	1.00729e+08	125246603	1.24007e+08	9.19412e+07	4.38436e+07	6.87924e+07	1.33956e+08	1.30594e+08	1.4813e+08	1.43037e+08	1.73623e+08	6.11379e+07	8.9036e+07	1.06109e+08	2.43591e+07	131915555	1.63316e+08
K00175	4752	Bacteroides thetaiotaomicron	2-oxoglutarate/2-oxoacid ferredoxin oxidoreductase subunit beta	Metabolism	Carbohydrate metabolism	Butanoate metabolism	19.5652	18	3.85114e+07	3.88808e+07	3.05928e+08	3.05697e+08	1.26468e+08	1.52943e+08	2.71096e+08	262125328	2.10478e+08	1.33171e+08	1.70844e+08	1.79384e+08	1.34924e+08	3.07018e+08	2.89251e+08	3.27988e+08	2.55556e+08	2.17647e+08	187978929	1.7738e+08	1.60343e+08	3.39597e+08	3.76839e+08	2.3627e+08	3.01546e+08	1.94482e+08	2.06222e+08	2.02692e+08	2.20009e+08	140592972	1.91025e+08	2.46497e+08	2.52191e+08	2.56922e+08	2.72542e+08	1.98288e+08	2.41946e+08	2.38387e+08	27180396	2.10124e+08	3.28744e+08
K00175	4564	Bacteroides thetaiotaomicron	2-oxoglutarate/2-oxoacid ferredoxin oxidoreductase subunit beta	Metabolism	Carbohydrate metabolism	Citrate cycle (TCA cycle)	46.5517	27	4.42167e+07	2.48386e+07	1.23383e+08	2.71141e+08	2.73384e+08	8.92225e+07	1.93803e+08	6.0408e+07	6.63294e+07	4.5095e+07	5.68312e+07	9.67492e+07	6.23973e+07	1.33359e+08	6.62625e+07	127081930	8.86146e+07	9.98677e+07	9.49268e+07	6.11078e+07	100763308	1.01849e+08	1.34039e+08	8.02799e+07	1.00729e+08	125246603	1.24007e+08	9.19412e+07	4.38436e+07	6.87924e+07	1.33956e+08	1.30594e+08	1.4813e+08	1.43037e+08	1.73623e+08	6.11379e+07	8.9036e+07	1.06109e+08	2.43591e+07	131915555	1.63316e+08
K00175	4752	Bacteroides thetaiotaomicron	2-oxoglutarate/2-oxoacid ferredoxin oxidoreductase subunit beta	Metabolism	Carbohydrate metabolism	Citrate cycle (TCA cycle)	46.5517	27	3.85114e+07	3.88808e+07	3.05928e+08	3.05697e+08	1.26468e+08	1.52943e+08	2.71096e+08	262125328	2.10478e+08	1.33171e+08	1.70844e+08	1.79384e+08	1.34924e+08	3.07018e+08	2.89251e+08	3.27988e+08	2.55556e+08	2.17647e+08	187978929	1.7738e+08	1.60343e+08	3.39597e+08	3.76839e+08	2.3627e+08	3.01546e+08	1.94482e+08	2.06222e+08	2.02692e+08	2.20009e+08	140592972	1.91025e+08	2.46497e+08	2.52191e+08	2.56922e+08	2.72542e+08	1.98288e+08	2.41946e+08	2.38387e+08	27180396	2.10124e+08	3.28744e+08
K00175	4564	Bacteroides thetaiotaomicron	2-oxoglutarate/2-oxoacid ferredoxin oxidoreductase subunit beta	Metabolism	Carbohydrate metabolism	Glycolysis / Gluconeogenesis	31	31	4.42167e+07	2.48386e+07	1.23383e+08	2.71141e+08	2.73384e+08	8.92225e+07	1.93803e+08	6.0408e+07	6.63294e+07	4.5095e+07	5.68312e+07	9.67492e+07	6.23973e+07	1.33359e+08	6.62625e+07	127081930	8.86146e+07	9.98677e+07	9.49268e+07	6.11078e+07	100763308	1.01849e+08	1.34039e+08	8.02799e+07	1.00729e+08	125246603	1.24007e+08	9.19412e+07	4.38436e+07	6.87924e+07	1.33956e+08	1.30594e+08	1.4813e+08	1.43037e+08	1.73623e+08	6.11379e+07	8.9036e+07	1.06109e+08	2.43591e+07	131915555	1.63316e+08
K00175	4752	Bacteroides thetaiotaomicron	2-oxoglutarate/2-oxoacid ferredoxin oxidoreductase subunit beta	Metabolism	Carbohydrate metabolism	Glycolysis / Gluconeogenesis	31	31	3.85114e+07	3.88808e+07	3.05928e+08	3.05697e+08	1.26468e+08	1.52943e+08	2.71096e+08	262125328	2.10478e+08	1.33171e+08	1.70844e+08	1.79384e+08	1.34924e+08	3.07018e+08	2.89251e+08	3.27988e+08	2.55556e+08	2.17647e+08	187978929	1.7738e+08	1.60343e+08	3.39597e+08	3.76839e+08	2.3627e+08	3.01546e+08	1.94482e+08	2.06222e+08	2.02692e+08	2.20009e+08	140592972	1.91025e+08	2.46497e+08	2.52191e+08	2.56922e+08	2.72542e+08	1.98288e+08	2.41946e+08	2.38387e+08	27180396	2.10124e+08	3.28744e+08
K00175	4564	Bacteroides thetaiotaomicron	2-oxoglutarate/2-oxoacid ferredoxin oxidoreductase subunit beta	Metabolism	Carbohydrate metabolism	Pyruvate metabolism	39.1753	38	4.42167e+07	2.48386e+07	1.23383e+08	2.71141e+08	2.73384e+08	8.92225e+07	1.93803e+08	6.0408e+07	6.63294e+07	4.5095e+07	5.68312e+07	9.67492e+07	6.23973e+07	1.33359e+08	6.62625e+07	127081930	8.86146e+07	9.98677e+07	9.49268e+07	6.11078e+07	100763308	1.01849e+08	1.34039e+08	8.02799e+07	1.00729e+08	125246603	1.24007e+08	9.19412e+07	4.38436e+07	6.87924e+07	1.33956e+08	1.30594e+08	1.4813e+08	1.43037e+08	1.73623e+08	6.11379e+07	8.9036e+07	1.06109e+08	2.43591e+07	131915555	1.63316e+08
K00175	4752	Bacteroides thetaiotaomicron	2-oxoglutarate/2-oxoacid ferredoxin oxidoreductase subunit beta	Metabolism	Carbohydrate metabolism	Pyruvate metabolism	39.1753	38	3.85114e+07	3.88808e+07	3.05928e+08	3.05697e+08	1.26468e+08	1.52943e+08	2.71096e+08	262125328	2.10478e+08	1.33171e+08	1.70844e+08	1.79384e+08	1.34924e+08	3.07018e+08	2.89251e+08	3.27988e+08	2.55556e+08	2.17647e+08	187978929	1.7738e+08	1.60343e+08	3.39597e+08	3.76839e+08	2.3627e+08	3.01546e+08	1.94482e+08	2.06222e+08	2.02692e+08	2.20009e+08	140592972	1.91025e+08	2.46497e+08	2.52191e+08	2.56922e+08	2.72542e+08	1.98288e+08	2.41946e+08	2.38387e+08	27180396	2.10124e+08	3.28744e+08
K00175	4564	Bacteroides thetaiotaomicron	2-oxoglutarate/2-oxoacid ferredoxin oxidoreductase subunit beta	Metabolism	Energy metabolism	Carbon fixation pathways in prokaryotes	37.8641	39	4.42167e+07	2.48386e+07	1.23383e+08	2.71141e+08	2.73384e+08	8.92225e+07	1.93803e+08	6.0408e+07	6.63294e+07	4.5095e+07	5.68312e+07	9.67492e+07	6.23973e+07	1.33359e+08	6.62625e+07	127081930	8.86146e+07	9.98677e+07	9.49268e+07	6.11078e+07	100763308	1.01849e+08	1.34039e+08	8.02799e+07	1.00729e+08	125246603	1.24007e+08	9.19412e+07	4.38436e+07	6.87924e+07	1.33956e+08	1.30594e+08	1.4813e+08	1.43037e+08	1.73623e+08	6.11379e+07	8.9036e+07	1.06109e+08	2.43591e+07	131915555	1.63316e+08
K00175	4752	Bacteroides thetaiotaomicron	2-oxoglutarate/2-oxoacid ferredoxin oxidoreductase subunit beta	Metabolism	Energy metabolism	Carbon fixation pathways in prokaryotes	37.8641	39	3.85114e+07	3.88808e+07	3.05928e+08	3.05697e+08	1.26468e+08	1.52943e+08	2.71096e+08	262125328	2.10478e+08	1.33171e+08	1.70844e+08	1.79384e+08	1.34924e+08	3.07018e+08	2.89251e+08	3.27988e+08	2.55556e+08	2.17647e+08	187978929	1.7738e+08	1.60343e+08	3.39597e+08	3.76839e+08	2.3627e+08	3.01546e+08	1.94482e+08	2.06222e+08	2.02692e+08	2.20009e+08	140592972	1.91025e+08	2.46497e+08	2.52191e+08	2.56922e+08	2.72542e+08	1.98288e+08	2.41946e+08	2.38387e+08	27180396	2.10124e+08	3.28744e+08
K00176	NA	NA	2-oxoglutarate ferredoxin oxidoreductase subunit delta	Metabolism	Carbohydrate metabolism	Citrate cycle (TCA cycle)	46.5517	27	NA	NA	NA	NA	NA	NA	NA	NA	NA	NA	NA	NA	NA	NA	NA	NA	NA	NA	NA	NA	NA	NA	NA	NA	NA	NA	NA	NA	NA	NA	NA	NA	NA	NA	NA	NA	NA	NA	NA	NA	NA
K00176	NA	NA	2-oxoglutarate ferredoxin oxidoreductase subunit delta	Metabolism	Energy metabolism	Carbon fixation pathways in prokaryotes	37.8641	39	NA	NA	NA	NA	NA	NA	NA	NA	NA	NA	NA	NA	NA	NA	NA	NA	NA	NA	NA	NA	NA	NA	NA	NA	NA	NA	NA	NA	NA	NA	NA	NA	NA	NA	NA	NA	NA	NA	NA	NA	NA
K00177	851	Bacteroides thetaiotaomicron	2-oxoglutarate ferredoxin oxidoreductase subunit gamma	Metabolism	Carbohydrate metabolism	Citrate cycle (TCA cycle)	46.5517	27	4.7594e+07	1.04325e+07	1.32184e+08	2.3804e+08	1.23325e+08	8.24432e+07	1.86328e+08	1.24541e+08	1.10428e+08	7.10727e+07	1.41881e+08	1.85017e+08	79635194	1.99708e+08	208022328	188626661	111870785	1.6472e+08	142803690	1.14023e+08	1.17892e+08	183827493	212773422	1.3099e+08	186995450	1.7084e+08	159798109	1.31115e+08	1.56904e+08	138069865	177665396	190965467	2.00785e+08	230500279	2.25109e+08	1.69484e+08	1.86615e+08	162541595	5.53738e+06	1.34452e+08	232477079
K00177	851	Bacteroides thetaiotaomicron	2-oxoglutarate ferredoxin oxidoreductase subunit gamma	Metabolism	Energy metabolism	Carbon fixation pathways in prokaryotes	37.8641	39	4.7594e+07	1.04325e+07	1.32184e+08	2.3804e+08	1.23325e+08	8.24432e+07	1.86328e+08	1.24541e+08	1.10428e+08	7.10727e+07	1.41881e+08	1.85017e+08	79635194	1.99708e+08	208022328	188626661	111870785	1.6472e+08	142803690	1.14023e+08	1.17892e+08	183827493	212773422	1.3099e+08	186995450	1.7084e+08	159798109	1.31115e+08	1.56904e+08	138069865	177665396	190965467	2.00785e+08	230500279	2.25109e+08	1.69484e+08	1.86615e+08	162541595	5.53738e+06	1.34452e+08	232477079
K00194	779	Blautia sp.	acetyl-CoA decarbonylase/synthase complex subunit delta	Metabolism	Energy metabolism	Carbon fixation pathways in prokaryotes	37.8641	39	2.11151e+08	4.6724e+07	7.58018e+08	6.93291e+08	8.84568e+07	1.69297e+08	2.34839e+08	1253549990	9.0462e+08	4.91999e+08	1237730758	4.48467e+08	184048494	5.65443e+08	1141939457	9.40586e+08	6.99072e+08	8.75917e+08	668939394	5.88686e+08	4.99943e+08	5.33297e+08	6.01461e+08	267447043	4.24418e+08	2.53876e+08	2.80707e+08	2.92066e+08	1003285182	6.08247e+08	8.38088e+08	8.54243e+08	6.44389e+08	5.12473e+08	6.08118e+08	8.1911e+08	8.01959e+08	9.90944e+08	2.713e+07	6.32506e+08	5.64133e+08
K00194	779	Blautia sp.	acetyl-CoA decarbonylase/synthase complex subunit delta	Metabolism	Energy metabolism	Methane metabolism	14.0244	23	2.11151e+08	4.6724e+07	7.58018e+08	6.93291e+08	8.84568e+07	1.69297e+08	2.34839e+08	1253549990	9.0462e+08	4.91999e+08	1237730758	4.48467e+08	184048494	5.65443e+08	1141939457	9.40586e+08	6.99072e+08	8.75917e+08	668939394	5.88686e+08	4.99943e+08	5.33297e+08	6.01461e+08	267447043	4.24418e+08	2.53876e+08	2.80707e+08	2.92066e+08	1003285182	6.08247e+08	8.38088e+08	8.54243e+08	6.44389e+08	5.12473e+08	6.08118e+08	8.1911e+08	8.01959e+08	9.90944e+08	2.713e+07	6.32506e+08	5.64133e+08
K00196	NA	NA	anaerobic carbon-monoxide dehydrogenase iron sulfur subunit	Metabolism	Energy metabolism	Carbon fixation pathways in prokaryotes	37.8641	39	NA	NA	NA	NA	NA	NA	NA	NA	NA	NA	NA	NA	NA	NA	NA	NA	NA	NA	NA	NA	NA	NA	NA	NA	NA	NA	NA	NA	NA	NA	NA	NA	NA	NA	NA	NA	NA	NA	NA	NA	NA
K00196	NA	NA	anaerobic carbon-monoxide dehydrogenase iron sulfur subunit	Metabolism	Energy metabolism	Methane metabolism	14.0244	23	NA	NA	NA	NA	NA	NA	NA	NA	NA	NA	NA	NA	NA	NA	NA	NA	NA	NA	NA	NA	NA	NA	NA	NA	NA	NA	NA	NA	NA	NA	NA	NA	NA	NA	NA	NA	NA	NA	NA	NA	NA
K00196	NA	NA	anaerobic carbon-monoxide dehydrogenase iron sulfur subunit	Metabolism	Xenobiotics biodegradation and metabolism	Nitrotoluene degradation	10.5263	2	NA	NA	NA	NA	NA	NA	NA	NA	NA	NA	NA	NA	NA	NA	NA	NA	NA	NA	NA	NA	NA	NA	NA	NA	NA	NA	NA	NA	NA	NA	NA	NA	NA	NA	NA	NA	NA	NA	NA	NA	NA
K00197	4270	Blautia sp.	acetyl-CoA decarbonylase/synthase complex subunit gamma	Metabolism	Energy metabolism	Carbon fixation pathways in prokaryotes	37.8641	39	4.31326e+08	2.15658e+08	1051344114	912833496	2.46554e+08	2.38978e+08	3.72739e+08	1411326914	1101026160	8.14213e+08	1120315959	5.59746e+08	4.19337e+08	7.69623e+08	1281661655	1028123655	7.48545e+08	6.99634e+08	8.95025e+08	5.65626e+08	5.21447e+08	1263505237	7.85263e+08	516624506	5.25768e+08	4.26122e+08	3.64223e+08	3.79362e+08	1517012943	1178579245	1089428067	1091717033	8.66197e+08	914265973	6.35465e+08	1565007633	1559451472	1473696832	1.43849e+08	7.26143e+08	7.46361e+08
K00197	4270	Blautia sp.	acetyl-CoA decarbonylase/synthase complex subunit gamma	Metabolism	Energy metabolism	Methane metabolism	14.0244	23	4.31326e+08	2.15658e+08	1051344114	912833496	2.46554e+08	2.38978e+08	3.72739e+08	1411326914	1101026160	8.14213e+08	1120315959	5.59746e+08	4.19337e+08	7.69623e+08	1281661655	1028123655	7.48545e+08	6.99634e+08	8.95025e+08	5.65626e+08	5.21447e+08	1263505237	7.85263e+08	516624506	5.25768e+08	4.26122e+08	3.64223e+08	3.79362e+08	1517012943	1178579245	1089428067	1091717033	8.66197e+08	914265973	6.35465e+08	1565007633	1559451472	1473696832	1.43849e+08	7.26143e+08	7.46361e+08
K00198	1555	Blautia sp.	anaerobic carbon-monoxide dehydrogenase catalytic subunit	Metabolism	Energy metabolism	Carbon fixation pathways in prokaryotes	37.8641	39	5.72932e+08	8.44898e+07	1707974695	1340622382	4.80233e+08	5.0203e+08	1135809850	1129290265	7.02928e+08	4.73802e+08	8.10378e+08	5.34077e+08	3.02353e+08	8.11459e+08	1135286248	8.98612e+08	5.88571e+08	1297042766	7.35372e+08	4.82046e+08	5.8789e+08	7.9413e+08	6.06129e+08	309655088	3.99909e+08	3.23508e+08	3.79845e+08	3.62418e+08	1020005707	5.73521e+08	615026499	8.16969e+08	7.6628e+08	7.11267e+08	8.09223e+08	934524248	8.33871e+08	9.01183e+08	281724139	5.75852e+08	7.51343e+08
K00198	204	Blautia sp.	anaerobic carbon-monoxide dehydrogenase catalytic subunit	Metabolism	Energy metabolism	Carbon fixation pathways in prokaryotes	37.8641	39	4.74048e+07	3.99008e+06	8.6342e+07	2.73132e+07	256242	2.55072e+06	2.06907e+06	166730003	1.18205e+08	2.02652e+07	5.82307e+07	2.09645e+07	1.04077e+07	30765147	2.26537e+08	1.23776e+08	3.63944e+07	13987610	2.0648e+07	3.01764e+07	1.7124e+07	234966569	72461254	2.74576e+07	2.09193e+07	21073860	25870949	3.83921e+07	389531306	1.53105e+08	119223429	143765465	3.9875e+07	3.53607e+07	4.19813e+07	3.49422e+08	2.7089e+08	2.03246e+08	5.76984e+06	2.46374e+07	5.88923e+07
K00198	1555	Blautia sp.	anaerobic carbon-monoxide dehydrogenase catalytic subunit	Metabolism	Energy metabolism	Methane metabolism	14.0244	23	5.72932e+08	8.44898e+07	1707974695	1340622382	4.80233e+08	5.0203e+08	1135809850	1129290265	7.02928e+08	4.73802e+08	8.10378e+08	5.34077e+08	3.02353e+08	8.11459e+08	1135286248	8.98612e+08	5.88571e+08	1297042766	7.35372e+08	4.82046e+08	5.8789e+08	7.9413e+08	6.06129e+08	309655088	3.99909e+08	3.23508e+08	3.79845e+08	3.62418e+08	1020005707	5.73521e+08	615026499	8.16969e+08	7.6628e+08	7.11267e+08	8.09223e+08	934524248	8.33871e+08	9.01183e+08	281724139	5.75852e+08	7.51343e+08
K00198	204	Blautia sp.	anaerobic carbon-monoxide dehydrogenase catalytic subunit	Metabolism	Energy metabolism	Methane metabolism	14.0244	23	4.74048e+07	3.99008e+06	8.6342e+07	2.73132e+07	256242	2.55072e+06	2.06907e+06	166730003	1.18205e+08	2.02652e+07	5.82307e+07	2.09645e+07	1.04077e+07	30765147	2.26537e+08	1.23776e+08	3.63944e+07	13987610	2.0648e+07	3.01764e+07	1.7124e+07	234966569	72461254	2.74576e+07	2.09193e+07	21073860	25870949	3.83921e+07	389531306	1.53105e+08	119223429	143765465	3.9875e+07	3.53607e+07	4.19813e+07	3.49422e+08	2.7089e+08	2.03246e+08	5.76984e+06	2.46374e+07	5.88923e+07
K00198	1555	Blautia sp.	anaerobic carbon-monoxide dehydrogenase catalytic subunit	Metabolism	Xenobiotics biodegradation and metabolism	Nitrotoluene degradation	10.5263	2	5.72932e+08	8.44898e+07	1707974695	1340622382	4.80233e+08	5.0203e+08	1135809850	1129290265	7.02928e+08	4.73802e+08	8.10378e+08	5.34077e+08	3.02353e+08	8.11459e+08	1135286248	8.98612e+08	5.88571e+08	1297042766	7.35372e+08	4.82046e+08	5.8789e+08	7.9413e+08	6.06129e+08	309655088	3.99909e+08	3.23508e+08	3.79845e+08	3.62418e+08	1020005707	5.73521e+08	615026499	8.16969e+08	7.6628e+08	7.11267e+08	8.09223e+08	934524248	8.33871e+08	9.01183e+08	281724139	5.75852e+08	7.51343e+08
K00198	204	Blautia sp.	anaerobic carbon-monoxide dehydrogenase catalytic subunit	Metabolism	Xenobiotics biodegradation and metabolism	Nitrotoluene degradation	10.5263	2	4.74048e+07	3.99008e+06	8.6342e+07	2.73132e+07	256242	2.55072e+06	2.06907e+06	166730003	1.18205e+08	2.02652e+07	5.82307e+07	2.09645e+07	1.04077e+07	30765147	2.26537e+08	1.23776e+08	3.63944e+07	13987610	2.0648e+07	3.01764e+07	1.7124e+07	234966569	72461254	2.74576e+07	2.09193e+07	21073860	25870949	3.83921e+07	389531306	1.53105e+08	119223429	143765465	3.9875e+07	3.53607e+07	4.19813e+07	3.49422e+08	2.7089e+08	2.03246e+08	5.76984e+06	2.46374e+07	5.88923e+07
K00208	617	Bacteroides thetaiotaomicron	enoyl-[acyl-carrier protein] reductase I	Metabolism	Biosynthesis of other secondary metabolites	Prodigiosin biosyntheses	15	3	1.56923e+08	4.40234e+07	4.51601e+08	7.44382e+08	260938666	255848148	6.79421e+08	6.3498e+08	5.49978e+08	3.58689e+08	6.35983e+08	7.10909e+08	4.69607e+08	9.18946e+08	6.68929e+08	8.05398e+08	6.52544e+08	7.54176e+08	8.54112e+08	6.89766e+08	585220567	6.55976e+08	5.67047e+08	4.56136e+08	6.89524e+08	7.95532e+08	7.02875e+08	670960223	6.9114e+08	5.63771e+08	7.90002e+08	8.21797e+08	834670768	9.54899e+08	9.36053e+08	6.57123e+08	662307107	6.01405e+08	3.7275e+07	6.97004e+08	7.47549e+08
K00208	271	Escherichia coli	enoyl-[acyl-carrier protein] reductase I	Metabolism	Biosynthesis of other secondary metabolites	Prodigiosin biosyntheses	15	3	3.40921e+07	1.68638e+07	1.24176e+08	2.63649e+08	2.11114e+08	383310113	9.56731e+08	2.63654e+08	207745695	5.94652e+07	2.71003e+08	3.01081e+08	2.15922e+08	3.65146e+08	2.77008e+08	2.22796e+08	1.82033e+08	3.15009e+08	3.23818e+08	2.93495e+08	196860252	354052904	1.71553e+08	1.6493e+08	2.3124e+08	3.48167e+08	3.34102e+08	4.29273e+08	1.11382e+08	91174509	9.14708e+07	1.09428e+08	290285335	302032171	3.77712e+08	169477479	7.9111e+07	6.94577e+07	7.58891e+07	5.48017e+08	7.40549e+08
K00208	617	Bacteroides thetaiotaomicron	enoyl-[acyl-carrier protein] reductase I	Metabolism	Lipid metabolism	Fatty acid biosynthesis	44.1176	15	1.56923e+08	4.40234e+07	4.51601e+08	7.44382e+08	260938666	255848148	6.79421e+08	6.3498e+08	5.49978e+08	3.58689e+08	6.35983e+08	7.10909e+08	4.69607e+08	9.18946e+08	6.68929e+08	8.05398e+08	6.52544e+08	7.54176e+08	8.54112e+08	6.89766e+08	585220567	6.55976e+08	5.67047e+08	4.56136e+08	6.89524e+08	7.95532e+08	7.02875e+08	670960223	6.9114e+08	5.63771e+08	7.90002e+08	8.21797e+08	834670768	9.54899e+08	9.36053e+08	6.57123e+08	662307107	6.01405e+08	3.7275e+07	6.97004e+08	7.47549e+08
K00208	271	Escherichia coli	enoyl-[acyl-carrier protein] reductase I	Metabolism	Lipid metabolism	Fatty acid biosynthesis	44.1176	15	3.40921e+07	1.68638e+07	1.24176e+08	2.63649e+08	2.11114e+08	383310113	9.56731e+08	2.63654e+08	207745695	5.94652e+07	2.71003e+08	3.01081e+08	2.15922e+08	3.65146e+08	2.77008e+08	2.22796e+08	1.82033e+08	3.15009e+08	3.23818e+08	2.93495e+08	196860252	354052904	1.71553e+08	1.6493e+08	2.3124e+08	3.48167e+08	3.34102e+08	4.29273e+08	1.11382e+08	91174509	9.14708e+07	1.09428e+08	290285335	302032171	3.77712e+08	169477479	7.9111e+07	6.94577e+07	7.58891e+07	5.48017e+08	7.40549e+08
K00208	617	Bacteroides thetaiotaomicron	enoyl-[acyl-carrier protein] reductase I	Metabolism	Lipid metabolism	Lipid biosynthesis proteins	10.0719	14	1.56923e+08	4.40234e+07	4.51601e+08	7.44382e+08	260938666	255848148	6.79421e+08	6.3498e+08	5.49978e+08	3.58689e+08	6.35983e+08	7.10909e+08	4.69607e+08	9.18946e+08	6.68929e+08	8.05398e+08	6.52544e+08	7.54176e+08	8.54112e+08	6.89766e+08	585220567	6.55976e+08	5.67047e+08	4.56136e+08	6.89524e+08	7.95532e+08	7.02875e+08	670960223	6.9114e+08	5.63771e+08	7.90002e+08	8.21797e+08	834670768	9.54899e+08	9.36053e+08	6.57123e+08	662307107	6.01405e+08	3.7275e+07	6.97004e+08	7.47549e+08
K00208	271	Escherichia coli	enoyl-[acyl-carrier protein] reductase I	Metabolism	Lipid metabolism	Lipid biosynthesis proteins	10.0719	14	3.40921e+07	1.68638e+07	1.24176e+08	2.63649e+08	2.11114e+08	383310113	9.56731e+08	2.63654e+08	207745695	5.94652e+07	2.71003e+08	3.01081e+08	2.15922e+08	3.65146e+08	2.77008e+08	2.22796e+08	1.82033e+08	3.15009e+08	3.23818e+08	2.93495e+08	196860252	354052904	1.71553e+08	1.6493e+08	2.3124e+08	3.48167e+08	3.34102e+08	4.29273e+08	1.11382e+08	91174509	9.14708e+07	1.09428e+08	290285335	302032171	3.77712e+08	169477479	7.9111e+07	6.94577e+07	7.58891e+07	5.48017e+08	7.40549e+08
K00208	617	Bacteroides thetaiotaomicron	enoyl-[acyl-carrier protein] reductase I	Metabolism	Metabolism of cofactors and vitamins	Biotin metabolism	26.087	6	1.56923e+08	4.40234e+07	4.51601e+08	7.44382e+08	260938666	255848148	6.79421e+08	6.3498e+08	5.49978e+08	3.58689e+08	6.35983e+08	7.10909e+08	4.69607e+08	9.18946e+08	6.68929e+08	8.05398e+08	6.52544e+08	7.54176e+08	8.54112e+08	6.89766e+08	585220567	6.55976e+08	5.67047e+08	4.56136e+08	6.89524e+08	7.95532e+08	7.02875e+08	670960223	6.9114e+08	5.63771e+08	7.90002e+08	8.21797e+08	834670768	9.54899e+08	9.36053e+08	6.57123e+08	662307107	6.01405e+08	3.7275e+07	6.97004e+08	7.47549e+08
K00208	271	Escherichia coli	enoyl-[acyl-carrier protein] reductase I	Metabolism	Metabolism of cofactors and vitamins	Biotin metabolism	26.087	6	3.40921e+07	1.68638e+07	1.24176e+08	2.63649e+08	2.11114e+08	383310113	9.56731e+08	2.63654e+08	207745695	5.94652e+07	2.71003e+08	3.01081e+08	2.15922e+08	3.65146e+08	2.77008e+08	2.22796e+08	1.82033e+08	3.15009e+08	3.23818e+08	2.93495e+08	196860252	354052904	1.71553e+08	1.6493e+08	2.3124e+08	3.48167e+08	3.34102e+08	4.29273e+08	1.11382e+08	91174509	9.14708e+07	1.09428e+08	290285335	302032171	3.77712e+08	169477479	7.9111e+07	6.94577e+07	7.58891e+07	5.48017e+08	7.40549e+08
K00209	1463	Anaerostipes caccae	enoyl-[acyl-carrier protein] reductase / trans-2-enoyl-CoA reductase (NAD+)	Metabolism	Carbohydrate metabolism	Butanoate metabolism	19.5652	18	4.59481e+06	4.1444e+06	1.9465e+07	2.06857e+07	NA	1.47664e+06	7.23021e+06	1.90165e+07	2.26888e+07	7.34706e+06	1.12911e+07	5.83662e+06	3.86329e+06	5.31916e+06	3.04516e+07	2.59843e+07	1.54633e+07	9.18739e+06	5.84085e+06	5.2977e+06	2.3132e+06	2.99075e+07	14343402	6565261	1.16172e+07	9.03591e+06	1.00671e+07	8.42574e+06	3.79462e+07	1.65689e+07	1.61534e+07	1.81396e+07	8.64166e+06	5.21851e+06	7.58125e+06	3.16968e+07	1.83648e+07	1.53941e+07	3.42035e+06	5.53518e+06	7.4792e+06
K00209	3746	Blautia sp.	enoyl-[acyl-carrier protein] reductase / trans-2-enoyl-CoA reductase (NAD+)	Metabolism	Carbohydrate metabolism	Butanoate metabolism	19.5652	18	2.63259e+06	278161	1.90327e+07	3.07793e+07	8781546	1.98397e+06	2.59116e+07	38270580	39250678	26540700	41471608	29570853	5381908	44199777	39632606	57140268	68137519	15006130	41119155	11791514	40388348	15808004	28339516	1.51063e+07	33185618	28280961	32724315	24821421	43362624	38200002	58956404	62903690	55245904	52700538	53472100	37514080	24977206	55427838	26258144	34969579	51937976
K00209	1463	Anaerostipes caccae	enoyl-[acyl-carrier protein] reductase / trans-2-enoyl-CoA reductase (NAD+)	Metabolism	Lipid metabolism	Fatty acid biosynthesis	44.1176	15	4.59481e+06	4.1444e+06	1.9465e+07	2.06857e+07	NA	1.47664e+06	7.23021e+06	1.90165e+07	2.26888e+07	7.34706e+06	1.12911e+07	5.83662e+06	3.86329e+06	5.31916e+06	3.04516e+07	2.59843e+07	1.54633e+07	9.18739e+06	5.84085e+06	5.2977e+06	2.3132e+06	2.99075e+07	14343402	6565261	1.16172e+07	9.03591e+06	1.00671e+07	8.42574e+06	3.79462e+07	1.65689e+07	1.61534e+07	1.81396e+07	8.64166e+06	5.21851e+06	7.58125e+06	3.16968e+07	1.83648e+07	1.53941e+07	3.42035e+06	5.53518e+06	7.4792e+06
K00209	3746	Blautia sp.	enoyl-[acyl-carrier protein] reductase / trans-2-enoyl-CoA reductase (NAD+)	Metabolism	Lipid metabolism	Fatty acid biosynthesis	44.1176	15	2.63259e+06	278161	1.90327e+07	3.07793e+07	8781546	1.98397e+06	2.59116e+07	38270580	39250678	26540700	41471608	29570853	5381908	44199777	39632606	57140268	68137519	15006130	41119155	11791514	40388348	15808004	28339516	1.51063e+07	33185618	28280961	32724315	24821421	43362624	38200002	58956404	62903690	55245904	52700538	53472100	37514080	24977206	55427838	26258144	34969579	51937976
K00209	1463	Anaerostipes caccae	enoyl-[acyl-carrier protein] reductase / trans-2-enoyl-CoA reductase (NAD+)	Metabolism	Lipid metabolism	Lipid biosynthesis proteins	10.0719	14	4.59481e+06	4.1444e+06	1.9465e+07	2.06857e+07	NA	1.47664e+06	7.23021e+06	1.90165e+07	2.26888e+07	7.34706e+06	1.12911e+07	5.83662e+06	3.86329e+06	5.31916e+06	3.04516e+07	2.59843e+07	1.54633e+07	9.18739e+06	5.84085e+06	5.2977e+06	2.3132e+06	2.99075e+07	14343402	6565261	1.16172e+07	9.03591e+06	1.00671e+07	8.42574e+06	3.79462e+07	1.65689e+07	1.61534e+07	1.81396e+07	8.64166e+06	5.21851e+06	7.58125e+06	3.16968e+07	1.83648e+07	1.53941e+07	3.42035e+06	5.53518e+06	7.4792e+06
K00209	3746	Blautia sp.	enoyl-[acyl-carrier protein] reductase / trans-2-enoyl-CoA reductase (NAD+)	Metabolism	Lipid metabolism	Lipid biosynthesis proteins	10.0719	14	2.63259e+06	278161	1.90327e+07	3.07793e+07	8781546	1.98397e+06	2.59116e+07	38270580	39250678	26540700	41471608	29570853	5381908	44199777	39632606	57140268	68137519	15006130	41119155	11791514	40388348	15808004	28339516	1.51063e+07	33185618	28280961	32724315	24821421	43362624	38200002	58956404	62903690	55245904	52700538	53472100	37514080	24977206	55427838	26258144	34969579	51937976
K00215	3060	Bacteroides thetaiotaomicron	4-hydroxy-tetrahydrodipicolinate reductase	Metabolism	Amino acid metabolism	Lysine biosynthesis	32.6087	15	3.02637e+07	86476.4	74746291	1.93209e+08	1.10915e+08	52203524	9.52854e+07	1.51037e+08	8.04294e+07	4.51602e+07	169924029	1.4409e+08	8.98564e+07	1.5645e+08	109718495	1.83551e+08	153466438	171893015	1.7738e+08	122118189	6.58656e+07	112481732	1.40276e+08	118612382	150608252	1.83815e+08	1.12626e+08	1.11614e+08	122850922	9.811e+07	1.54119e+08	1.43552e+08	132854619	1.74498e+08	141828221	8.64933e+07	115334523	1.09438e+08	4.24809e+07	8.78337e+07	108671195
K00215	1336	Blautia sp.	4-hydroxy-tetrahydrodipicolinate reductase	Metabolism	Amino acid metabolism	Lysine biosynthesis	32.6087	15	58172.2	NA	NA	173144	426234	NA	NA	NA	NA	NA	836653	279669	138917	NA	NA	NA	497051	NA	NA	89609.7	NA	31051.9	919325	121505	NA	NA	90550.3	NA	108231	NA	967405	540688	176585	446255	282008	97558.5	239573	NA	NA	NA	NA
K00215	5470	Anaerostipes caccae	4-hydroxy-tetrahydrodipicolinate reductase	Metabolism	Amino acid metabolism	Lysine biosynthesis	32.6087	15	4.21871e+06	NA	8756267	13475321	NA	NA	1.60503e+06	24913918	1.94792e+07	7.30768e+06	11514889	NA	5.75713e+06	NA	21423766	17475264	12225830	10527369	9789383	NA	3.86091e+06	23168926	9208462	7.42985e+06	NA	NA	5.74905e+06	6110446	28812302	13453367	12359765	12807613	9357877	9555169	9533869	25611130	18576276	14870556	NA	5.6615e+06	5331334
K00215	120	Escherichia coli	4-hydroxy-tetrahydrodipicolinate reductase	Metabolism	Amino acid metabolism	Lysine biosynthesis	32.6087	15	NA	NA	NA	920620	2518212	1.68046e+06	2.39746e+06	1688511	770963	264782	3358138	788525	NA	NA	1.65019e+06	1.55444e+06	1.7469e+06	1.71322e+06	1.53051e+06	466826	NA	NA	NA	NA	NA	743323	924668	893658	527575	616110	1.47039e+06	NA	1.66852e+06	NA	NA	NA	NA	NA	NA	1.87058e+06	1.60296e+06
K00215	3060	Bacteroides thetaiotaomicron	4-hydroxy-tetrahydrodipicolinate reductase	Metabolism	Biosynthesis of other secondary metabolites	Monobactam biosynthesis	21.4286	6	3.02637e+07	86476.4	74746291	1.93209e+08	1.10915e+08	52203524	9.52854e+07	1.51037e+08	8.04294e+07	4.51602e+07	169924029	1.4409e+08	8.98564e+07	1.5645e+08	109718495	1.83551e+08	153466438	171893015	1.7738e+08	122118189	6.58656e+07	112481732	1.40276e+08	118612382	150608252	1.83815e+08	1.12626e+08	1.11614e+08	122850922	9.811e+07	1.54119e+08	1.43552e+08	132854619	1.74498e+08	141828221	8.64933e+07	115334523	1.09438e+08	4.24809e+07	8.78337e+07	108671195
K00215	1336	Blautia sp.	4-hydroxy-tetrahydrodipicolinate reductase	Metabolism	Biosynthesis of other secondary metabolites	Monobactam biosynthesis	21.4286	6	58172.2	NA	NA	173144	426234	NA	NA	NA	NA	NA	836653	279669	138917	NA	NA	NA	497051	NA	NA	89609.7	NA	31051.9	919325	121505	NA	NA	90550.3	NA	108231	NA	967405	540688	176585	446255	282008	97558.5	239573	NA	NA	NA	NA
K00215	5470	Anaerostipes caccae	4-hydroxy-tetrahydrodipicolinate reductase	Metabolism	Biosynthesis of other secondary metabolites	Monobactam biosynthesis	21.4286	6	4.21871e+06	NA	8756267	13475321	NA	NA	1.60503e+06	24913918	1.94792e+07	7.30768e+06	11514889	NA	5.75713e+06	NA	21423766	17475264	12225830	10527369	9789383	NA	3.86091e+06	23168926	9208462	7.42985e+06	NA	NA	5.74905e+06	6110446	28812302	13453367	12359765	12807613	9357877	9555169	9533869	25611130	18576276	14870556	NA	5.6615e+06	5331334
K00215	120	Escherichia coli	4-hydroxy-tetrahydrodipicolinate reductase	Metabolism	Biosynthesis of other secondary metabolites	Monobactam biosynthesis	21.4286	6	NA	NA	NA	920620	2518212	1.68046e+06	2.39746e+06	1688511	770963	264782	3358138	788525	NA	NA	1.65019e+06	1.55444e+06	1.7469e+06	1.71322e+06	1.53051e+06	466826	NA	NA	NA	NA	NA	743323	924668	893658	527575	616110	1.47039e+06	NA	1.66852e+06	NA	NA	NA	NA	NA	NA	1.87058e+06	1.60296e+06
K00230	NA	NA	menaquinone-dependent protoporphyrinogen oxidase	Metabolism	Metabolism of cofactors and vitamins	Porphyrin and chlorophyll metabolism	10.4839	13	NA	NA	NA	NA	NA	NA	NA	NA	NA	NA	NA	NA	NA	NA	NA	NA	NA	NA	NA	NA	NA	NA	NA	NA	NA	NA	NA	NA	NA	NA	NA	NA	NA	NA	NA	NA	NA	NA	NA	NA	NA
K00239	930	Bacteroides thetaiotaomicron	succinate dehydrogenase / fumarate reductase, flavoprotein subunit	Metabolism	Carbohydrate metabolism	Butanoate metabolism	19.5652	18	2196181755	1233527093	6874123395	11281162138	7434329696	5051824411	10663944816	3872641878	2629897854	1543919174	2494073286	8328491943	5870884773	11884782605	9345432825	7612281970	5242956971	6532749565	5389762392	5354766182	3514998256	9128737640	6608446526	4755494398	6632860559	7847584911	6805790682	3852562742	3890483387	4617544465	5809195615	6558939557	8451118294	10154912270	9666319254	6695111015	6660021612	5920156734	8.23756e+08	8895654090	9041868948
K00239	2804	Blautia sp.	succinate dehydrogenase / fumarate reductase, flavoprotein subunit	Metabolism	Carbohydrate metabolism	Butanoate metabolism	19.5652	18	2.79449e+07	138350	1.36851e+08	6.85395e+07	5.79265e+07	2.64161e+07	7.2737e+07	1583619379	8.38419e+08	3.90374e+08	5.44353e+08	2.81036e+08	2.04085e+08	5.57914e+08	8.30782e+08	6.70641e+08	453808771	1.02071e+08	4.84478e+08	2.82823e+08	361288179	8.0368e+08	4.00854e+08	2.35447e+08	2.747e+08	3.0409e+08	3.88075e+08	636686717	9.82641e+08	4.91633e+08	5.36198e+08	619730643	3.30306e+08	4.89866e+08	5.51326e+08	5.95741e+08	5.59151e+08	4.84547e+08	5.63585e+07	378612326	6.23033e+08
K00239	5458	Escherichia coli	succinate dehydrogenase / fumarate reductase, flavoprotein subunit	Metabolism	Carbohydrate metabolism	Butanoate metabolism	19.5652	18	458867	106466	NA	6.04846e+06	1.56885e+07	26153260	1.90775e+07	2.79101e+06	321618	NA	6.5498e+06	873057	NA	5.90354e+06	NA	691489	NA	4.59927e+06	5.50788e+06	1.92058e+06	436867	385304	NA	NA	1.08276e+06	4.57788e+06	801118	537124	2.07907e+06	279787	1503886	3.99783e+06	9.57403e+06	6.78494e+06	5.31051e+06	440437	NA	1.11512e+06	2315146	7.30204e+06	5.66959e+06
K00239	930	Bacteroides thetaiotaomicron	succinate dehydrogenase / fumarate reductase, flavoprotein subunit	Metabolism	Carbohydrate metabolism	Citrate cycle (TCA cycle)	46.5517	27	2196181755	1233527093	6874123395	11281162138	7434329696	5051824411	10663944816	3872641878	2629897854	1543919174	2494073286	8328491943	5870884773	11884782605	9345432825	7612281970	5242956971	6532749565	5389762392	5354766182	3514998256	9128737640	6608446526	4755494398	6632860559	7847584911	6805790682	3852562742	3890483387	4617544465	5809195615	6558939557	8451118294	10154912270	9666319254	6695111015	6660021612	5920156734	8.23756e+08	8895654090	9041868948
K00239	2804	Blautia sp.	succinate dehydrogenase / fumarate reductase, flavoprotein subunit	Metabolism	Carbohydrate metabolism	Citrate cycle (TCA cycle)	46.5517	27	2.79449e+07	138350	1.36851e+08	6.85395e+07	5.79265e+07	2.64161e+07	7.2737e+07	1583619379	8.38419e+08	3.90374e+08	5.44353e+08	2.81036e+08	2.04085e+08	5.57914e+08	8.30782e+08	6.70641e+08	453808771	1.02071e+08	4.84478e+08	2.82823e+08	361288179	8.0368e+08	4.00854e+08	2.35447e+08	2.747e+08	3.0409e+08	3.88075e+08	636686717	9.82641e+08	4.91633e+08	5.36198e+08	619730643	3.30306e+08	4.89866e+08	5.51326e+08	5.95741e+08	5.59151e+08	4.84547e+08	5.63585e+07	378612326	6.23033e+08
K00239	5458	Escherichia coli	succinate dehydrogenase / fumarate reductase, flavoprotein subunit	Metabolism	Carbohydrate metabolism	Citrate cycle (TCA cycle)	46.5517	27	458867	106466	NA	6.04846e+06	1.56885e+07	26153260	1.90775e+07	2.79101e+06	321618	NA	6.5498e+06	873057	NA	5.90354e+06	NA	691489	NA	4.59927e+06	5.50788e+06	1.92058e+06	436867	385304	NA	NA	1.08276e+06	4.57788e+06	801118	537124	2.07907e+06	279787	1503886	3.99783e+06	9.57403e+06	6.78494e+06	5.31051e+06	440437	NA	1.11512e+06	2315146	7.30204e+06	5.66959e+06
K00239	930	Bacteroides thetaiotaomicron	succinate dehydrogenase / fumarate reductase, flavoprotein subunit	Metabolism	Energy metabolism	Carbon fixation pathways in prokaryotes	37.8641	39	2196181755	1233527093	6874123395	11281162138	7434329696	5051824411	10663944816	3872641878	2629897854	1543919174	2494073286	8328491943	5870884773	11884782605	9345432825	7612281970	5242956971	6532749565	5389762392	5354766182	3514998256	9128737640	6608446526	4755494398	6632860559	7847584911	6805790682	3852562742	3890483387	4617544465	5809195615	6558939557	8451118294	10154912270	9666319254	6695111015	6660021612	5920156734	8.23756e+08	8895654090	9041868948
K00239	2804	Blautia sp.	succinate dehydrogenase / fumarate reductase, flavoprotein subunit	Metabolism	Energy metabolism	Carbon fixation pathways in prokaryotes	37.8641	39	2.79449e+07	138350	1.36851e+08	6.85395e+07	5.79265e+07	2.64161e+07	7.2737e+07	1583619379	8.38419e+08	3.90374e+08	5.44353e+08	2.81036e+08	2.04085e+08	5.57914e+08	8.30782e+08	6.70641e+08	453808771	1.02071e+08	4.84478e+08	2.82823e+08	361288179	8.0368e+08	4.00854e+08	2.35447e+08	2.747e+08	3.0409e+08	3.88075e+08	636686717	9.82641e+08	4.91633e+08	5.36198e+08	619730643	3.30306e+08	4.89866e+08	5.51326e+08	5.95741e+08	5.59151e+08	4.84547e+08	5.63585e+07	378612326	6.23033e+08
K00239	5458	Escherichia coli	succinate dehydrogenase / fumarate reductase, flavoprotein subunit	Metabolism	Energy metabolism	Carbon fixation pathways in prokaryotes	37.8641	39	458867	106466	NA	6.04846e+06	1.56885e+07	26153260	1.90775e+07	2.79101e+06	321618	NA	6.5498e+06	873057	NA	5.90354e+06	NA	691489	NA	4.59927e+06	5.50788e+06	1.92058e+06	436867	385304	NA	NA	1.08276e+06	4.57788e+06	801118	537124	2.07907e+06	279787	1503886	3.99783e+06	9.57403e+06	6.78494e+06	5.31051e+06	440437	NA	1.11512e+06	2315146	7.30204e+06	5.66959e+06
K00239	930	Bacteroides thetaiotaomicron	succinate dehydrogenase / fumarate reductase, flavoprotein subunit	Metabolism	Energy metabolism	Oxidative phosphorylation	14.8837	32	2196181755	1233527093	6874123395	11281162138	7434329696	5051824411	10663944816	3872641878	2629897854	1543919174	2494073286	8328491943	5870884773	11884782605	9345432825	7612281970	5242956971	6532749565	5389762392	5354766182	3514998256	9128737640	6608446526	4755494398	6632860559	7847584911	6805790682	3852562742	3890483387	4617544465	5809195615	6558939557	8451118294	10154912270	9666319254	6695111015	6660021612	5920156734	8.23756e+08	8895654090	9041868948
K00239	2804	Blautia sp.	succinate dehydrogenase / fumarate reductase, flavoprotein subunit	Metabolism	Energy metabolism	Oxidative phosphorylation	14.8837	32	2.79449e+07	138350	1.36851e+08	6.85395e+07	5.79265e+07	2.64161e+07	7.2737e+07	1583619379	8.38419e+08	3.90374e+08	5.44353e+08	2.81036e+08	2.04085e+08	5.57914e+08	8.30782e+08	6.70641e+08	453808771	1.02071e+08	4.84478e+08	2.82823e+08	361288179	8.0368e+08	4.00854e+08	2.35447e+08	2.747e+08	3.0409e+08	3.88075e+08	636686717	9.82641e+08	4.91633e+08	5.36198e+08	619730643	3.30306e+08	4.89866e+08	5.51326e+08	5.95741e+08	5.59151e+08	4.84547e+08	5.63585e+07	378612326	6.23033e+08
K00239	5458	Escherichia coli	succinate dehydrogenase / fumarate reductase, flavoprotein subunit	Metabolism	Energy metabolism	Oxidative phosphorylation	14.8837	32	458867	106466	NA	6.04846e+06	1.56885e+07	26153260	1.90775e+07	2.79101e+06	321618	NA	6.5498e+06	873057	NA	5.90354e+06	NA	691489	NA	4.59927e+06	5.50788e+06	1.92058e+06	436867	385304	NA	NA	1.08276e+06	4.57788e+06	801118	537124	2.07907e+06	279787	1503886	3.99783e+06	9.57403e+06	6.78494e+06	5.31051e+06	440437	NA	1.11512e+06	2315146	7.30204e+06	5.66959e+06
K00240	3428	Bacteroides thetaiotaomicron	succinate dehydrogenase / fumarate reductase, iron-sulfur subunit	Metabolism	Carbohydrate metabolism	Butanoate metabolism	19.5652	18	3.14028e+08	1.15016e+08	1312739924	1897628019	7.43303e+08	8.99162e+08	1340362798	4.95627e+08	3.58376e+08	215691483	2.45843e+08	1058296923	9.11127e+08	1564696556	8.13384e+08	1108037217	8.28443e+08	1010584392	6.6943e+08	8.08061e+08	4.40104e+08	8.28204e+08	1065620238	6.69122e+08	9.85992e+08	7.66864e+08	7.84977e+08	4.40048e+08	4.15084e+08	4.8789e+08	7.89928e+08	9.09033e+08	1344604805	1379667154	1245071049	5.57371e+08	8.90991e+08	8.65946e+08	131185270	1147090128	1501873523
K00240	1677	Escherichia coli	succinate dehydrogenase / fumarate reductase, iron-sulfur subunit	Metabolism	Carbohydrate metabolism	Butanoate metabolism	19.5652	18	NA	NA	NA	NA	NA	3.93832e+06	NA	2.0862e+06	NA	445362	8698248	7352306	NA	NA	893422	NA	NA	NA	NA	NA	NA	NA	NA	NA	NA	NA	NA	NA	NA	NA	NA	NA	NA	NA	NA	NA	NA	NA	NA	NA	NA
K00240	3428	Bacteroides thetaiotaomicron	succinate dehydrogenase / fumarate reductase, iron-sulfur subunit	Metabolism	Carbohydrate metabolism	Citrate cycle (TCA cycle)	46.5517	27	3.14028e+08	1.15016e+08	1312739924	1897628019	7.43303e+08	8.99162e+08	1340362798	4.95627e+08	3.58376e+08	215691483	2.45843e+08	1058296923	9.11127e+08	1564696556	8.13384e+08	1108037217	8.28443e+08	1010584392	6.6943e+08	8.08061e+08	4.40104e+08	8.28204e+08	1065620238	6.69122e+08	9.85992e+08	7.66864e+08	7.84977e+08	4.40048e+08	4.15084e+08	4.8789e+08	7.89928e+08	9.09033e+08	1344604805	1379667154	1245071049	5.57371e+08	8.90991e+08	8.65946e+08	131185270	1147090128	1501873523
K00240	1677	Escherichia coli	succinate dehydrogenase / fumarate reductase, iron-sulfur subunit	Metabolism	Carbohydrate metabolism	Citrate cycle (TCA cycle)	46.5517	27	NA	NA	NA	NA	NA	3.93832e+06	NA	2.0862e+06	NA	445362	8698248	7352306	NA	NA	893422	NA	NA	NA	NA	NA	NA	NA	NA	NA	NA	NA	NA	NA	NA	NA	NA	NA	NA	NA	NA	NA	NA	NA	NA	NA	NA
K00240	3428	Bacteroides thetaiotaomicron	succinate dehydrogenase / fumarate reductase, iron-sulfur subunit	Metabolism	Energy metabolism	Carbon fixation pathways in prokaryotes	37.8641	39	3.14028e+08	1.15016e+08	1312739924	1897628019	7.43303e+08	8.99162e+08	1340362798	4.95627e+08	3.58376e+08	215691483	2.45843e+08	1058296923	9.11127e+08	1564696556	8.13384e+08	1108037217	8.28443e+08	1010584392	6.6943e+08	8.08061e+08	4.40104e+08	8.28204e+08	1065620238	6.69122e+08	9.85992e+08	7.66864e+08	7.84977e+08	4.40048e+08	4.15084e+08	4.8789e+08	7.89928e+08	9.09033e+08	1344604805	1379667154	1245071049	5.57371e+08	8.90991e+08	8.65946e+08	131185270	1147090128	1501873523
K00240	1677	Escherichia coli	succinate dehydrogenase / fumarate reductase, iron-sulfur subunit	Metabolism	Energy metabolism	Carbon fixation pathways in prokaryotes	37.8641	39	NA	NA	NA	NA	NA	3.93832e+06	NA	2.0862e+06	NA	445362	8698248	7352306	NA	NA	893422	NA	NA	NA	NA	NA	NA	NA	NA	NA	NA	NA	NA	NA	NA	NA	NA	NA	NA	NA	NA	NA	NA	NA	NA	NA	NA
K00240	3428	Bacteroides thetaiotaomicron	succinate dehydrogenase / fumarate reductase, iron-sulfur subunit	Metabolism	Energy metabolism	Oxidative phosphorylation	14.8837	32	3.14028e+08	1.15016e+08	1312739924	1897628019	7.43303e+08	8.99162e+08	1340362798	4.95627e+08	3.58376e+08	215691483	2.45843e+08	1058296923	9.11127e+08	1564696556	8.13384e+08	1108037217	8.28443e+08	1010584392	6.6943e+08	8.08061e+08	4.40104e+08	8.28204e+08	1065620238	6.69122e+08	9.85992e+08	7.66864e+08	7.84977e+08	4.40048e+08	4.15084e+08	4.8789e+08	7.89928e+08	9.09033e+08	1344604805	1379667154	1245071049	5.57371e+08	8.90991e+08	8.65946e+08	131185270	1147090128	1501873523
K00240	1677	Escherichia coli	succinate dehydrogenase / fumarate reductase, iron-sulfur subunit	Metabolism	Energy metabolism	Oxidative phosphorylation	14.8837	32	NA	NA	NA	NA	NA	3.93832e+06	NA	2.0862e+06	NA	445362	8698248	7352306	NA	NA	893422	NA	NA	NA	NA	NA	NA	NA	NA	NA	NA	NA	NA	NA	NA	NA	NA	NA	NA	NA	NA	NA	NA	NA	NA	NA	NA
K00241	3902	Bacteroides thetaiotaomicron	succinate dehydrogenase / fumarate reductase, cytochrome b subunit	Metabolism	Carbohydrate metabolism	Butanoate metabolism	19.5652	18	9.70136e+07	6.03122e+06	3.77301e+08	4.89886e+08	3.86434e+08	3.10602e+08	694909745	7.65177e+07	1.19069e+08	116809132	3.99835e+07	3.35123e+08	3.01804e+08	639682383	3.01127e+08	4.30309e+08	3.28993e+08	3.43661e+08	205570742	1.91009e+08	1.39663e+08	3.36378e+08	4.40338e+08	3.77042e+08	4.38131e+08	4.20704e+08	4.08219e+08	2.2665e+08	151981127	2.79004e+08	3.12376e+08	4.30912e+08	4.83559e+08	575415502	6.53813e+08	190028920	3.53441e+08	359878672	196658872	562427714	6.6156e+08
K00241	3902	Bacteroides thetaiotaomicron	succinate dehydrogenase / fumarate reductase, cytochrome b subunit	Metabolism	Carbohydrate metabolism	Citrate cycle (TCA cycle)	46.5517	27	9.70136e+07	6.03122e+06	3.77301e+08	4.89886e+08	3.86434e+08	3.10602e+08	694909745	7.65177e+07	1.19069e+08	116809132	3.99835e+07	3.35123e+08	3.01804e+08	639682383	3.01127e+08	4.30309e+08	3.28993e+08	3.43661e+08	205570742	1.91009e+08	1.39663e+08	3.36378e+08	4.40338e+08	3.77042e+08	4.38131e+08	4.20704e+08	4.08219e+08	2.2665e+08	151981127	2.79004e+08	3.12376e+08	4.30912e+08	4.83559e+08	575415502	6.53813e+08	190028920	3.53441e+08	359878672	196658872	562427714	6.6156e+08
K00241	3902	Bacteroides thetaiotaomicron	succinate dehydrogenase / fumarate reductase, cytochrome b subunit	Metabolism	Energy metabolism	Carbon fixation pathways in prokaryotes	37.8641	39	9.70136e+07	6.03122e+06	3.77301e+08	4.89886e+08	3.86434e+08	3.10602e+08	694909745	7.65177e+07	1.19069e+08	116809132	3.99835e+07	3.35123e+08	3.01804e+08	639682383	3.01127e+08	4.30309e+08	3.28993e+08	3.43661e+08	205570742	1.91009e+08	1.39663e+08	3.36378e+08	4.40338e+08	3.77042e+08	4.38131e+08	4.20704e+08	4.08219e+08	2.2665e+08	151981127	2.79004e+08	3.12376e+08	4.30912e+08	4.83559e+08	575415502	6.53813e+08	190028920	3.53441e+08	359878672	196658872	562427714	6.6156e+08
K00241	3902	Bacteroides thetaiotaomicron	succinate dehydrogenase / fumarate reductase, cytochrome b subunit	Metabolism	Energy metabolism	Oxidative phosphorylation	14.8837	32	9.70136e+07	6.03122e+06	3.77301e+08	4.89886e+08	3.86434e+08	3.10602e+08	694909745	7.65177e+07	1.19069e+08	116809132	3.99835e+07	3.35123e+08	3.01804e+08	639682383	3.01127e+08	4.30309e+08	3.28993e+08	3.43661e+08	205570742	1.91009e+08	1.39663e+08	3.36378e+08	4.40338e+08	3.77042e+08	4.38131e+08	4.20704e+08	4.08219e+08	2.2665e+08	151981127	2.79004e+08	3.12376e+08	4.30912e+08	4.83559e+08	575415502	6.53813e+08	190028920	3.53441e+08	359878672	196658872	562427714	6.6156e+08
K00244	2865	Escherichia coli	fumarate reductase flavoprotein subunit	Environmental Information Processing	Signal transduction	Two-component system	3.65854	27	1.07871e+08	2.8938e+07	234069612	1267647745	6.87816e+08	6.34102e+08	1034594109	7.27685e+08	1.96393e+08	7.09316e+07	7.16125e+08	5.45232e+08	3.85691e+08	8.8524e+08	3.93722e+08	3.55847e+08	3.54785e+08	4.74547e+08	8.12266e+08	334377777	1.72869e+08	4.33951e+08	4.12704e+08	8.04566e+07	5.56738e+08	8.61589e+08	5.7067e+08	6.05688e+08	4.04753e+08	2.14535e+08	5.04926e+08	3.90553e+08	6.43333e+08	5.33549e+08	6.57487e+08	3.88088e+08	1.8515e+08	2.31043e+08	5.47382e+07	4.39205e+08	6.39344e+08
K00244	2865	Escherichia coli	fumarate reductase flavoprotein subunit	Metabolism	Carbohydrate metabolism	Butanoate metabolism	19.5652	18	1.07871e+08	2.8938e+07	234069612	1267647745	6.87816e+08	6.34102e+08	1034594109	7.27685e+08	1.96393e+08	7.09316e+07	7.16125e+08	5.45232e+08	3.85691e+08	8.8524e+08	3.93722e+08	3.55847e+08	3.54785e+08	4.74547e+08	8.12266e+08	334377777	1.72869e+08	4.33951e+08	4.12704e+08	8.04566e+07	5.56738e+08	8.61589e+08	5.7067e+08	6.05688e+08	4.04753e+08	2.14535e+08	5.04926e+08	3.90553e+08	6.43333e+08	5.33549e+08	6.57487e+08	3.88088e+08	1.8515e+08	2.31043e+08	5.47382e+07	4.39205e+08	6.39344e+08
K00244	2865	Escherichia coli	fumarate reductase flavoprotein subunit	Metabolism	Carbohydrate metabolism	Citrate cycle (TCA cycle)	46.5517	27	1.07871e+08	2.8938e+07	234069612	1267647745	6.87816e+08	6.34102e+08	1034594109	7.27685e+08	1.96393e+08	7.09316e+07	7.16125e+08	5.45232e+08	3.85691e+08	8.8524e+08	3.93722e+08	3.55847e+08	3.54785e+08	4.74547e+08	8.12266e+08	334377777	1.72869e+08	4.33951e+08	4.12704e+08	8.04566e+07	5.56738e+08	8.61589e+08	5.7067e+08	6.05688e+08	4.04753e+08	2.14535e+08	5.04926e+08	3.90553e+08	6.43333e+08	5.33549e+08	6.57487e+08	3.88088e+08	1.8515e+08	2.31043e+08	5.47382e+07	4.39205e+08	6.39344e+08
K00244	2865	Escherichia coli	fumarate reductase flavoprotein subunit	Metabolism	Carbohydrate metabolism	Pyruvate metabolism	39.1753	38	1.07871e+08	2.8938e+07	234069612	1267647745	6.87816e+08	6.34102e+08	1034594109	7.27685e+08	1.96393e+08	7.09316e+07	7.16125e+08	5.45232e+08	3.85691e+08	8.8524e+08	3.93722e+08	3.55847e+08	3.54785e+08	4.74547e+08	8.12266e+08	334377777	1.72869e+08	4.33951e+08	4.12704e+08	8.04566e+07	5.56738e+08	8.61589e+08	5.7067e+08	6.05688e+08	4.04753e+08	2.14535e+08	5.04926e+08	3.90553e+08	6.43333e+08	5.33549e+08	6.57487e+08	3.88088e+08	1.8515e+08	2.31043e+08	5.47382e+07	4.39205e+08	6.39344e+08
K00244	2865	Escherichia coli	fumarate reductase flavoprotein subunit	Metabolism	Energy metabolism	Carbon fixation pathways in prokaryotes	37.8641	39	1.07871e+08	2.8938e+07	234069612	1267647745	6.87816e+08	6.34102e+08	1034594109	7.27685e+08	1.96393e+08	7.09316e+07	7.16125e+08	5.45232e+08	3.85691e+08	8.8524e+08	3.93722e+08	3.55847e+08	3.54785e+08	4.74547e+08	8.12266e+08	334377777	1.72869e+08	4.33951e+08	4.12704e+08	8.04566e+07	5.56738e+08	8.61589e+08	5.7067e+08	6.05688e+08	4.04753e+08	2.14535e+08	5.04926e+08	3.90553e+08	6.43333e+08	5.33549e+08	6.57487e+08	3.88088e+08	1.8515e+08	2.31043e+08	5.47382e+07	4.39205e+08	6.39344e+08
K00244	2865	Escherichia coli	fumarate reductase flavoprotein subunit	Metabolism	Energy metabolism	Oxidative phosphorylation	14.8837	32	1.07871e+08	2.8938e+07	234069612	1267647745	6.87816e+08	6.34102e+08	1034594109	7.27685e+08	1.96393e+08	7.09316e+07	7.16125e+08	5.45232e+08	3.85691e+08	8.8524e+08	3.93722e+08	3.55847e+08	3.54785e+08	4.74547e+08	8.12266e+08	334377777	1.72869e+08	4.33951e+08	4.12704e+08	8.04566e+07	5.56738e+08	8.61589e+08	5.7067e+08	6.05688e+08	4.04753e+08	2.14535e+08	5.04926e+08	3.90553e+08	6.43333e+08	5.33549e+08	6.57487e+08	3.88088e+08	1.8515e+08	2.31043e+08	5.47382e+07	4.39205e+08	6.39344e+08
K00245	5586	Escherichia coli	fumarate reductase iron-sulfur subunit	Environmental Information Processing	Signal transduction	Two-component system	3.65854	27	2.57603e+06	194066	4.73153e+06	1.71728e+07	2.95152e+07	27724050	4.65026e+07	2.96197e+06	4.80126e+06	603751	2.09887e+07	1.80024e+07	1.46439e+07	43564984	1.99664e+07	3.42545e+06	NA	22742374	26897224	8.82123e+06	8.84877e+06	1.19384e+07	3153747	3.19928e+06	6.39608e+06	1.04681e+07	1.43076e+07	10357915	9.47599e+06	4.20472e+06	1.24075e+07	1.72387e+07	4.35898e+07	17890312	1.44689e+07	1.71376e+07	15109699	7.75221e+06	1042727	2.06136e+07	2.92433e+07
K00245	5586	Escherichia coli	fumarate reductase iron-sulfur subunit	Metabolism	Carbohydrate metabolism	Butanoate metabolism	19.5652	18	2.57603e+06	194066	4.73153e+06	1.71728e+07	2.95152e+07	27724050	4.65026e+07	2.96197e+06	4.80126e+06	603751	2.09887e+07	1.80024e+07	1.46439e+07	43564984	1.99664e+07	3.42545e+06	NA	22742374	26897224	8.82123e+06	8.84877e+06	1.19384e+07	3153747	3.19928e+06	6.39608e+06	1.04681e+07	1.43076e+07	10357915	9.47599e+06	4.20472e+06	1.24075e+07	1.72387e+07	4.35898e+07	17890312	1.44689e+07	1.71376e+07	15109699	7.75221e+06	1042727	2.06136e+07	2.92433e+07
K00245	5586	Escherichia coli	fumarate reductase iron-sulfur subunit	Metabolism	Carbohydrate metabolism	Citrate cycle (TCA cycle)	46.5517	27	2.57603e+06	194066	4.73153e+06	1.71728e+07	2.95152e+07	27724050	4.65026e+07	2.96197e+06	4.80126e+06	603751	2.09887e+07	1.80024e+07	1.46439e+07	43564984	1.99664e+07	3.42545e+06	NA	22742374	26897224	8.82123e+06	8.84877e+06	1.19384e+07	3153747	3.19928e+06	6.39608e+06	1.04681e+07	1.43076e+07	10357915	9.47599e+06	4.20472e+06	1.24075e+07	1.72387e+07	4.35898e+07	17890312	1.44689e+07	1.71376e+07	15109699	7.75221e+06	1042727	2.06136e+07	2.92433e+07
K00245	5586	Escherichia coli	fumarate reductase iron-sulfur subunit	Metabolism	Carbohydrate metabolism	Pyruvate metabolism	39.1753	38	2.57603e+06	194066	4.73153e+06	1.71728e+07	2.95152e+07	27724050	4.65026e+07	2.96197e+06	4.80126e+06	603751	2.09887e+07	1.80024e+07	1.46439e+07	43564984	1.99664e+07	3.42545e+06	NA	22742374	26897224	8.82123e+06	8.84877e+06	1.19384e+07	3153747	3.19928e+06	6.39608e+06	1.04681e+07	1.43076e+07	10357915	9.47599e+06	4.20472e+06	1.24075e+07	1.72387e+07	4.35898e+07	17890312	1.44689e+07	1.71376e+07	15109699	7.75221e+06	1042727	2.06136e+07	2.92433e+07
K00245	5586	Escherichia coli	fumarate reductase iron-sulfur subunit	Metabolism	Energy metabolism	Carbon fixation pathways in prokaryotes	37.8641	39	2.57603e+06	194066	4.73153e+06	1.71728e+07	2.95152e+07	27724050	4.65026e+07	2.96197e+06	4.80126e+06	603751	2.09887e+07	1.80024e+07	1.46439e+07	43564984	1.99664e+07	3.42545e+06	NA	22742374	26897224	8.82123e+06	8.84877e+06	1.19384e+07	3153747	3.19928e+06	6.39608e+06	1.04681e+07	1.43076e+07	10357915	9.47599e+06	4.20472e+06	1.24075e+07	1.72387e+07	4.35898e+07	17890312	1.44689e+07	1.71376e+07	15109699	7.75221e+06	1042727	2.06136e+07	2.92433e+07
K00245	5586	Escherichia coli	fumarate reductase iron-sulfur subunit	Metabolism	Energy metabolism	Oxidative phosphorylation	14.8837	32	2.57603e+06	194066	4.73153e+06	1.71728e+07	2.95152e+07	27724050	4.65026e+07	2.96197e+06	4.80126e+06	603751	2.09887e+07	1.80024e+07	1.46439e+07	43564984	1.99664e+07	3.42545e+06	NA	22742374	26897224	8.82123e+06	8.84877e+06	1.19384e+07	3153747	3.19928e+06	6.39608e+06	1.04681e+07	1.43076e+07	10357915	9.47599e+06	4.20472e+06	1.24075e+07	1.72387e+07	4.35898e+07	17890312	1.44689e+07	1.71376e+07	15109699	7.75221e+06	1042727	2.06136e+07	2.92433e+07
K00246	669	Escherichia coli	fumarate reductase subunit C	Environmental Information Processing	Signal transduction	Two-component system	3.65854	27	8.55229e+06	3921254	1.03181e+07	38061559	29280478	4.769e+07	9.93369e+07	33496217	1.6748e+07	8636420	4.05415e+07	4.90779e+07	3.65864e+07	73664394	4.34484e+07	1.85445e+07	1.04422e+07	33777169	3.67522e+07	2.33109e+07	1.89537e+07	60070318	1.57793e+07	1.08704e+07	17521425	3.43343e+07	3.7689e+07	4.1675e+07	60346962	1.82713e+07	1.72331e+07	2.52056e+07	5.99575e+07	3.71848e+07	3.87977e+07	3.88239e+07	2.45853e+07	1.61375e+07	NA	64531447	6.83517e+07
K00246	669	Escherichia coli	fumarate reductase subunit C	Metabolism	Carbohydrate metabolism	Butanoate metabolism	19.5652	18	8.55229e+06	3921254	1.03181e+07	38061559	29280478	4.769e+07	9.93369e+07	33496217	1.6748e+07	8636420	4.05415e+07	4.90779e+07	3.65864e+07	73664394	4.34484e+07	1.85445e+07	1.04422e+07	33777169	3.67522e+07	2.33109e+07	1.89537e+07	60070318	1.57793e+07	1.08704e+07	17521425	3.43343e+07	3.7689e+07	4.1675e+07	60346962	1.82713e+07	1.72331e+07	2.52056e+07	5.99575e+07	3.71848e+07	3.87977e+07	3.88239e+07	2.45853e+07	1.61375e+07	NA	64531447	6.83517e+07
K00246	669	Escherichia coli	fumarate reductase subunit C	Metabolism	Carbohydrate metabolism	Citrate cycle (TCA cycle)	46.5517	27	8.55229e+06	3921254	1.03181e+07	38061559	29280478	4.769e+07	9.93369e+07	33496217	1.6748e+07	8636420	4.05415e+07	4.90779e+07	3.65864e+07	73664394	4.34484e+07	1.85445e+07	1.04422e+07	33777169	3.67522e+07	2.33109e+07	1.89537e+07	60070318	1.57793e+07	1.08704e+07	17521425	3.43343e+07	3.7689e+07	4.1675e+07	60346962	1.82713e+07	1.72331e+07	2.52056e+07	5.99575e+07	3.71848e+07	3.87977e+07	3.88239e+07	2.45853e+07	1.61375e+07	NA	64531447	6.83517e+07
K00246	669	Escherichia coli	fumarate reductase subunit C	Metabolism	Carbohydrate metabolism	Pyruvate metabolism	39.1753	38	8.55229e+06	3921254	1.03181e+07	38061559	29280478	4.769e+07	9.93369e+07	33496217	1.6748e+07	8636420	4.05415e+07	4.90779e+07	3.65864e+07	73664394	4.34484e+07	1.85445e+07	1.04422e+07	33777169	3.67522e+07	2.33109e+07	1.89537e+07	60070318	1.57793e+07	1.08704e+07	17521425	3.43343e+07	3.7689e+07	4.1675e+07	60346962	1.82713e+07	1.72331e+07	2.52056e+07	5.99575e+07	3.71848e+07	3.87977e+07	3.88239e+07	2.45853e+07	1.61375e+07	NA	64531447	6.83517e+07
K00246	669	Escherichia coli	fumarate reductase subunit C	Metabolism	Energy metabolism	Carbon fixation pathways in prokaryotes	37.8641	39	8.55229e+06	3921254	1.03181e+07	38061559	29280478	4.769e+07	9.93369e+07	33496217	1.6748e+07	8636420	4.05415e+07	4.90779e+07	3.65864e+07	73664394	4.34484e+07	1.85445e+07	1.04422e+07	33777169	3.67522e+07	2.33109e+07	1.89537e+07	60070318	1.57793e+07	1.08704e+07	17521425	3.43343e+07	3.7689e+07	4.1675e+07	60346962	1.82713e+07	1.72331e+07	2.52056e+07	5.99575e+07	3.71848e+07	3.87977e+07	3.88239e+07	2.45853e+07	1.61375e+07	NA	64531447	6.83517e+07
K00246	669	Escherichia coli	fumarate reductase subunit C	Metabolism	Energy metabolism	Oxidative phosphorylation	14.8837	32	8.55229e+06	3921254	1.03181e+07	38061559	29280478	4.769e+07	9.93369e+07	33496217	1.6748e+07	8636420	4.05415e+07	4.90779e+07	3.65864e+07	73664394	4.34484e+07	1.85445e+07	1.04422e+07	33777169	3.67522e+07	2.33109e+07	1.89537e+07	60070318	1.57793e+07	1.08704e+07	17521425	3.43343e+07	3.7689e+07	4.1675e+07	60346962	1.82713e+07	1.72331e+07	2.52056e+07	5.99575e+07	3.71848e+07	3.87977e+07	3.88239e+07	2.45853e+07	1.61375e+07	NA	64531447	6.83517e+07
K00247	NA	NA	fumarate reductase subunit D	Environmental Information Processing	Signal transduction	Two-component system	3.65854	27	NA	NA	NA	NA	NA	NA	NA	NA	NA	NA	NA	NA	NA	NA	NA	NA	NA	NA	NA	NA	NA	NA	NA	NA	NA	NA	NA	NA	NA	NA	NA	NA	NA	NA	NA	NA	NA	NA	NA	NA	NA
K00247	NA	NA	fumarate reductase subunit D	Metabolism	Carbohydrate metabolism	Butanoate metabolism	19.5652	18	NA	NA	NA	NA	NA	NA	NA	NA	NA	NA	NA	NA	NA	NA	NA	NA	NA	NA	NA	NA	NA	NA	NA	NA	NA	NA	NA	NA	NA	NA	NA	NA	NA	NA	NA	NA	NA	NA	NA	NA	NA
K00247	NA	NA	fumarate reductase subunit D	Metabolism	Carbohydrate metabolism	Citrate cycle (TCA cycle)	46.5517	27	NA	NA	NA	NA	NA	NA	NA	NA	NA	NA	NA	NA	NA	NA	NA	NA	NA	NA	NA	NA	NA	NA	NA	NA	NA	NA	NA	NA	NA	NA	NA	NA	NA	NA	NA	NA	NA	NA	NA	NA	NA
K00247	NA	NA	fumarate reductase subunit D	Metabolism	Carbohydrate metabolism	Pyruvate metabolism	39.1753	38	NA	NA	NA	NA	NA	NA	NA	NA	NA	NA	NA	NA	NA	NA	NA	NA	NA	NA	NA	NA	NA	NA	NA	NA	NA	NA	NA	NA	NA	NA	NA	NA	NA	NA	NA	NA	NA	NA	NA	NA	NA
K00247	NA	NA	fumarate reductase subunit D	Metabolism	Energy metabolism	Carbon fixation pathways in prokaryotes	37.8641	39	NA	NA	NA	NA	NA	NA	NA	NA	NA	NA	NA	NA	NA	NA	NA	NA	NA	NA	NA	NA	NA	NA	NA	NA	NA	NA	NA	NA	NA	NA	NA	NA	NA	NA	NA	NA	NA	NA	NA	NA	NA
K00247	NA	NA	fumarate reductase subunit D	Metabolism	Energy metabolism	Oxidative phosphorylation	14.8837	32	NA	NA	NA	NA	NA	NA	NA	NA	NA	NA	NA	NA	NA	NA	NA	NA	NA	NA	NA	NA	NA	NA	NA	NA	NA	NA	NA	NA	NA	NA	NA	NA	NA	NA	NA	NA	NA	NA	NA	NA	NA
K00254	NA	NA	dihydroorotate dehydrogenase	Metabolism	Nucleotide metabolism	Pyrimidine metabolism	21.7143	38	NA	NA	NA	NA	NA	NA	NA	NA	NA	NA	NA	NA	NA	NA	NA	NA	NA	NA	NA	NA	NA	NA	NA	NA	NA	NA	NA	NA	NA	NA	NA	NA	NA	NA	NA	NA	NA	NA	NA	NA	NA
K00259	467	Blautia sp.	alanine dehydrogenase	Metabolism	Amino acid metabolism	Alanine, aspartate and glutamate metabolism	38.806	26	1.64979e+08	2.44901e+07	445827789	3.2144e+08	7.34336e+07	1.00428e+08	2.05374e+08	7.2129e+08	3.70079e+08	1.37134e+08	3.45979e+08	2.30739e+08	1.81413e+08	399278520	7.2888e+08	3.27631e+08	2.28355e+08	1.55587e+08	2.78505e+08	1.69306e+08	1.77347e+08	5.49858e+08	2.22843e+08	1.66257e+08	1.48321e+08	1.34757e+08	132243413	1.36438e+08	8.15588e+08	3.00557e+08	3.46777e+08	411704891	4.12162e+08	4.12367e+08	2.84e+08	8.63176e+08	4.54918e+08	5.02869e+08	1.30503e+08	294624185	263267028
K00259	2460	Bacteroides thetaiotaomicron	alanine dehydrogenase	Metabolism	Amino acid metabolism	Alanine, aspartate and glutamate metabolism	38.806	26	1.07133e+07	6.06034e+06	3.75529e+07	7.84672e+07	10540983	954400	2.79022e+07	4.02161e+07	5.90701e+07	4.10148e+07	9.634e+07	7.56453e+07	4.17015e+07	8.07812e+07	1.60388e+07	6.06161e+07	5.18673e+07	6.82361e+07	5.29893e+07	5.10549e+07	3.40406e+07	3.02916e+07	4.70342e+07	5.90518e+07	83305194	6.91753e+07	75042904	5.86067e+07	11499391	5.10661e+07	7.68418e+07	7.707e+07	71131000	6.60507e+07	6.00531e+07	1.85972e+07	7.01019e+07	6.52112e+07	5.63955e+07	8.23661e+07	2.39718e+07
K00259	467	Blautia sp.	alanine dehydrogenase	Metabolism	Metabolism of other amino acids	Taurine and hypotaurine metabolism	20.8333	5	1.64979e+08	2.44901e+07	445827789	3.2144e+08	7.34336e+07	1.00428e+08	2.05374e+08	7.2129e+08	3.70079e+08	1.37134e+08	3.45979e+08	2.30739e+08	1.81413e+08	399278520	7.2888e+08	3.27631e+08	2.28355e+08	1.55587e+08	2.78505e+08	1.69306e+08	1.77347e+08	5.49858e+08	2.22843e+08	1.66257e+08	1.48321e+08	1.34757e+08	132243413	1.36438e+08	8.15588e+08	3.00557e+08	3.46777e+08	411704891	4.12162e+08	4.12367e+08	2.84e+08	8.63176e+08	4.54918e+08	5.02869e+08	1.30503e+08	294624185	263267028
K00259	2460	Bacteroides thetaiotaomicron	alanine dehydrogenase	Metabolism	Metabolism of other amino acids	Taurine and hypotaurine metabolism	20.8333	5	1.07133e+07	6.06034e+06	3.75529e+07	7.84672e+07	10540983	954400	2.79022e+07	4.02161e+07	5.90701e+07	4.10148e+07	9.634e+07	7.56453e+07	4.17015e+07	8.07812e+07	1.60388e+07	6.06161e+07	5.18673e+07	6.82361e+07	5.29893e+07	5.10549e+07	3.40406e+07	3.02916e+07	4.70342e+07	5.90518e+07	83305194	6.91753e+07	75042904	5.86067e+07	11499391	5.10661e+07	7.68418e+07	7.707e+07	71131000	6.60507e+07	6.00531e+07	1.85972e+07	7.01019e+07	6.52112e+07	5.63955e+07	8.23661e+07	2.39718e+07
K00261	21	Blautia sp.	glutamate dehydrogenase (NAD(P)+)	Cellular Processes	Cell growth and death	Necroptosis	3.125	3	NA	318797	3.93062e+06	NA	592413	3.70476e+06	2.839e+06	3.45699e+06	1.19795e+06	3.46917e+06	5274769	3.8881e+06	1998476	3.70158e+06	6.06736e+06	2.12648e+06	4.15444e+06	4.8285e+06	3.68119e+06	2.47967e+06	5.30935e+06	3.28143e+06	6678589	812867	3.69826e+06	3.7232e+06	4.26515e+06	2.99953e+06	5.88455e+06	3.18626e+06	2.51642e+06	3918278	3.68883e+06	4.42516e+06	3.6295e+06	3.62956e+06	4029363	3625859	134413	1.23815e+06	6.49552e+06
K00261	21	Blautia sp.	glutamate dehydrogenase (NAD(P)+)	Cellular Processes	Transport and catabolism	Exosome	5.30846	37	NA	318797	3.93062e+06	NA	592413	3.70476e+06	2.839e+06	3.45699e+06	1.19795e+06	3.46917e+06	5274769	3.8881e+06	1998476	3.70158e+06	6.06736e+06	2.12648e+06	4.15444e+06	4.8285e+06	3.68119e+06	2.47967e+06	5.30935e+06	3.28143e+06	6678589	812867	3.69826e+06	3.7232e+06	4.26515e+06	2.99953e+06	5.88455e+06	3.18626e+06	2.51642e+06	3918278	3.68883e+06	4.42516e+06	3.6295e+06	3.62956e+06	4029363	3625859	134413	1.23815e+06	6.49552e+06
K00261	21	Blautia sp.	glutamate dehydrogenase (NAD(P)+)	Metabolism	Amino acid metabolism	Alanine, aspartate and glutamate metabolism	38.806	26	NA	318797	3.93062e+06	NA	592413	3.70476e+06	2.839e+06	3.45699e+06	1.19795e+06	3.46917e+06	5274769	3.8881e+06	1998476	3.70158e+06	6.06736e+06	2.12648e+06	4.15444e+06	4.8285e+06	3.68119e+06	2.47967e+06	5.30935e+06	3.28143e+06	6678589	812867	3.69826e+06	3.7232e+06	4.26515e+06	2.99953e+06	5.88455e+06	3.18626e+06	2.51642e+06	3918278	3.68883e+06	4.42516e+06	3.6295e+06	3.62956e+06	4029363	3625859	134413	1.23815e+06	6.49552e+06
K00261	21	Blautia sp.	glutamate dehydrogenase (NAD(P)+)	Metabolism	Amino acid metabolism	Arginine biosynthesis	23.2143	13	NA	318797	3.93062e+06	NA	592413	3.70476e+06	2.839e+06	3.45699e+06	1.19795e+06	3.46917e+06	5274769	3.8881e+06	1998476	3.70158e+06	6.06736e+06	2.12648e+06	4.15444e+06	4.8285e+06	3.68119e+06	2.47967e+06	5.30935e+06	3.28143e+06	6678589	812867	3.69826e+06	3.7232e+06	4.26515e+06	2.99953e+06	5.88455e+06	3.18626e+06	2.51642e+06	3918278	3.68883e+06	4.42516e+06	3.6295e+06	3.62956e+06	4029363	3625859	134413	1.23815e+06	6.49552e+06
K00261	21	Blautia sp.	glutamate dehydrogenase (NAD(P)+)	Metabolism	Energy metabolism	Nitrogen metabolism	18.3333	11	NA	318797	3.93062e+06	NA	592413	3.70476e+06	2.839e+06	3.45699e+06	1.19795e+06	3.46917e+06	5274769	3.8881e+06	1998476	3.70158e+06	6.06736e+06	2.12648e+06	4.15444e+06	4.8285e+06	3.68119e+06	2.47967e+06	5.30935e+06	3.28143e+06	6678589	812867	3.69826e+06	3.7232e+06	4.26515e+06	2.99953e+06	5.88455e+06	3.18626e+06	2.51642e+06	3918278	3.68883e+06	4.42516e+06	3.6295e+06	3.62956e+06	4029363	3625859	134413	1.23815e+06	6.49552e+06
K00261	21	Blautia sp.	glutamate dehydrogenase (NAD(P)+)	Metabolism	Metabolism of other amino acids	D-Glutamine and D-glutamate metabolism	66.6667	4	NA	318797	3.93062e+06	NA	592413	3.70476e+06	2.839e+06	3.45699e+06	1.19795e+06	3.46917e+06	5274769	3.8881e+06	1998476	3.70158e+06	6.06736e+06	2.12648e+06	4.15444e+06	4.8285e+06	3.68119e+06	2.47967e+06	5.30935e+06	3.28143e+06	6678589	812867	3.69826e+06	3.7232e+06	4.26515e+06	2.99953e+06	5.88455e+06	3.18626e+06	2.51642e+06	3918278	3.68883e+06	4.42516e+06	3.6295e+06	3.62956e+06	4029363	3625859	134413	1.23815e+06	6.49552e+06
K00262	2854	Heterogeneous	glutamate dehydrogenase (NADP+)	Metabolism	Amino acid metabolism	Alanine, aspartate and glutamate metabolism	38.806	26	8.47979e+08	652882668	4984589695	7752800864	4573169740	3677324329	9790751523	5068934247	5050910703	3509907606	6634202821	7358474901	5206984014	9592469891	3597679773	8026115684	7761382143	7506738828	9771575399	8008275088	6020534463	3952333643	5616855478	5181113619	6628485987	6820643680	6317569657	5318476024	2845309983	3808012197	5559879913	5956930020	7246898411	9116322347	9718095655	4079392837	5382044924	6577388133	1610353224	7346865625	7213969173
K00262	4893	Heterogeneous	glutamate dehydrogenase (NADP+)	Metabolism	Amino acid metabolism	Alanine, aspartate and glutamate metabolism	38.806	26	2.65053e+08	1.75959e+08	7.71944e+08	1720567597	6.16821e+08	2.4627e+08	8.64275e+08	8.46868e+08	1048747331	8.55558e+08	1647962973	1486682868	8.22028e+08	1527728781	8.90825e+08	1194003939	1043518678	1561569312	1441067940	1019254434	7.84018e+08	7.96e+08	9.26413e+08	7.50345e+08	1932000245	2603216075	2049573892	1307971663	6.83772e+08	8.92256e+08	1638273582	1763851002	1746037888	1462065268	1340752179	8.59709e+08	1256648467	1375130294	8.29901e+07	1165669935	1079926089
K00262	1717	Anaerostipes caccae	glutamate dehydrogenase (NADP+)	Metabolism	Amino acid metabolism	Alanine, aspartate and glutamate metabolism	38.806	26	3.94765e+07	1.10995e+07	1.56389e+08	1.39601e+08	3.10015e+07	3.50406e+07	5.07051e+07	256825783	1.75881e+08	8.54949e+07	1.23171e+08	9.06104e+07	3.70375e+07	1.06985e+08	2.92879e+08	2.1102e+08	1.67309e+08	1.69215e+08	1.38951e+08	4.33259e+07	84442585	1.74273e+08	1.28557e+08	4.89917e+07	9.70226e+07	7.09789e+07	6.99544e+07	8.40958e+07	245804617	1.47787e+08	142022369	1.31925e+08	1.21969e+08	1.26258e+08	1.57037e+08	2.42519e+08	1.30393e+08	127763431	2.02474e+06	2.64445e+07	176800874
K00262	4451	Blautia sp.	glutamate dehydrogenase (NADP+)	Metabolism	Amino acid metabolism	Alanine, aspartate and glutamate metabolism	38.806	26	7.19457e+07	7376418	1.56966e+08	1.31696e+08	4.44107e+07	56902845	1.09036e+08	5.12392e+08	2.67742e+08	1.29588e+08	1.94106e+08	120935780	9.78498e+07	220123715	4.41429e+08	325495920	2.54223e+08	240863672	322032037	1.65367e+08	1.80903e+08	2.19971e+08	1.53024e+08	103449504	1.16386e+08	9.73444e+07	9.58604e+07	1.40053e+08	3.68321e+08	178033389	1.91635e+08	2.30999e+08	2.11395e+08	2.64206e+08	3.4419e+08	3.35596e+08	2.14876e+08	2.22793e+08	4.40862e+06	304772153	3.1307e+08
K00262	3908	Erysipelatoclostridium ramosum	glutamate dehydrogenase (NADP+)	Metabolism	Amino acid metabolism	Alanine, aspartate and glutamate metabolism	38.806	26	3.91201e+06	3.8245e+06	7.63912e+06	1.54314e+07	7.03117e+06	3.22425e+07	2.65657e+07	24143387	2.61248e+07	2.56325e+07	2.27057e+07	7788467	10850992	2.6693e+07	31242582	3.42972e+07	42497798	1.74097e+07	2.75456e+07	1.80689e+07	1.65408e+07	2.71609e+07	3.08794e+07	43674941	1.96555e+07	1.21752e+07	1.39099e+07	5.61786e+06	2.03225e+07	1.96534e+07	1.52998e+07	3.6259e+07	1.67717e+07	1.19669e+07	1.97793e+07	2.25994e+07	2.4244e+07	3.21744e+07	104748	3.9119e+07	5.35289e+07
K00262	1151	Clostridium butyricum	glutamate dehydrogenase (NADP+)	Metabolism	Amino acid metabolism	Alanine, aspartate and glutamate metabolism	38.806	26	300974	65987.5	978780	NA	NA	532453	NA	1.5207e+07	4.19768e+06	2.7015e+06	3.55323e+06	NA	NA	NA	1.10397e+07	1.052e+07	3.57575e+06	NA	NA	NA	NA	8297918	NA	NA	2152551	NA	NA	NA	8.91993e+06	3.98268e+06	3.40661e+06	NA	NA	NA	1.49026e+06	8.76326e+06	5.1088e+06	NA	NA	NA	1.99163e+06
K00262	2854	Heterogeneous	glutamate dehydrogenase (NADP+)	Metabolism	Amino acid metabolism	Arginine biosynthesis	23.2143	13	8.47979e+08	652882668	4984589695	7752800864	4573169740	3677324329	9790751523	5068934247	5050910703	3509907606	6634202821	7358474901	5206984014	9592469891	3597679773	8026115684	7761382143	7506738828	9771575399	8008275088	6020534463	3952333643	5616855478	5181113619	6628485987	6820643680	6317569657	5318476024	2845309983	3808012197	5559879913	5956930020	7246898411	9116322347	9718095655	4079392837	5382044924	6577388133	1610353224	7346865625	7213969173
K00262	4893	Heterogeneous	glutamate dehydrogenase (NADP+)	Metabolism	Amino acid metabolism	Arginine biosynthesis	23.2143	13	2.65053e+08	1.75959e+08	7.71944e+08	1720567597	6.16821e+08	2.4627e+08	8.64275e+08	8.46868e+08	1048747331	8.55558e+08	1647962973	1486682868	8.22028e+08	1527728781	8.90825e+08	1194003939	1043518678	1561569312	1441067940	1019254434	7.84018e+08	7.96e+08	9.26413e+08	7.50345e+08	1932000245	2603216075	2049573892	1307971663	6.83772e+08	8.92256e+08	1638273582	1763851002	1746037888	1462065268	1340752179	8.59709e+08	1256648467	1375130294	8.29901e+07	1165669935	1079926089
K00262	1717	Anaerostipes caccae	glutamate dehydrogenase (NADP+)	Metabolism	Amino acid metabolism	Arginine biosynthesis	23.2143	13	3.94765e+07	1.10995e+07	1.56389e+08	1.39601e+08	3.10015e+07	3.50406e+07	5.07051e+07	256825783	1.75881e+08	8.54949e+07	1.23171e+08	9.06104e+07	3.70375e+07	1.06985e+08	2.92879e+08	2.1102e+08	1.67309e+08	1.69215e+08	1.38951e+08	4.33259e+07	84442585	1.74273e+08	1.28557e+08	4.89917e+07	9.70226e+07	7.09789e+07	6.99544e+07	8.40958e+07	245804617	1.47787e+08	142022369	1.31925e+08	1.21969e+08	1.26258e+08	1.57037e+08	2.42519e+08	1.30393e+08	127763431	2.02474e+06	2.64445e+07	176800874
K00262	4451	Blautia sp.	glutamate dehydrogenase (NADP+)	Metabolism	Amino acid metabolism	Arginine biosynthesis	23.2143	13	7.19457e+07	7376418	1.56966e+08	1.31696e+08	4.44107e+07	56902845	1.09036e+08	5.12392e+08	2.67742e+08	1.29588e+08	1.94106e+08	120935780	9.78498e+07	220123715	4.41429e+08	325495920	2.54223e+08	240863672	322032037	1.65367e+08	1.80903e+08	2.19971e+08	1.53024e+08	103449504	1.16386e+08	9.73444e+07	9.58604e+07	1.40053e+08	3.68321e+08	178033389	1.91635e+08	2.30999e+08	2.11395e+08	2.64206e+08	3.4419e+08	3.35596e+08	2.14876e+08	2.22793e+08	4.40862e+06	304772153	3.1307e+08
K00262	3908	Erysipelatoclostridium ramosum	glutamate dehydrogenase (NADP+)	Metabolism	Amino acid metabolism	Arginine biosynthesis	23.2143	13	3.91201e+06	3.8245e+06	7.63912e+06	1.54314e+07	7.03117e+06	3.22425e+07	2.65657e+07	24143387	2.61248e+07	2.56325e+07	2.27057e+07	7788467	10850992	2.6693e+07	31242582	3.42972e+07	42497798	1.74097e+07	2.75456e+07	1.80689e+07	1.65408e+07	2.71609e+07	3.08794e+07	43674941	1.96555e+07	1.21752e+07	1.39099e+07	5.61786e+06	2.03225e+07	1.96534e+07	1.52998e+07	3.6259e+07	1.67717e+07	1.19669e+07	1.97793e+07	2.25994e+07	2.4244e+07	3.21744e+07	104748	3.9119e+07	5.35289e+07
K00262	1151	Clostridium butyricum	glutamate dehydrogenase (NADP+)	Metabolism	Amino acid metabolism	Arginine biosynthesis	23.2143	13	300974	65987.5	978780	NA	NA	532453	NA	1.5207e+07	4.19768e+06	2.7015e+06	3.55323e+06	NA	NA	NA	1.10397e+07	1.052e+07	3.57575e+06	NA	NA	NA	NA	8297918	NA	NA	2152551	NA	NA	NA	8.91993e+06	3.98268e+06	3.40661e+06	NA	NA	NA	1.49026e+06	8.76326e+06	5.1088e+06	NA	NA	NA	1.99163e+06
K00262	2854	Heterogeneous	glutamate dehydrogenase (NADP+)	Metabolism	Energy metabolism	Nitrogen metabolism	18.3333	11	8.47979e+08	652882668	4984589695	7752800864	4573169740	3677324329	9790751523	5068934247	5050910703	3509907606	6634202821	7358474901	5206984014	9592469891	3597679773	8026115684	7761382143	7506738828	9771575399	8008275088	6020534463	3952333643	5616855478	5181113619	6628485987	6820643680	6317569657	5318476024	2845309983	3808012197	5559879913	5956930020	7246898411	9116322347	9718095655	4079392837	5382044924	6577388133	1610353224	7346865625	7213969173
K00262	4893	Heterogeneous	glutamate dehydrogenase (NADP+)	Metabolism	Energy metabolism	Nitrogen metabolism	18.3333	11	2.65053e+08	1.75959e+08	7.71944e+08	1720567597	6.16821e+08	2.4627e+08	8.64275e+08	8.46868e+08	1048747331	8.55558e+08	1647962973	1486682868	8.22028e+08	1527728781	8.90825e+08	1194003939	1043518678	1561569312	1441067940	1019254434	7.84018e+08	7.96e+08	9.26413e+08	7.50345e+08	1932000245	2603216075	2049573892	1307971663	6.83772e+08	8.92256e+08	1638273582	1763851002	1746037888	1462065268	1340752179	8.59709e+08	1256648467	1375130294	8.29901e+07	1165669935	1079926089
K00262	1717	Anaerostipes caccae	glutamate dehydrogenase (NADP+)	Metabolism	Energy metabolism	Nitrogen metabolism	18.3333	11	3.94765e+07	1.10995e+07	1.56389e+08	1.39601e+08	3.10015e+07	3.50406e+07	5.07051e+07	256825783	1.75881e+08	8.54949e+07	1.23171e+08	9.06104e+07	3.70375e+07	1.06985e+08	2.92879e+08	2.1102e+08	1.67309e+08	1.69215e+08	1.38951e+08	4.33259e+07	84442585	1.74273e+08	1.28557e+08	4.89917e+07	9.70226e+07	7.09789e+07	6.99544e+07	8.40958e+07	245804617	1.47787e+08	142022369	1.31925e+08	1.21969e+08	1.26258e+08	1.57037e+08	2.42519e+08	1.30393e+08	127763431	2.02474e+06	2.64445e+07	176800874
K00262	4451	Blautia sp.	glutamate dehydrogenase (NADP+)	Metabolism	Energy metabolism	Nitrogen metabolism	18.3333	11	7.19457e+07	7376418	1.56966e+08	1.31696e+08	4.44107e+07	56902845	1.09036e+08	5.12392e+08	2.67742e+08	1.29588e+08	1.94106e+08	120935780	9.78498e+07	220123715	4.41429e+08	325495920	2.54223e+08	240863672	322032037	1.65367e+08	1.80903e+08	2.19971e+08	1.53024e+08	103449504	1.16386e+08	9.73444e+07	9.58604e+07	1.40053e+08	3.68321e+08	178033389	1.91635e+08	2.30999e+08	2.11395e+08	2.64206e+08	3.4419e+08	3.35596e+08	2.14876e+08	2.22793e+08	4.40862e+06	304772153	3.1307e+08
K00262	3908	Erysipelatoclostridium ramosum	glutamate dehydrogenase (NADP+)	Metabolism	Energy metabolism	Nitrogen metabolism	18.3333	11	3.91201e+06	3.8245e+06	7.63912e+06	1.54314e+07	7.03117e+06	3.22425e+07	2.65657e+07	24143387	2.61248e+07	2.56325e+07	2.27057e+07	7788467	10850992	2.6693e+07	31242582	3.42972e+07	42497798	1.74097e+07	2.75456e+07	1.80689e+07	1.65408e+07	2.71609e+07	3.08794e+07	43674941	1.96555e+07	1.21752e+07	1.39099e+07	5.61786e+06	2.03225e+07	1.96534e+07	1.52998e+07	3.6259e+07	1.67717e+07	1.19669e+07	1.97793e+07	2.25994e+07	2.4244e+07	3.21744e+07	104748	3.9119e+07	5.35289e+07
K00262	1151	Clostridium butyricum	glutamate dehydrogenase (NADP+)	Metabolism	Energy metabolism	Nitrogen metabolism	18.3333	11	300974	65987.5	978780	NA	NA	532453	NA	1.5207e+07	4.19768e+06	2.7015e+06	3.55323e+06	NA	NA	NA	1.10397e+07	1.052e+07	3.57575e+06	NA	NA	NA	NA	8297918	NA	NA	2152551	NA	NA	NA	8.91993e+06	3.98268e+06	3.40661e+06	NA	NA	NA	1.49026e+06	8.76326e+06	5.1088e+06	NA	NA	NA	1.99163e+06
K00265	5535	Bacteroides thetaiotaomicron	glutamate synthase (NADPH/NADH) large chain	Metabolism	Amino acid metabolism	Alanine, aspartate and glutamate metabolism	38.806	26	8.53754e+07	6.12349e+07	3.21409e+08	4.40479e+08	1.82285e+08	1.93101e+08	4.48908e+08	4.14003e+08	3.60422e+08	2.24932e+08	2.98345e+08	3.60316e+08	3.08685e+08	4.97466e+08	3.98549e+08	4.69031e+08	6.30788e+08	6.40799e+08	9.70698e+08	6.95998e+08	4.86862e+08	1.94995e+08	2.73211e+08	2.77727e+08	9.18107e+08	1239941817	1190913086	9.27958e+08	1.03281e+08	1.48352e+08	1.71049e+08	3.45329e+08	7.40544e+08	8.70079e+08	1213801190	4.16233e+08	2.41642e+08	3.09814e+08	1.50266e+08	1384614713	1265030803
K00265	5535	Bacteroides thetaiotaomicron	glutamate synthase (NADPH/NADH) large chain	Metabolism	Energy metabolism	Nitrogen metabolism	18.3333	11	8.53754e+07	6.12349e+07	3.21409e+08	4.40479e+08	1.82285e+08	1.93101e+08	4.48908e+08	4.14003e+08	3.60422e+08	2.24932e+08	2.98345e+08	3.60316e+08	3.08685e+08	4.97466e+08	3.98549e+08	4.69031e+08	6.30788e+08	6.40799e+08	9.70698e+08	6.95998e+08	4.86862e+08	1.94995e+08	2.73211e+08	2.77727e+08	9.18107e+08	1239941817	1190913086	9.27958e+08	1.03281e+08	1.48352e+08	1.71049e+08	3.45329e+08	7.40544e+08	8.70079e+08	1213801190	4.16233e+08	2.41642e+08	3.09814e+08	1.50266e+08	1384614713	1265030803
K00266	5386	Bacteroides thetaiotaomicron	glutamate synthase (NADPH/NADH) small chain	Metabolism	Amino acid metabolism	Alanine, aspartate and glutamate metabolism	38.806	26	7.09766e+07	3.31396e+07	3.72121e+08	5.57477e+08	554486500	3.12651e+08	6.43005e+08	2.04332e+08	1.87978e+08	104560391	2.43361e+08	4.28094e+08	2.72752e+08	6.07746e+08	2.31801e+08	4.04246e+08	3.03902e+08	3.42452e+08	3.99732e+08	2.87229e+08	2.74928e+08	2.58935e+08	3.6703e+08	3.7554e+08	3.40864e+08	3.80881e+08	3.55195e+08	3.31295e+08	1.52007e+08	2.34114e+08	3.19789e+08	3.46182e+08	4.68269e+08	5.51411e+08	5.7414e+08	1.96466e+08	307820495	3.32723e+08	6.39461e+07	3.86998e+08	5.86889e+08
K00266	5244	Blautia sp.	glutamate synthase (NADPH/NADH) small chain	Metabolism	Amino acid metabolism	Alanine, aspartate and glutamate metabolism	38.806	26	3.33608e+07	3.19444e+06	124757227	1.13451e+08	4.05591e+07	5.23879e+07	9.9135e+07	3.79956e+08	2.21287e+08	1.29951e+08	3.89055e+08	100793673	7.92476e+07	178965514	3.05108e+08	2.60997e+08	2.07973e+08	174321730	1.85473e+08	1.26922e+08	134873741	276902137	223554643	132334296	1.42188e+08	6.82197e+07	1.01764e+08	1.04673e+08	3.61469e+08	2.4164e+08	2.57814e+08	2.74694e+08	207656068	285085323	2.7005e+08	302571532	304458939	393555235	2.86484e+07	1.91511e+08	247656584
K00266	3716	Anaerostipes caccae	glutamate synthase (NADPH/NADH) small chain	Metabolism	Amino acid metabolism	Alanine, aspartate and glutamate metabolism	38.806	26	3.87339e+07	9.39397e+06	204717871	2.34399e+08	5.65375e+07	5.55279e+07	8.67591e+07	3.07559e+08	2.14898e+08	8.24586e+07	1.05045e+08	5.45941e+07	3.01317e+07	8.04724e+07	308614391	290171211	2.23232e+08	1.96275e+08	8.8436e+07	5.2353e+07	3.21359e+07	3.38138e+08	2.50465e+08	1.57428e+08	2.37015e+08	1.02212e+08	1.12256e+08	1.03389e+08	2.34782e+08	1.43462e+08	1.28998e+08	1.53306e+08	8.19008e+07	7.44376e+07	1.34741e+08	1.82845e+08	1.56498e+08	1.31011e+08	1.09584e+07	1.39156e+08	1.21084e+08
K00266	2298	Bacteroides thetaiotaomicron	glutamate synthase (NADPH/NADH) small chain	Metabolism	Amino acid metabolism	Alanine, aspartate and glutamate metabolism	38.806	26	2.79797e+06	58492.5	39381782	3.79188e+07	9.72734e+06	5.01755e+07	1.01112e+08	6.09563e+07	4.15816e+07	2.28879e+07	5.84237e+07	3.7317e+07	20369061	4.0832e+07	5.31685e+07	6.60233e+07	5.95334e+07	5.19542e+07	9.09374e+07	7.32897e+07	5.00038e+07	2.49013e+07	3.94342e+07	2.05443e+07	1.01415e+08	1.05077e+08	1.47554e+08	1.40042e+08	1.17506e+07	1.65637e+07	1.72778e+07	35173524	5.30493e+07	7.27248e+07	4.83544e+07	13871274	1.81437e+07	4.0944e+07	7.09505e+06	7.43239e+07	1.34304e+08
K00266	2880	Clostridium butyricum	glutamate synthase (NADPH/NADH) small chain	Metabolism	Amino acid metabolism	Alanine, aspartate and glutamate metabolism	38.806	26	NA	NA	NA	NA	NA	NA	NA	NA	NA	NA	NA	1.99111e+06	803237	NA	NA	304563	NA	NA	NA	NA	NA	NA	NA	NA	NA	NA	NA	NA	NA	NA	NA	NA	NA	NA	NA	4.56273e+06	NA	NA	NA	NA	NA
K00266	866	Erysipelatoclostridium ramosum	glutamate synthase (NADPH/NADH) small chain	Metabolism	Amino acid metabolism	Alanine, aspartate and glutamate metabolism	38.806	26	NA	NA	NA	NA	NA	NA	NA	NA	NA	NA	NA	NA	NA	NA	NA	NA	NA	NA	NA	NA	NA	NA	NA	NA	NA	NA	NA	NA	NA	NA	NA	NA	NA	NA	NA	NA	NA	NA	NA	NA	NA
K00266	5386	Bacteroides thetaiotaomicron	glutamate synthase (NADPH/NADH) small chain	Metabolism	Energy metabolism	Nitrogen metabolism	18.3333	11	7.09766e+07	3.31396e+07	3.72121e+08	5.57477e+08	554486500	3.12651e+08	6.43005e+08	2.04332e+08	1.87978e+08	104560391	2.43361e+08	4.28094e+08	2.72752e+08	6.07746e+08	2.31801e+08	4.04246e+08	3.03902e+08	3.42452e+08	3.99732e+08	2.87229e+08	2.74928e+08	2.58935e+08	3.6703e+08	3.7554e+08	3.40864e+08	3.80881e+08	3.55195e+08	3.31295e+08	1.52007e+08	2.34114e+08	3.19789e+08	3.46182e+08	4.68269e+08	5.51411e+08	5.7414e+08	1.96466e+08	307820495	3.32723e+08	6.39461e+07	3.86998e+08	5.86889e+08
K00266	5244	Blautia sp.	glutamate synthase (NADPH/NADH) small chain	Metabolism	Energy metabolism	Nitrogen metabolism	18.3333	11	3.33608e+07	3.19444e+06	124757227	1.13451e+08	4.05591e+07	5.23879e+07	9.9135e+07	3.79956e+08	2.21287e+08	1.29951e+08	3.89055e+08	100793673	7.92476e+07	178965514	3.05108e+08	2.60997e+08	2.07973e+08	174321730	1.85473e+08	1.26922e+08	134873741	276902137	223554643	132334296	1.42188e+08	6.82197e+07	1.01764e+08	1.04673e+08	3.61469e+08	2.4164e+08	2.57814e+08	2.74694e+08	207656068	285085323	2.7005e+08	302571532	304458939	393555235	2.86484e+07	1.91511e+08	247656584
K00266	3716	Anaerostipes caccae	glutamate synthase (NADPH/NADH) small chain	Metabolism	Energy metabolism	Nitrogen metabolism	18.3333	11	3.87339e+07	9.39397e+06	204717871	2.34399e+08	5.65375e+07	5.55279e+07	8.67591e+07	3.07559e+08	2.14898e+08	8.24586e+07	1.05045e+08	5.45941e+07	3.01317e+07	8.04724e+07	308614391	290171211	2.23232e+08	1.96275e+08	8.8436e+07	5.2353e+07	3.21359e+07	3.38138e+08	2.50465e+08	1.57428e+08	2.37015e+08	1.02212e+08	1.12256e+08	1.03389e+08	2.34782e+08	1.43462e+08	1.28998e+08	1.53306e+08	8.19008e+07	7.44376e+07	1.34741e+08	1.82845e+08	1.56498e+08	1.31011e+08	1.09584e+07	1.39156e+08	1.21084e+08
K00266	2298	Bacteroides thetaiotaomicron	glutamate synthase (NADPH/NADH) small chain	Metabolism	Energy metabolism	Nitrogen metabolism	18.3333	11	2.79797e+06	58492.5	39381782	3.79188e+07	9.72734e+06	5.01755e+07	1.01112e+08	6.09563e+07	4.15816e+07	2.28879e+07	5.84237e+07	3.7317e+07	20369061	4.0832e+07	5.31685e+07	6.60233e+07	5.95334e+07	5.19542e+07	9.09374e+07	7.32897e+07	5.00038e+07	2.49013e+07	3.94342e+07	2.05443e+07	1.01415e+08	1.05077e+08	1.47554e+08	1.40042e+08	1.17506e+07	1.65637e+07	1.72778e+07	35173524	5.30493e+07	7.27248e+07	4.83544e+07	13871274	1.81437e+07	4.0944e+07	7.09505e+06	7.43239e+07	1.34304e+08
K00266	2880	Clostridium butyricum	glutamate synthase (NADPH/NADH) small chain	Metabolism	Energy metabolism	Nitrogen metabolism	18.3333	11	NA	NA	NA	NA	NA	NA	NA	NA	NA	NA	NA	1.99111e+06	803237	NA	NA	304563	NA	NA	NA	NA	NA	NA	NA	NA	NA	NA	NA	NA	NA	NA	NA	NA	NA	NA	NA	4.56273e+06	NA	NA	NA	NA	NA
K00266	866	Erysipelatoclostridium ramosum	glutamate synthase (NADPH/NADH) small chain	Metabolism	Energy metabolism	Nitrogen metabolism	18.3333	11	NA	NA	NA	NA	NA	NA	NA	NA	NA	NA	NA	NA	NA	NA	NA	NA	NA	NA	NA	NA	NA	NA	NA	NA	NA	NA	NA	NA	NA	NA	NA	NA	NA	NA	NA	NA	NA	NA	NA	NA	NA
K00275	3070	Escherichia coli	pyridoxamine 5'-phosphate oxidase	Metabolism	Metabolism of cofactors and vitamins	Vitamin B6 metabolism	26.087	6	339866	NA	184812	1.42153e+06	4232889	1.22562e+06	1.79247e+06	674837	76390.5	NA	4.19765e+06	2.96156e+06	1.42508e+06	1.27284e+06	501411	1.07848e+06	1.06154e+06	2.67295e+06	2.97502e+06	1.32188e+06	733084	287936	583579	318754	496964	1.92572e+06	1237934	961551	631432	498594	2304267	1.56512e+06	4267036	2.487e+06	1392789	1435635	1.0029e+06	669873	NA	2.96941e+06	1394722
K00275	3240	Bacteroides thetaiotaomicron	pyridoxamine 5'-phosphate oxidase	Metabolism	Metabolism of cofactors and vitamins	Vitamin B6 metabolism	26.087	6	NA	1356370	5739265	7413738	1.45307e+06	NA	NA	8.33948e+06	7677460	5.85063e+06	NA	5271872	3.71393e+06	5526938	NA	9560628	7653430	9059817	NA	NA	NA	7.11086e+06	9517526	6587931	7.06673e+06	7146280	NA	5.59353e+06	9441561	6421645	9.2011e+06	15034298	475345	4.78789e+06	4444949	8089603	1.27763e+07	7.63624e+06	9657564	6995082	5.30223e+06
K00278	1387	Bacteroides thetaiotaomicron	L-aspartate oxidase	Metabolism	Amino acid metabolism	Alanine, aspartate and glutamate metabolism	38.806	26	4.09612e+07	2.98237e+07	9.04397e+07	1.53037e+08	1.44302e+08	6.62431e+07	1.33705e+08	1.45769e+08	105864778	2.71174e+07	1.49021e+08	1.45746e+08	5.87174e+07	1.65766e+08	1.4012e+08	1.82193e+08	153293778	1.80546e+08	1.5966e+08	6.70172e+07	9.48032e+07	1.26076e+08	1.77864e+08	1.27212e+08	1.60971e+08	171689336	155761274	1.23287e+08	1.30115e+08	108791174	1.60364e+08	1.88792e+08	1.94896e+08	1.81737e+08	1.63746e+08	161688970	1.57112e+08	1.51436e+08	3.40775e+06	1.24141e+08	149292773
K00278	3365	Heterogeneous	L-aspartate oxidase	Metabolism	Amino acid metabolism	Alanine, aspartate and glutamate metabolism	38.806	26	2.94605e+06	444420	4598181	8302751	NA	2.9689e+06	2.77976e+06	9248660	6.03176e+06	2.34036e+06	5635374	4561043	2252417	3949607	10546245	8513437	8153560	5042504	4.81806e+06	4335739	2.73782e+06	8.29227e+06	5.92206e+06	3.95108e+06	6738134	4.56075e+06	4112893	3.31328e+06	10663570	8.22437e+06	5570494	9338158	5089620	3032565	4446710	11750624	8926439	6.50862e+06	56440.3	5056119	4959369
K00278	1387	Bacteroides thetaiotaomicron	L-aspartate oxidase	Metabolism	Metabolism of cofactors and vitamins	Nicotinate and nicotinamide metabolism	8.98876	8	4.09612e+07	2.98237e+07	9.04397e+07	1.53037e+08	1.44302e+08	6.62431e+07	1.33705e+08	1.45769e+08	105864778	2.71174e+07	1.49021e+08	1.45746e+08	5.87174e+07	1.65766e+08	1.4012e+08	1.82193e+08	153293778	1.80546e+08	1.5966e+08	6.70172e+07	9.48032e+07	1.26076e+08	1.77864e+08	1.27212e+08	1.60971e+08	171689336	155761274	1.23287e+08	1.30115e+08	108791174	1.60364e+08	1.88792e+08	1.94896e+08	1.81737e+08	1.63746e+08	161688970	1.57112e+08	1.51436e+08	3.40775e+06	1.24141e+08	149292773
K00278	3365	Heterogeneous	L-aspartate oxidase	Metabolism	Metabolism of cofactors and vitamins	Nicotinate and nicotinamide metabolism	8.98876	8	2.94605e+06	444420	4598181	8302751	NA	2.9689e+06	2.77976e+06	9248660	6.03176e+06	2.34036e+06	5635374	4561043	2252417	3949607	10546245	8513437	8153560	5042504	4.81806e+06	4335739	2.73782e+06	8.29227e+06	5.92206e+06	3.95108e+06	6738134	4.56075e+06	4112893	3.31328e+06	10663570	8.22437e+06	5570494	9338158	5089620	3032565	4446710	11750624	8926439	6.50862e+06	56440.3	5056119	4959369
K00281	2513	Bacteroides thetaiotaomicron	glycine dehydrogenase	Metabolism	Amino acid metabolism	Glycine, serine and threonine metabolism	22.3404	21	1.2254e+08	8.99102e+07	4.70938e+08	8.24499e+08	4.18366e+08	2.71899e+08	6.75764e+08	6.36239e+08	5.10325e+08	2.47645e+08	513921963	5.13273e+08	3.26418e+08	6.35002e+08	5.21452e+08	8.87557e+08	6.48472e+08	7.15332e+08	4.79979e+08	3.38317e+08	238864311	6.43911e+08	6.85031e+08	5.35096e+08	6.85274e+08	6.99584e+08	6.13044e+08	564730367	446591831	4.11504e+08	5.83741e+08	5.73054e+08	591457143	6.27756e+08	708316854	3.78256e+08	5.66164e+08	5.46461e+08	1.50291e+08	5.79322e+08	6.97335e+08
K00281	3858	Escherichia coli	glycine dehydrogenase	Metabolism	Amino acid metabolism	Glycine, serine and threonine metabolism	22.3404	21	4.40964e+06	724285	4.80947e+06	27100184	3.63311e+07	49016115	5.77453e+07	1.25682e+07	8.71309e+06	8.08752e+06	60844179	4.05807e+07	2.09962e+07	53097565	2.01119e+07	9.44122e+06	4.00942e+06	44729305	38594473	1.40462e+07	9479052	7.81525e+06	5.65947e+06	3.15712e+06	1.1927e+07	37223864	3.17023e+07	2.87364e+07	1.80395e+07	12391463	1.19218e+07	2.42843e+07	46409551	2.68638e+07	2.23066e+07	1.46931e+07	6360427	9.20291e+06	7.93758e+06	3.06086e+07	3.32789e+07
K00281	2513	Bacteroides thetaiotaomicron	glycine dehydrogenase	Metabolism	Carbohydrate metabolism	Glyoxylate and dicarboxylate metabolism	26.5957	25	1.2254e+08	8.99102e+07	4.70938e+08	8.24499e+08	4.18366e+08	2.71899e+08	6.75764e+08	6.36239e+08	5.10325e+08	2.47645e+08	513921963	5.13273e+08	3.26418e+08	6.35002e+08	5.21452e+08	8.87557e+08	6.48472e+08	7.15332e+08	4.79979e+08	3.38317e+08	238864311	6.43911e+08	6.85031e+08	5.35096e+08	6.85274e+08	6.99584e+08	6.13044e+08	564730367	446591831	4.11504e+08	5.83741e+08	5.73054e+08	591457143	6.27756e+08	708316854	3.78256e+08	5.66164e+08	5.46461e+08	1.50291e+08	5.79322e+08	6.97335e+08
K00281	3858	Escherichia coli	glycine dehydrogenase	Metabolism	Carbohydrate metabolism	Glyoxylate and dicarboxylate metabolism	26.5957	25	4.40964e+06	724285	4.80947e+06	27100184	3.63311e+07	49016115	5.77453e+07	1.25682e+07	8.71309e+06	8.08752e+06	60844179	4.05807e+07	2.09962e+07	53097565	2.01119e+07	9.44122e+06	4.00942e+06	44729305	38594473	1.40462e+07	9479052	7.81525e+06	5.65947e+06	3.15712e+06	1.1927e+07	37223864	3.17023e+07	2.87364e+07	1.80395e+07	12391463	1.19218e+07	2.42843e+07	46409551	2.68638e+07	2.23066e+07	1.46931e+07	6360427	9.20291e+06	7.93758e+06	3.06086e+07	3.32789e+07
K00286	3765	Bacteroides thetaiotaomicron	pyrroline-5-carboxylate reductase	Metabolism	Amino acid metabolism	Arginine and proline metabolism	8.08081	8	3.79993e+07	8.34186e+06	1.0428e+08	198490136	1.05113e+08	6.53458e+07	1.91006e+08	1.55515e+08	126211960	6.14419e+07	153907509	1.74096e+08	9.91051e+07	2.02594e+08	1.47271e+08	2.00948e+08	1.43046e+08	1.81624e+08	1.7802e+08	117041334	1.12911e+08	1.13982e+08	1.60957e+08	1.07609e+08	1.64282e+08	1.91035e+08	1.5621e+08	1.62467e+08	1.18782e+08	1.30359e+08	1.91981e+08	1.89766e+08	2.05221e+08	2.4446e+08	2.24422e+08	1.44821e+08	1.46977e+08	1.61576e+08	5.11027e+06	1.5595e+08	2.03961e+08
K00286	793	Blautia sp.	pyrroline-5-carboxylate reductase	Metabolism	Amino acid metabolism	Arginine and proline metabolism	8.08081	8	NA	NA	NA	NA	NA	NA	NA	NA	NA	NA	NA	NA	NA	NA	NA	NA	NA	NA	NA	NA	NA	NA	NA	NA	NA	NA	NA	NA	NA	NA	NA	NA	NA	NA	NA	NA	NA	NA	NA	NA	NA
K00286	3320	Escherichia coli	pyrroline-5-carboxylate reductase	Metabolism	Amino acid metabolism	Arginine and proline metabolism	8.08081	8	NA	NA	NA	NA	NA	9297982	NA	NA	NA	NA	2.49785e+06	1758862	4644249	NA	NA	NA	NA	NA	NA	7.24201e+06	1.69442e+06	NA	NA	NA	NA	NA	NA	NA	NA	NA	2.05886e+06	2.06936e+06	1.80952e+06	1.96325e+06	NA	2.61157e+06	9597887	NA	NA	NA	NA
K00287	3430	Bacteroides thetaiotaomicron	dihydrofolate reductase	Metabolism	Metabolism of cofactors and vitamins	Folate biosynthesis	5.26316	3	1.46833e+06	233949	9.08616e+06	1.38525e+07	NA	18279.4	NA	1.01763e+07	8959022	NA	447298	NA	NA	2.46839e+06	1.99585e+07	1.62146e+07	7.53044e+06	NA	493062	NA	NA	11545917	1.27359e+07	9093235	2.72277e+06	9.23541e+06	6.03092e+06	58900	10917994	9139567	1.26347e+07	6.94867e+06	NA	334116	5.71208e+06	NA	NA	6.24312e+06	3.0295e+06	12033771	NA
K00287	665	Blautia sp.	dihydrofolate reductase	Metabolism	Metabolism of cofactors and vitamins	Folate biosynthesis	5.26316	3	3.2825e+06	NA	5.26276e+06	12494718	NA	2.80243e+06	5.09169e+06	14162265	7.24399e+06	NA	14453652	8.97604e+06	6.28507e+06	8615804	10535639	8544014	9659883	9501430	1.46502e+07	12777058	6.82026e+06	5496563	5849336	5.34089e+06	7825883	8164352	6875967	7311477	1.11893e+07	8.91054e+06	1.18915e+07	1.26688e+07	1.25438e+07	1.53278e+07	15054135	1.0727e+07	8.00529e+06	9.18871e+06	NA	10742854	8392638
K00287	368	Escherichia coli	dihydrofolate reductase	Metabolism	Metabolism of cofactors and vitamins	Folate biosynthesis	5.26316	3	NA	145693	580103	NA	5445549	2.68993e+06	4340136	NA	1.38272e+06	NA	NA	2.01344e+06	1.22189e+06	NA	NA	NA	NA	NA	2.19594e+06	489364	NA	2.44027e+06	585208	NA	718819	1.70264e+06	NA	1.38079e+06	NA	NA	NA	705090	1.40715e+06	NA	1.10983e+06	1.19994e+06	NA	544216	NA	NA	2.76992e+06
K00287	3430	Bacteroides thetaiotaomicron	dihydrofolate reductase	Metabolism	Metabolism of cofactors and vitamins	One carbon pool by folate	39.3939	13	1.46833e+06	233949	9.08616e+06	1.38525e+07	NA	18279.4	NA	1.01763e+07	8959022	NA	447298	NA	NA	2.46839e+06	1.99585e+07	1.62146e+07	7.53044e+06	NA	493062	NA	NA	11545917	1.27359e+07	9093235	2.72277e+06	9.23541e+06	6.03092e+06	58900	10917994	9139567	1.26347e+07	6.94867e+06	NA	334116	5.71208e+06	NA	NA	6.24312e+06	3.0295e+06	12033771	NA
K00287	665	Blautia sp.	dihydrofolate reductase	Metabolism	Metabolism of cofactors and vitamins	One carbon pool by folate	39.3939	13	3.2825e+06	NA	5.26276e+06	12494718	NA	2.80243e+06	5.09169e+06	14162265	7.24399e+06	NA	14453652	8.97604e+06	6.28507e+06	8615804	10535639	8544014	9659883	9501430	1.46502e+07	12777058	6.82026e+06	5496563	5849336	5.34089e+06	7825883	8164352	6875967	7311477	1.11893e+07	8.91054e+06	1.18915e+07	1.26688e+07	1.25438e+07	1.53278e+07	15054135	1.0727e+07	8.00529e+06	9.18871e+06	NA	10742854	8392638
K00287	368	Escherichia coli	dihydrofolate reductase	Metabolism	Metabolism of cofactors and vitamins	One carbon pool by folate	39.3939	13	NA	145693	580103	NA	5445549	2.68993e+06	4340136	NA	1.38272e+06	NA	NA	2.01344e+06	1.22189e+06	NA	NA	NA	NA	NA	2.19594e+06	489364	NA	2.44027e+06	585208	NA	718819	1.70264e+06	NA	1.38079e+06	NA	NA	NA	705090	1.40715e+06	NA	1.10983e+06	1.19994e+06	NA	544216	NA	NA	2.76992e+06
K00290	3865	Bacteroides thetaiotaomicron	saccharopine dehydrogenase (NAD+, L-lysine forming)	Metabolism	Amino acid metabolism	Lysine biosynthesis	32.6087	15	1.20288e+08	4.85223e+07	3.76662e+08	6.40244e+08	2.72565e+08	2.31339e+08	5.13328e+08	6.22301e+08	5.12129e+08	3.332e+08	5.69782e+08	5.31599e+08	3.53762e+08	6.83214e+08	561372202	6.54802e+08	5.46492e+08	5.97164e+08	614609417	4.75284e+08	4.18381e+08	5.12664e+08	5.31028e+08	4.07481e+08	5.47825e+08	6.02162e+08	5.58632e+08	4.80685e+08	6.01029e+08	4.04677e+08	5.6542e+08	6.13841e+08	6.0789e+08	6.53161e+08	6.3631e+08	5.11446e+08	5.5733e+08	5.09497e+08	1.83132e+08	519839091	587015168
K00290	2949	Heterogeneous	saccharopine dehydrogenase (NAD+, L-lysine forming)	Metabolism	Amino acid metabolism	Lysine biosynthesis	32.6087	15	2.26512e+06	111335	823417	3.35389e+06	NA	3.33598e+06	4.7096e+06	2.24835e+07	7.28921e+06	3.94578e+06	1.05783e+07	7.35827e+06	8.36022e+06	14940722	13523246	8.94806e+06	1.05682e+07	9.54611e+06	7.57408e+06	5.40765e+06	3.96836e+06	1.207e+07	7.70336e+06	5.41828e+06	1.5469e+07	2.92466e+06	3.11933e+06	2178352	1.89143e+07	6.34103e+06	4.71169e+06	5.23181e+06	4.65503e+06	7.69548e+06	11990990	1.29543e+07	6.88321e+06	4.70729e+06	1.30099e+06	4.34223e+06	4.94174e+06
K00290	3865	Bacteroides thetaiotaomicron	saccharopine dehydrogenase (NAD+, L-lysine forming)	Metabolism	Amino acid metabolism	Lysine degradation	7.89474	6	1.20288e+08	4.85223e+07	3.76662e+08	6.40244e+08	2.72565e+08	2.31339e+08	5.13328e+08	6.22301e+08	5.12129e+08	3.332e+08	5.69782e+08	5.31599e+08	3.53762e+08	6.83214e+08	561372202	6.54802e+08	5.46492e+08	5.97164e+08	614609417	4.75284e+08	4.18381e+08	5.12664e+08	5.31028e+08	4.07481e+08	5.47825e+08	6.02162e+08	5.58632e+08	4.80685e+08	6.01029e+08	4.04677e+08	5.6542e+08	6.13841e+08	6.0789e+08	6.53161e+08	6.3631e+08	5.11446e+08	5.5733e+08	5.09497e+08	1.83132e+08	519839091	587015168
K00290	2949	Heterogeneous	saccharopine dehydrogenase (NAD+, L-lysine forming)	Metabolism	Amino acid metabolism	Lysine degradation	7.89474	6	2.26512e+06	111335	823417	3.35389e+06	NA	3.33598e+06	4.7096e+06	2.24835e+07	7.28921e+06	3.94578e+06	1.05783e+07	7.35827e+06	8.36022e+06	14940722	13523246	8.94806e+06	1.05682e+07	9.54611e+06	7.57408e+06	5.40765e+06	3.96836e+06	1.207e+07	7.70336e+06	5.41828e+06	1.5469e+07	2.92466e+06	3.11933e+06	2178352	1.89143e+07	6.34103e+06	4.71169e+06	5.23181e+06	4.65503e+06	7.69548e+06	11990990	1.29543e+07	6.88321e+06	4.70729e+06	1.30099e+06	4.34223e+06	4.94174e+06
K00297	4202	Blautia sp.	methylenetetrahydrofolate reductase (NADPH)	Metabolism	Energy metabolism	Carbon fixation pathways in prokaryotes	37.8641	39	2.39675e+08	3.76311e+07	7.8221e+08	6.75661e+08	231905574	2.65368e+08	4.67374e+08	720471321	4.86945e+08	1.46749e+08	1089253431	2.7064e+08	1.78423e+08	2.99325e+08	6.5809e+08	5.58533e+08	3.95551e+08	6.45527e+08	4.48523e+08	2.4915e+08	2.75066e+08	5.01953e+08	4.4021e+08	3.72407e+08	2.86035e+08	1.94271e+08	1.71265e+08	1.74793e+08	733868107	587706912	4.57385e+08	5.75609e+08	4.27607e+08	4.72926e+08	3.8218e+08	8.22099e+08	7.254e+08	1002404730	28057925	4.32611e+08	4.15404e+08
K00297	634	Bacteroides thetaiotaomicron	methylenetetrahydrofolate reductase (NADPH)	Metabolism	Energy metabolism	Carbon fixation pathways in prokaryotes	37.8641	39	3.8192e+07	1.48907e+07	9.66722e+07	1.87508e+08	3.69428e+07	4.59611e+07	1.46571e+08	1.55762e+08	1.18031e+08	8.00262e+07	1.77675e+08	1.68244e+08	9.02451e+07	2.0176e+08	101242547	1.70478e+08	1.69347e+08	1.77551e+08	1.74515e+08	1.26668e+08	1.5228e+08	9.32403e+07	1.29177e+08	112438443	1.82684e+08	1.90613e+08	1.51503e+08	1.33593e+08	1.32259e+08	1.85789e+08	2.05722e+08	2.26228e+08	2.34793e+08	2.24983e+08	2.42e+08	129452269	1.97408e+08	145917407	4.68102e+06	1.90166e+08	1.74473e+08
K00297	4202	Blautia sp.	methylenetetrahydrofolate reductase (NADPH)	Metabolism	Metabolism of cofactors and vitamins	One carbon pool by folate	39.3939	13	2.39675e+08	3.76311e+07	7.8221e+08	6.75661e+08	231905574	2.65368e+08	4.67374e+08	720471321	4.86945e+08	1.46749e+08	1089253431	2.7064e+08	1.78423e+08	2.99325e+08	6.5809e+08	5.58533e+08	3.95551e+08	6.45527e+08	4.48523e+08	2.4915e+08	2.75066e+08	5.01953e+08	4.4021e+08	3.72407e+08	2.86035e+08	1.94271e+08	1.71265e+08	1.74793e+08	733868107	587706912	4.57385e+08	5.75609e+08	4.27607e+08	4.72926e+08	3.8218e+08	8.22099e+08	7.254e+08	1002404730	28057925	4.32611e+08	4.15404e+08
K00297	634	Bacteroides thetaiotaomicron	methylenetetrahydrofolate reductase (NADPH)	Metabolism	Metabolism of cofactors and vitamins	One carbon pool by folate	39.3939	13	3.8192e+07	1.48907e+07	9.66722e+07	1.87508e+08	3.69428e+07	4.59611e+07	1.46571e+08	1.55762e+08	1.18031e+08	8.00262e+07	1.77675e+08	1.68244e+08	9.02451e+07	2.0176e+08	101242547	1.70478e+08	1.69347e+08	1.77551e+08	1.74515e+08	1.26668e+08	1.5228e+08	9.32403e+07	1.29177e+08	112438443	1.82684e+08	1.90613e+08	1.51503e+08	1.33593e+08	1.32259e+08	1.85789e+08	2.05722e+08	2.26228e+08	2.34793e+08	2.24983e+08	2.42e+08	129452269	1.97408e+08	145917407	4.68102e+06	1.90166e+08	1.74473e+08
K00324	2590	Escherichia coli	NAD(P) transhydrogenase subunit alpha	Metabolism	Metabolism of cofactors and vitamins	Nicotinate and nicotinamide metabolism	8.98876	8	1.79435e+06	NA	3.61056e+06	28110699	6.46795e+07	36300646	5.36758e+07	15871091	1.41024e+06	277101	16420084	2.05096e+07	1.39724e+07	2.76285e+07	8064580	1.33264e+07	8.14461e+06	1.71694e+07	17934706	6.76955e+06	4.78796e+06	1.66591e+07	1.49041e+07	8.44513e+06	1.58695e+07	2.18935e+07	1.90555e+07	2.25272e+07	15391666	4.58579e+06	9874449	1.38963e+07	3.04233e+07	1.9368e+07	2.63451e+07	4451517	5.04895e+06	5.29184e+06	672545	3.97595e+07	3.51006e+07
K00325	882	Escherichia coli	NAD(P) transhydrogenase subunit beta	Metabolism	Metabolism of cofactors and vitamins	Nicotinate and nicotinamide metabolism	8.98876	8	188668	73042.6	461323	2.83134e+06	6.46553e+06	4.16848e+06	4.77628e+06	3.23015e+06	NA	455762	5.21538e+06	1.96105e+06	2.16036e+06	1391279	1.28311e+06	1.43736e+06	1.47518e+06	1.74632e+06	2.90994e+06	2.21127e+06	363368	NA	815500	328335	2.406e+06	3341013	1.79549e+06	1.19865e+06	1.29966e+06	NA	2.55767e+06	734510	1516533	NA	1.67007e+06	NA	1.8493e+06	486300	NA	3.49343e+06	2.651e+06
K00330	4353	Escherichia coli	NADH-quinone oxidoreductase subunit A	Metabolism	Energy metabolism	Oxidative phosphorylation	14.8837	32	413475	358798	1.03485e+06	5.11389e+06	5.83184e+06	5.41021e+06	9.33908e+06	3.28701e+06	1.22383e+06	676215	3.40042e+06	4.09504e+06	3.26909e+06	7.15721e+06	1.79196e+06	799981	518001	3.81773e+06	3.22181e+06	1.6636e+06	768651	3.65217e+06	1.1113e+06	1109018	1597237	1.87713e+06	2.7313e+06	2.83915e+06	6049568	1908152	3.78189e+06	6.02044e+06	10746304	6.27281e+06	3.44344e+06	2.80948e+06	1.87447e+06	1.12604e+06	2.04349e+06	6.99364e+06	5.73622e+06
K00331	1988	Bacteroides thetaiotaomicron	NADH-quinone oxidoreductase subunit B	Metabolism	Energy metabolism	Oxidative phosphorylation	14.8837	32	6.12153e+06	1.82554e+06	1.58315e+07	3.99826e+07	1.34109e+07	8.82336e+06	40225372	15264626	1.31702e+07	1.11582e+07	2.18156e+07	2.25209e+07	2.12684e+07	4.24145e+07	1.4536e+07	31989229	32633590	32262801	30376360	2.7224e+07	28185870	1.22638e+07	2.45278e+07	2.52607e+07	44086512	5.03666e+07	4.08054e+07	30490481	1.10936e+07	26020221	3.81207e+07	4.9596e+07	61860224	5.92519e+07	66294784	1.51471e+07	3.62486e+07	30280962	NA	4.33266e+07	4.48265e+07
K00331	3209	Escherichia coli	NADH-quinone oxidoreductase subunit B	Metabolism	Energy metabolism	Oxidative phosphorylation	14.8837	32	NA	NA	NA	NA	NA	NA	NA	NA	NA	NA	8.35861e+06	11863513	6.37388e+06	11317711	NA	NA	NA	NA	NA	6.42673e+06	3.91275e+06	NA	NA	NA	NA	NA	NA	NA	NA	3726101	6.9842e+06	9657652	18005956	15361968	NA	2.77488e+06	4.96351e+06	NA	NA	NA	NA
K00334	4376	Blautia sp.	NADH-quinone oxidoreductase subunit E	Metabolism	Energy metabolism	Oxidative phosphorylation	14.8837	32	4.03946e+07	1.48367e+06	1.24042e+08	2.47795e+08	7.04556e+07	6.4815e+07	119992783	2.63651e+08	1.56255e+08	3.31941e+07	1.07682e+08	79924779	64147869	1.24239e+08	209272882	1.65445e+08	111048113	146560172	1.01922e+08	5.08216e+07	64135188	1.3979e+08	1.09147e+08	38845648	1.02111e+08	1.3379e+08	115620281	136936066	1.91286e+08	72758520	1.0961e+08	1.03284e+08	7.90459e+07	9.75806e+07	1.63562e+08	84098257	77639038	61244895	43122.4	2.57187e+07	84460080
K00334	2008	Blautia sp.	NADH-quinone oxidoreductase subunit E	Metabolism	Energy metabolism	Oxidative phosphorylation	14.8837	32	2.35403e+07	1.32002e+06	4.35478e+07	99964277	3.76282e+07	2.08353e+07	38519503	89520128	4.63498e+07	1.78296e+07	6.2585e+07	45982469	3.30928e+07	7.7354e+07	5.5446e+07	72719165	59572865	6.86364e+07	7.15485e+07	4.04787e+07	3.33883e+07	4.30049e+07	5.5135e+07	4.55107e+07	67566855	5.26081e+07	4.71626e+07	4.13908e+07	7.46584e+07	5.91641e+07	85971949	8.12229e+07	6.99012e+07	8.35113e+07	8.0685e+07	5.02119e+07	6.15673e+07	4.64355e+07	1.55338e+06	5.82912e+07	3.6997e+07
K00335	4196	Blautia sp.	NADH-quinone oxidoreductase subunit F	Metabolism	Energy metabolism	Oxidative phosphorylation	14.8837	32	6.7686e+07	2.64369e+06	1.92625e+08	1.05996e+08	3.21889e+07	4.98391e+07	7.32691e+07	4.09757e+08	2.45809e+08	8.2318e+07	1.22239e+08	6.33298e+07	6.38497e+07	9.76127e+07	3.3552e+08	2.28441e+08	1.41661e+08	1.35665e+08	8.36951e+07	7.16739e+07	6.17528e+07	278575352	175900230	1.19409e+08	9.46416e+07	6.97362e+07	6.87786e+07	7.5852e+07	4.29216e+08	1.68168e+08	99512946	1.29428e+08	8.93828e+07	91874530	1.71207e+08	2.47279e+08	191550952	2.93185e+08	1.58867e+07	1.87081e+08	1.35427e+08
K00335	4687	Blautia sp.	NADH-quinone oxidoreductase subunit F	Metabolism	Energy metabolism	Oxidative phosphorylation	14.8837	32	1.7306e+08	4.8012e+06	3.44383e+08	2.65387e+08	5.38119e+07	6.77106e+07	1.16662e+08	8.64907e+08	4.34773e+08	1.59934e+08	4.20632e+08	1.60036e+08	1.31451e+08	2.86619e+08	824649476	3.80598e+08	1.94415e+08	177047181	2.18442e+08	1.03909e+08	1.11313e+08	467853240	249517504	9.57613e+07	1.23022e+08	1.31207e+08	1.33996e+08	1.71766e+08	1087558914	3.56022e+08	2.50324e+08	3.24155e+08	1.54561e+08	1.32215e+08	242607263	1085096562	6.5992e+08	635340963	8.69688e+07	2.7024e+08	1.66537e+08
K00335	5457	Anaerostipes caccae	NADH-quinone oxidoreductase subunit F	Metabolism	Energy metabolism	Oxidative phosphorylation	14.8837	32	3.43314e+06	NA	NA	NA	NA	NA	NA	NA	NA	530471	8054249	10284853	5.6952e+06	10005360	NA	NA	NA	NA	13149640	12827574	7.68652e+06	NA	NA	NA	NA	NA	NA	996350	2.90647e+06	6758837	26600412	10691451	9499254	10359380	NA	5627620	6.57544e+06	6.46197e+06	NA	NA	NA
K00335	708	Escherichia coli	NADH-quinone oxidoreductase subunit F	Metabolism	Energy metabolism	Oxidative phosphorylation	14.8837	32	NA	NA	1251679	NA	NA	3.29448e+06	4586515	NA	NA	267865	NA	NA	NA	NA	2.03698e+06	NA	NA	NA	NA	NA	NA	NA	NA	NA	1.95715e+06	2.2752e+06	2.47233e+06	2.40303e+06	3216678	NA	NA	NA	NA	NA	3.07653e+06	NA	NA	NA	393625	4178705	5317650
K00336	399	Blautia sp.	NADH-quinone oxidoreductase subunit G	Metabolism	Energy metabolism	Oxidative phosphorylation	14.8837	32	8.69293e+07	3.13195e+07	2.13861e+08	1.2615e+08	3.26593e+07	5.11847e+07	7.70731e+07	4.54121e+08	2.72601e+08	9.28134e+07	1.31651e+08	7.61128e+07	5.19634e+07	114952011	396297893	2.1499e+08	1.37595e+08	1.14059e+08	100667827	6.04546e+07	6.04093e+07	2.95255e+08	1.78822e+08	1.02734e+08	7.6921e+07	5.38089e+07	6.64869e+07	7.05255e+07	4.65214e+08	1.89608e+08	1.329e+08	1.96287e+08	134960340	113882356	1.50412e+08	3.97025e+08	330811467	2.68987e+08	2.29455e+07	1.54365e+08	149035177
K00336	2508	Anaerostipes caccae	NADH-quinone oxidoreductase subunit G	Metabolism	Energy metabolism	Oxidative phosphorylation	14.8837	32	3.73306e+06	828052	1.36265e+07	1.69679e+07	2.93087e+06	3.25973e+06	13949372	1.67947e+07	7.55124e+06	3.42428e+06	11652283	8.02435e+06	6.65781e+06	1.06147e+07	1.71225e+07	1.36535e+07	15247256	1.44016e+07	9.69475e+06	7.15413e+06	3.47783e+06	7.29289e+06	6.9781e+06	3.34507e+06	1.48414e+07	8.19246e+06	1.02042e+07	4.03378e+06	1.0654e+07	5.09121e+06	6.15551e+06	7.03638e+06	1.13241e+07	4.43434e+06	1.23305e+07	8.51569e+06	5.43579e+06	2.86027e+06	752954	1.30536e+07	2.55165e+06
K00336	985	Escherichia coli	NADH-quinone oxidoreductase subunit G	Metabolism	Energy metabolism	Oxidative phosphorylation	14.8837	32	1.19114e+06	81112.6	657479	7.17074e+06	1.88213e+06	725721	4.18193e+06	2007312	1415696	303262	2.49875e+06	3.55587e+06	1.13049e+06	2.77058e+06	NA	2222113	NA	3.45483e+06	3.25837e+06	285719	250270	NA	2.83849e+06	404404	1.3928e+06	4.40198e+06	1.23865e+06	1.2374e+06	578970	NA	4.77684e+06	5160472	8.60401e+06	5.75607e+06	5.71981e+06	508522	NA	244401	118753	2.09964e+06	3.89909e+06
K00336	3947	Anaerostipes caccae	NADH-quinone oxidoreductase subunit G	Metabolism	Energy metabolism	Oxidative phosphorylation	14.8837	32	NA	NA	NA	NA	NA	NA	2.38279e+06	16228846	660014	NA	2.2212e+06	NA	NA	710175	2.72071e+06	NA	762385	NA	1.9158e+06	NA	NA	NA	4.54538e+06	NA	NA	NA	NA	NA	NA	1.00856e+06	3.87784e+06	NA	813724	NA	NA	2.04441e+06	NA	NA	NA	NA	NA
K00337	NA	NA	NADH-quinone oxidoreductase subunit H	Metabolism	Energy metabolism	Oxidative phosphorylation	14.8837	32	NA	NA	NA	NA	NA	NA	NA	NA	NA	NA	NA	NA	NA	NA	NA	NA	NA	NA	NA	NA	NA	NA	NA	NA	NA	NA	NA	NA	NA	NA	NA	NA	NA	NA	NA	NA	NA	NA	NA	NA	NA
K00338	1202	Bacteroides thetaiotaomicron	NADH-quinone oxidoreductase subunit I	Metabolism	Energy metabolism	Oxidative phosphorylation	14.8837	32	435402	835857	3.0315e+06	4.12839e+06	8.16052e+06	2.62437e+06	4120441	837131	1.50339e+06	1.45187e+06	6.55062e+06	2.5319e+06	1.33866e+06	4.753e+06	1.04033e+06	2.81751e+06	3.17947e+06	2.68842e+06	2.67777e+06	875495	2709504	939271	5.43159e+06	85848.3	4.096e+06	3.59785e+06	3.59924e+06	2.64787e+06	NA	2.51079e+06	3.21552e+06	3.60667e+06	4.79472e+06	7.46655e+06	5.36559e+06	1.12126e+06	1.23183e+06	3.20532e+06	1.07149e+06	583258	4.57161e+06
K00338	919	Escherichia coli	NADH-quinone oxidoreductase subunit I	Metabolism	Energy metabolism	Oxidative phosphorylation	14.8837	32	698354	NA	9.04955e+06	1.04115e+07	2.19637e+07	4.57614e+06	6872795	6.10354e+06	1.29479e+06	27660620	4.39906e+06	7.97874e+06	4.24331e+06	4.33443e+06	1.6815e+07	NA	1.43443e+06	4.36819e+06	4.07139e+06	1.82434e+06	952757	1.42622e+06	4114217	5.03319e+06	2.77619e+06	6.39483e+06	5.55847e+06	5.2657e+06	4.84717e+06	1.35333e+06	2.56763e+06	NA	6.59859e+06	5638754	3.9089e+06	NA	3.84494e+06	439811	NA	2.69486e+06	4.78646e+06
K00341	NA	NA	NADH-quinone oxidoreductase subunit L	Metabolism	Energy metabolism	Oxidative phosphorylation	14.8837	32	NA	NA	NA	NA	NA	NA	NA	NA	NA	NA	NA	NA	NA	NA	NA	NA	NA	NA	NA	NA	NA	NA	NA	NA	NA	NA	NA	NA	NA	NA	NA	NA	NA	NA	NA	NA	NA	NA	NA	NA	NA
K00362	NA	NA	nitrite reductase (NADH) large subunit	Metabolism	Energy metabolism	Nitrogen metabolism	18.3333	11	NA	NA	NA	NA	NA	NA	NA	NA	NA	NA	NA	NA	NA	NA	NA	NA	NA	NA	NA	NA	NA	NA	NA	NA	NA	NA	NA	NA	NA	NA	NA	NA	NA	NA	NA	NA	NA	NA	NA	NA	NA
K00363	NA	NA	nitrite reductase (NADH) small subunit	Metabolism	Energy metabolism	Nitrogen metabolism	18.3333	11	NA	NA	NA	NA	NA	NA	NA	NA	NA	NA	NA	NA	NA	NA	NA	NA	NA	NA	NA	NA	NA	NA	NA	NA	NA	NA	NA	NA	NA	NA	NA	NA	NA	NA	NA	NA	NA	NA	NA	NA	NA
K00364	NA	NA	GMP reductase	Metabolism	Nucleotide metabolism	Purine metabolism	15.6364	43	NA	NA	NA	NA	NA	NA	NA	NA	NA	NA	NA	NA	NA	NA	NA	NA	NA	NA	NA	NA	NA	NA	NA	NA	NA	NA	NA	NA	NA	NA	NA	NA	NA	NA	NA	NA	NA	NA	NA	NA	NA
K00366	2753	Anaerostipes caccae	ferredoxin-nitrite reductase	Metabolism	Energy metabolism	Nitrogen metabolism	18.3333	11	1.08077e+06	82460.3	4.18622e+06	2434321	NA	NA	921655	7189663	3.87567e+06	1.74707e+06	1.01241e+06	2.16599e+06	1.4465e+06	NA	5.64726e+06	NA	1313739	1.80248e+06	NA	1.21064e+06	NA	6.78359e+06	NA	3.97921e+06	NA	NA	NA	NA	9016653	3.90889e+06	1.66263e+06	1.12734e+06	NA	NA	NA	7267435	5888574	3494031	400699	3.50656e+06	2595521
K00370	5510	Escherichia coli	nitrate reductase / nitrite oxidoreductase, alpha subunit	Environmental Information Processing	Signal transduction	Two-component system	3.65854	27	3.2198e+07	2.33343e+06	2.91604e+07	1.09447e+08	3.0775e+08	1.59385e+08	3.38011e+08	1.17421e+08	4.92612e+07	1.85977e+07	1.8228e+08	2.24264e+08	1.4644e+08	2.80394e+08	1.32883e+08	6.43121e+07	69273258	1.19626e+08	141326117	7.17657e+07	6.52709e+07	1.30958e+08	8.44535e+07	4.37e+07	8.27661e+07	1.31476e+08	1.06333e+08	1.31741e+08	1.25155e+08	8.87366e+07	7.7073e+07	9.06054e+07	203154198	1.05547e+08	1.18756e+08	1.88628e+08	1.29211e+08	1.12696e+08	1.2049e+07	2.32265e+08	198906578
K00370	5510	Escherichia coli	nitrate reductase / nitrite oxidoreductase, alpha subunit	Metabolism	Energy metabolism	Nitrogen metabolism	18.3333	11	3.2198e+07	2.33343e+06	2.91604e+07	1.09447e+08	3.0775e+08	1.59385e+08	3.38011e+08	1.17421e+08	4.92612e+07	1.85977e+07	1.8228e+08	2.24264e+08	1.4644e+08	2.80394e+08	1.32883e+08	6.43121e+07	69273258	1.19626e+08	141326117	7.17657e+07	6.52709e+07	1.30958e+08	8.44535e+07	4.37e+07	8.27661e+07	1.31476e+08	1.06333e+08	1.31741e+08	1.25155e+08	8.87366e+07	7.7073e+07	9.06054e+07	203154198	1.05547e+08	1.18756e+08	1.88628e+08	1.29211e+08	1.12696e+08	1.2049e+07	2.32265e+08	198906578
K00371	432	Escherichia coli	nitrate reductase / nitrite oxidoreductase, beta subunit	Environmental Information Processing	Signal transduction	Two-component system	3.65854	27	4.0835e+06	NA	2.50302e+06	1.79472e+07	7.72124e+07	5.91742e+07	6.29269e+07	4.76067e+06	6.57092e+06	352578	3.13898e+07	2.77382e+07	2.00918e+07	4.71744e+07	1.1867e+07	4.32212e+06	3.12668e+06	1.22906e+07	2.60393e+07	1.02599e+07	3.55969e+06	1.65437e+07	6.31872e+06	1.81217e+06	2.8301e+06	1.81694e+07	1.40568e+07	1.72612e+07	1.04648e+07	628211	7305273	8.36091e+06	2.513e+07	9.53512e+06	5.33128e+06	1.1717e+07	1.99837e+06	4.48684e+06	194034	2.37769e+07	1.95909e+07
K00371	432	Escherichia coli	nitrate reductase / nitrite oxidoreductase, beta subunit	Metabolism	Energy metabolism	Nitrogen metabolism	18.3333	11	4.0835e+06	NA	2.50302e+06	1.79472e+07	7.72124e+07	5.91742e+07	6.29269e+07	4.76067e+06	6.57092e+06	352578	3.13898e+07	2.77382e+07	2.00918e+07	4.71744e+07	1.1867e+07	4.32212e+06	3.12668e+06	1.22906e+07	2.60393e+07	1.02599e+07	3.55969e+06	1.65437e+07	6.31872e+06	1.81217e+06	2.8301e+06	1.81694e+07	1.40568e+07	1.72612e+07	1.04648e+07	628211	7305273	8.36091e+06	2.513e+07	9.53512e+06	5.33128e+06	1.1717e+07	1.99837e+06	4.48684e+06	194034	2.37769e+07	1.95909e+07
K00373	NA	NA	nitrate reductase molybdenum cofactor assembly chaperone NarJ/NarW	Environmental Information Processing	Signal transduction	Two-component system	3.65854	27	NA	NA	NA	NA	NA	NA	NA	NA	NA	NA	NA	NA	NA	NA	NA	NA	NA	NA	NA	NA	NA	NA	NA	NA	NA	NA	NA	NA	NA	NA	NA	NA	NA	NA	NA	NA	NA	NA	NA	NA	NA
K00374	3577	Escherichia coli	nitrate reductase gamma subunit	Environmental Information Processing	Signal transduction	Two-component system	3.65854	27	1.16722e+06	355662	456393	3.29509e+06	23139840	10909396	25527106	3.42886e+06	1.70155e+06	NA	5.4947e+06	14211701	8547941	22627104	5.51132e+06	1.72408e+06	634400	3.55897e+06	5005797	1.78021e+06	2.70995e+06	8051860	2.7686e+06	593394	1.29883e+06	7233636	5651022	6662001	6.54827e+06	1.45295e+06	617644	478831	9603973	4.54068e+06	3158078	7164020	4.05492e+06	2405131	2.21266e+06	11252064	11680697
K00374	3577	Escherichia coli	nitrate reductase gamma subunit	Metabolism	Energy metabolism	Nitrogen metabolism	18.3333	11	1.16722e+06	355662	456393	3.29509e+06	23139840	10909396	25527106	3.42886e+06	1.70155e+06	NA	5.4947e+06	14211701	8547941	22627104	5.51132e+06	1.72408e+06	634400	3.55897e+06	5005797	1.78021e+06	2.70995e+06	8051860	2.7686e+06	593394	1.29883e+06	7233636	5651022	6662001	6.54827e+06	1.45295e+06	617644	478831	9603973	4.54068e+06	3158078	7164020	4.05492e+06	2405131	2.21266e+06	11252064	11680697
K00382	3189	Escherichia coli	dihydrolipoamide dehydrogenase	Cellular Processes	Transport and catabolism	Exosome	5.30846	37	3.37236e+06	172970	1.03871e+07	150343678	369062150	1.67175e+08	2.48913e+08	5.65908e+07	1.53566e+07	1.07497e+07	3.57865e+08	2.45507e+08	1.07421e+08	1.86717e+08	6.54719e+07	5.44643e+07	4.4795e+07	2.00974e+08	2.72166e+08	7.91829e+07	8.97681e+07	4.64006e+07	3.09019e+07	2.37779e+07	104565674	3.36784e+08	2.53277e+08	2.89962e+08	3.23687e+07	1.46913e+07	1.83297e+07	3.37882e+07	3.25238e+08	2.65973e+08	2.38192e+08	31483651	1.8761e+07	1.46767e+07	274683	2.42322e+08	2.72622e+08
K00382	3866	Bacteroides thetaiotaomicron	dihydrolipoamide dehydrogenase	Cellular Processes	Transport and catabolism	Exosome	5.30846	37	3.1465e+07	4.7626e+06	1.70458e+07	1.33646e+08	4.01207e+07	1.01511e+07	3.33158e+07	4.74406e+07	4.0383e+07	3.13377e+07	46738864	8.00567e+07	2.92433e+07	6.55686e+07	5.13359e+07	9.23617e+07	6.11651e+07	1.14378e+08	5.5596e+07	1.92365e+07	2.1801e+07	1.58889e+07	3.66733e+07	1.29932e+07	5.46694e+07	5.76878e+07	5.68984e+07	1.03116e+07	6.5569e+07	3.9707e+07	97852037	5.74449e+07	7.1561e+07	59278515	1.64036e+07	4.58999e+07	79000172	7.01555e+07	1.18648e+06	3.24344e+07	2.1301e+07
K00382	4432	Bacteroides thetaiotaomicron	dihydrolipoamide dehydrogenase	Cellular Processes	Transport and catabolism	Exosome	5.30846	37	1.17552e+07	3263828	1.73722e+07	4.82763e+07	27926480	10856027	25496485	2.28054e+07	20633415	16484906	39582530	42294528	2.73968e+07	46389548	34763027	3.95407e+07	2.68328e+07	3.59751e+07	4.69513e+07	30281642	29442370	1.74366e+07	3.43758e+07	14239285	3.60695e+07	4.6425e+07	3.726e+07	2.25865e+07	22575435	42716426	4.47367e+07	5.61507e+07	49405152	55539537	31661516	40062401	52223826	42711236	NA	19955617	30706258
K00382	3189	Escherichia coli	dihydrolipoamide dehydrogenase	Metabolism	Amino acid metabolism	Glycine, serine and threonine metabolism	22.3404	21	3.37236e+06	172970	1.03871e+07	150343678	369062150	1.67175e+08	2.48913e+08	5.65908e+07	1.53566e+07	1.07497e+07	3.57865e+08	2.45507e+08	1.07421e+08	1.86717e+08	6.54719e+07	5.44643e+07	4.4795e+07	2.00974e+08	2.72166e+08	7.91829e+07	8.97681e+07	4.64006e+07	3.09019e+07	2.37779e+07	104565674	3.36784e+08	2.53277e+08	2.89962e+08	3.23687e+07	1.46913e+07	1.83297e+07	3.37882e+07	3.25238e+08	2.65973e+08	2.38192e+08	31483651	1.8761e+07	1.46767e+07	274683	2.42322e+08	2.72622e+08
K00382	3866	Bacteroides thetaiotaomicron	dihydrolipoamide dehydrogenase	Metabolism	Amino acid metabolism	Glycine, serine and threonine metabolism	22.3404	21	3.1465e+07	4.7626e+06	1.70458e+07	1.33646e+08	4.01207e+07	1.01511e+07	3.33158e+07	4.74406e+07	4.0383e+07	3.13377e+07	46738864	8.00567e+07	2.92433e+07	6.55686e+07	5.13359e+07	9.23617e+07	6.11651e+07	1.14378e+08	5.5596e+07	1.92365e+07	2.1801e+07	1.58889e+07	3.66733e+07	1.29932e+07	5.46694e+07	5.76878e+07	5.68984e+07	1.03116e+07	6.5569e+07	3.9707e+07	97852037	5.74449e+07	7.1561e+07	59278515	1.64036e+07	4.58999e+07	79000172	7.01555e+07	1.18648e+06	3.24344e+07	2.1301e+07
K00382	4432	Bacteroides thetaiotaomicron	dihydrolipoamide dehydrogenase	Metabolism	Amino acid metabolism	Glycine, serine and threonine metabolism	22.3404	21	1.17552e+07	3263828	1.73722e+07	4.82763e+07	27926480	10856027	25496485	2.28054e+07	20633415	16484906	39582530	42294528	2.73968e+07	46389548	34763027	3.95407e+07	2.68328e+07	3.59751e+07	4.69513e+07	30281642	29442370	1.74366e+07	3.43758e+07	14239285	3.60695e+07	4.6425e+07	3.726e+07	2.25865e+07	22575435	42716426	4.47367e+07	5.61507e+07	49405152	55539537	31661516	40062401	52223826	42711236	NA	19955617	30706258
K00382	3189	Escherichia coli	dihydrolipoamide dehydrogenase	Metabolism	Amino acid metabolism	Valine, leucine and isoleucine degradation	11.7647	8	3.37236e+06	172970	1.03871e+07	150343678	369062150	1.67175e+08	2.48913e+08	5.65908e+07	1.53566e+07	1.07497e+07	3.57865e+08	2.45507e+08	1.07421e+08	1.86717e+08	6.54719e+07	5.44643e+07	4.4795e+07	2.00974e+08	2.72166e+08	7.91829e+07	8.97681e+07	4.64006e+07	3.09019e+07	2.37779e+07	104565674	3.36784e+08	2.53277e+08	2.89962e+08	3.23687e+07	1.46913e+07	1.83297e+07	3.37882e+07	3.25238e+08	2.65973e+08	2.38192e+08	31483651	1.8761e+07	1.46767e+07	274683	2.42322e+08	2.72622e+08
K00382	3866	Bacteroides thetaiotaomicron	dihydrolipoamide dehydrogenase	Metabolism	Amino acid metabolism	Valine, leucine and isoleucine degradation	11.7647	8	3.1465e+07	4.7626e+06	1.70458e+07	1.33646e+08	4.01207e+07	1.01511e+07	3.33158e+07	4.74406e+07	4.0383e+07	3.13377e+07	46738864	8.00567e+07	2.92433e+07	6.55686e+07	5.13359e+07	9.23617e+07	6.11651e+07	1.14378e+08	5.5596e+07	1.92365e+07	2.1801e+07	1.58889e+07	3.66733e+07	1.29932e+07	5.46694e+07	5.76878e+07	5.68984e+07	1.03116e+07	6.5569e+07	3.9707e+07	97852037	5.74449e+07	7.1561e+07	59278515	1.64036e+07	4.58999e+07	79000172	7.01555e+07	1.18648e+06	3.24344e+07	2.1301e+07
K00382	4432	Bacteroides thetaiotaomicron	dihydrolipoamide dehydrogenase	Metabolism	Amino acid metabolism	Valine, leucine and isoleucine degradation	11.7647	8	1.17552e+07	3263828	1.73722e+07	4.82763e+07	27926480	10856027	25496485	2.28054e+07	20633415	16484906	39582530	42294528	2.73968e+07	46389548	34763027	3.95407e+07	2.68328e+07	3.59751e+07	4.69513e+07	30281642	29442370	1.74366e+07	3.43758e+07	14239285	3.60695e+07	4.6425e+07	3.726e+07	2.25865e+07	22575435	42716426	4.47367e+07	5.61507e+07	49405152	55539537	31661516	40062401	52223826	42711236	NA	19955617	30706258
K00382	3189	Escherichia coli	dihydrolipoamide dehydrogenase	Metabolism	Carbohydrate metabolism	Citrate cycle (TCA cycle)	46.5517	27	3.37236e+06	172970	1.03871e+07	150343678	369062150	1.67175e+08	2.48913e+08	5.65908e+07	1.53566e+07	1.07497e+07	3.57865e+08	2.45507e+08	1.07421e+08	1.86717e+08	6.54719e+07	5.44643e+07	4.4795e+07	2.00974e+08	2.72166e+08	7.91829e+07	8.97681e+07	4.64006e+07	3.09019e+07	2.37779e+07	104565674	3.36784e+08	2.53277e+08	2.89962e+08	3.23687e+07	1.46913e+07	1.83297e+07	3.37882e+07	3.25238e+08	2.65973e+08	2.38192e+08	31483651	1.8761e+07	1.46767e+07	274683	2.42322e+08	2.72622e+08
K00382	3866	Bacteroides thetaiotaomicron	dihydrolipoamide dehydrogenase	Metabolism	Carbohydrate metabolism	Citrate cycle (TCA cycle)	46.5517	27	3.1465e+07	4.7626e+06	1.70458e+07	1.33646e+08	4.01207e+07	1.01511e+07	3.33158e+07	4.74406e+07	4.0383e+07	3.13377e+07	46738864	8.00567e+07	2.92433e+07	6.55686e+07	5.13359e+07	9.23617e+07	6.11651e+07	1.14378e+08	5.5596e+07	1.92365e+07	2.1801e+07	1.58889e+07	3.66733e+07	1.29932e+07	5.46694e+07	5.76878e+07	5.68984e+07	1.03116e+07	6.5569e+07	3.9707e+07	97852037	5.74449e+07	7.1561e+07	59278515	1.64036e+07	4.58999e+07	79000172	7.01555e+07	1.18648e+06	3.24344e+07	2.1301e+07
K00382	4432	Bacteroides thetaiotaomicron	dihydrolipoamide dehydrogenase	Metabolism	Carbohydrate metabolism	Citrate cycle (TCA cycle)	46.5517	27	1.17552e+07	3263828	1.73722e+07	4.82763e+07	27926480	10856027	25496485	2.28054e+07	20633415	16484906	39582530	42294528	2.73968e+07	46389548	34763027	3.95407e+07	2.68328e+07	3.59751e+07	4.69513e+07	30281642	29442370	1.74366e+07	3.43758e+07	14239285	3.60695e+07	4.6425e+07	3.726e+07	2.25865e+07	22575435	42716426	4.47367e+07	5.61507e+07	49405152	55539537	31661516	40062401	52223826	42711236	NA	19955617	30706258
K00382	3189	Escherichia coli	dihydrolipoamide dehydrogenase	Metabolism	Carbohydrate metabolism	Glycolysis / Gluconeogenesis	31	31	3.37236e+06	172970	1.03871e+07	150343678	369062150	1.67175e+08	2.48913e+08	5.65908e+07	1.53566e+07	1.07497e+07	3.57865e+08	2.45507e+08	1.07421e+08	1.86717e+08	6.54719e+07	5.44643e+07	4.4795e+07	2.00974e+08	2.72166e+08	7.91829e+07	8.97681e+07	4.64006e+07	3.09019e+07	2.37779e+07	104565674	3.36784e+08	2.53277e+08	2.89962e+08	3.23687e+07	1.46913e+07	1.83297e+07	3.37882e+07	3.25238e+08	2.65973e+08	2.38192e+08	31483651	1.8761e+07	1.46767e+07	274683	2.42322e+08	2.72622e+08
K00382	3866	Bacteroides thetaiotaomicron	dihydrolipoamide dehydrogenase	Metabolism	Carbohydrate metabolism	Glycolysis / Gluconeogenesis	31	31	3.1465e+07	4.7626e+06	1.70458e+07	1.33646e+08	4.01207e+07	1.01511e+07	3.33158e+07	4.74406e+07	4.0383e+07	3.13377e+07	46738864	8.00567e+07	2.92433e+07	6.55686e+07	5.13359e+07	9.23617e+07	6.11651e+07	1.14378e+08	5.5596e+07	1.92365e+07	2.1801e+07	1.58889e+07	3.66733e+07	1.29932e+07	5.46694e+07	5.76878e+07	5.68984e+07	1.03116e+07	6.5569e+07	3.9707e+07	97852037	5.74449e+07	7.1561e+07	59278515	1.64036e+07	4.58999e+07	79000172	7.01555e+07	1.18648e+06	3.24344e+07	2.1301e+07
K00382	4432	Bacteroides thetaiotaomicron	dihydrolipoamide dehydrogenase	Metabolism	Carbohydrate metabolism	Glycolysis / Gluconeogenesis	31	31	1.17552e+07	3263828	1.73722e+07	4.82763e+07	27926480	10856027	25496485	2.28054e+07	20633415	16484906	39582530	42294528	2.73968e+07	46389548	34763027	3.95407e+07	2.68328e+07	3.59751e+07	4.69513e+07	30281642	29442370	1.74366e+07	3.43758e+07	14239285	3.60695e+07	4.6425e+07	3.726e+07	2.25865e+07	22575435	42716426	4.47367e+07	5.61507e+07	49405152	55539537	31661516	40062401	52223826	42711236	NA	19955617	30706258
K00382	3189	Escherichia coli	dihydrolipoamide dehydrogenase	Metabolism	Carbohydrate metabolism	Glyoxylate and dicarboxylate metabolism	26.5957	25	3.37236e+06	172970	1.03871e+07	150343678	369062150	1.67175e+08	2.48913e+08	5.65908e+07	1.53566e+07	1.07497e+07	3.57865e+08	2.45507e+08	1.07421e+08	1.86717e+08	6.54719e+07	5.44643e+07	4.4795e+07	2.00974e+08	2.72166e+08	7.91829e+07	8.97681e+07	4.64006e+07	3.09019e+07	2.37779e+07	104565674	3.36784e+08	2.53277e+08	2.89962e+08	3.23687e+07	1.46913e+07	1.83297e+07	3.37882e+07	3.25238e+08	2.65973e+08	2.38192e+08	31483651	1.8761e+07	1.46767e+07	274683	2.42322e+08	2.72622e+08
K00382	3866	Bacteroides thetaiotaomicron	dihydrolipoamide dehydrogenase	Metabolism	Carbohydrate metabolism	Glyoxylate and dicarboxylate metabolism	26.5957	25	3.1465e+07	4.7626e+06	1.70458e+07	1.33646e+08	4.01207e+07	1.01511e+07	3.33158e+07	4.74406e+07	4.0383e+07	3.13377e+07	46738864	8.00567e+07	2.92433e+07	6.55686e+07	5.13359e+07	9.23617e+07	6.11651e+07	1.14378e+08	5.5596e+07	1.92365e+07	2.1801e+07	1.58889e+07	3.66733e+07	1.29932e+07	5.46694e+07	5.76878e+07	5.68984e+07	1.03116e+07	6.5569e+07	3.9707e+07	97852037	5.74449e+07	7.1561e+07	59278515	1.64036e+07	4.58999e+07	79000172	7.01555e+07	1.18648e+06	3.24344e+07	2.1301e+07
K00382	4432	Bacteroides thetaiotaomicron	dihydrolipoamide dehydrogenase	Metabolism	Carbohydrate metabolism	Glyoxylate and dicarboxylate metabolism	26.5957	25	1.17552e+07	3263828	1.73722e+07	4.82763e+07	27926480	10856027	25496485	2.28054e+07	20633415	16484906	39582530	42294528	2.73968e+07	46389548	34763027	3.95407e+07	2.68328e+07	3.59751e+07	4.69513e+07	30281642	29442370	1.74366e+07	3.43758e+07	14239285	3.60695e+07	4.6425e+07	3.726e+07	2.25865e+07	22575435	42716426	4.47367e+07	5.61507e+07	49405152	55539537	31661516	40062401	52223826	42711236	NA	19955617	30706258
K00382	3189	Escherichia coli	dihydrolipoamide dehydrogenase	Metabolism	Carbohydrate metabolism	Propanoate metabolism	23	23	3.37236e+06	172970	1.03871e+07	150343678	369062150	1.67175e+08	2.48913e+08	5.65908e+07	1.53566e+07	1.07497e+07	3.57865e+08	2.45507e+08	1.07421e+08	1.86717e+08	6.54719e+07	5.44643e+07	4.4795e+07	2.00974e+08	2.72166e+08	7.91829e+07	8.97681e+07	4.64006e+07	3.09019e+07	2.37779e+07	104565674	3.36784e+08	2.53277e+08	2.89962e+08	3.23687e+07	1.46913e+07	1.83297e+07	3.37882e+07	3.25238e+08	2.65973e+08	2.38192e+08	31483651	1.8761e+07	1.46767e+07	274683	2.42322e+08	2.72622e+08
K00382	3866	Bacteroides thetaiotaomicron	dihydrolipoamide dehydrogenase	Metabolism	Carbohydrate metabolism	Propanoate metabolism	23	23	3.1465e+07	4.7626e+06	1.70458e+07	1.33646e+08	4.01207e+07	1.01511e+07	3.33158e+07	4.74406e+07	4.0383e+07	3.13377e+07	46738864	8.00567e+07	2.92433e+07	6.55686e+07	5.13359e+07	9.23617e+07	6.11651e+07	1.14378e+08	5.5596e+07	1.92365e+07	2.1801e+07	1.58889e+07	3.66733e+07	1.29932e+07	5.46694e+07	5.76878e+07	5.68984e+07	1.03116e+07	6.5569e+07	3.9707e+07	97852037	5.74449e+07	7.1561e+07	59278515	1.64036e+07	4.58999e+07	79000172	7.01555e+07	1.18648e+06	3.24344e+07	2.1301e+07
K00382	4432	Bacteroides thetaiotaomicron	dihydrolipoamide dehydrogenase	Metabolism	Carbohydrate metabolism	Propanoate metabolism	23	23	1.17552e+07	3263828	1.73722e+07	4.82763e+07	27926480	10856027	25496485	2.28054e+07	20633415	16484906	39582530	42294528	2.73968e+07	46389548	34763027	3.95407e+07	2.68328e+07	3.59751e+07	4.69513e+07	30281642	29442370	1.74366e+07	3.43758e+07	14239285	3.60695e+07	4.6425e+07	3.726e+07	2.25865e+07	22575435	42716426	4.47367e+07	5.61507e+07	49405152	55539537	31661516	40062401	52223826	42711236	NA	19955617	30706258
K00382	3189	Escherichia coli	dihydrolipoamide dehydrogenase	Metabolism	Carbohydrate metabolism	Pyruvate metabolism	39.1753	38	3.37236e+06	172970	1.03871e+07	150343678	369062150	1.67175e+08	2.48913e+08	5.65908e+07	1.53566e+07	1.07497e+07	3.57865e+08	2.45507e+08	1.07421e+08	1.86717e+08	6.54719e+07	5.44643e+07	4.4795e+07	2.00974e+08	2.72166e+08	7.91829e+07	8.97681e+07	4.64006e+07	3.09019e+07	2.37779e+07	104565674	3.36784e+08	2.53277e+08	2.89962e+08	3.23687e+07	1.46913e+07	1.83297e+07	3.37882e+07	3.25238e+08	2.65973e+08	2.38192e+08	31483651	1.8761e+07	1.46767e+07	274683	2.42322e+08	2.72622e+08
K00382	3866	Bacteroides thetaiotaomicron	dihydrolipoamide dehydrogenase	Metabolism	Carbohydrate metabolism	Pyruvate metabolism	39.1753	38	3.1465e+07	4.7626e+06	1.70458e+07	1.33646e+08	4.01207e+07	1.01511e+07	3.33158e+07	4.74406e+07	4.0383e+07	3.13377e+07	46738864	8.00567e+07	2.92433e+07	6.55686e+07	5.13359e+07	9.23617e+07	6.11651e+07	1.14378e+08	5.5596e+07	1.92365e+07	2.1801e+07	1.58889e+07	3.66733e+07	1.29932e+07	5.46694e+07	5.76878e+07	5.68984e+07	1.03116e+07	6.5569e+07	3.9707e+07	97852037	5.74449e+07	7.1561e+07	59278515	1.64036e+07	4.58999e+07	79000172	7.01555e+07	1.18648e+06	3.24344e+07	2.1301e+07
K00382	4432	Bacteroides thetaiotaomicron	dihydrolipoamide dehydrogenase	Metabolism	Carbohydrate metabolism	Pyruvate metabolism	39.1753	38	1.17552e+07	3263828	1.73722e+07	4.82763e+07	27926480	10856027	25496485	2.28054e+07	20633415	16484906	39582530	42294528	2.73968e+07	46389548	34763027	3.95407e+07	2.68328e+07	3.59751e+07	4.69513e+07	30281642	29442370	1.74366e+07	3.43758e+07	14239285	3.60695e+07	4.6425e+07	3.726e+07	2.25865e+07	22575435	42716426	4.47367e+07	5.61507e+07	49405152	55539537	31661516	40062401	52223826	42711236	NA	19955617	30706258
K00383	3456	Escherichia coli	glutathione reductase (NADPH)	Metabolism	Metabolism of other amino acids	Glutathione metabolism	16.2791	7	NA	NA	NA	3.75896e+06	1.31852e+07	5.78344e+06	6.24695e+06	1.22537e+06	44657.5	NA	4.43968e+06	3.91285e+06	2.49569e+06	6.05726e+06	646821	390236	NA	2.49202e+06	4.9422e+06	1.45371e+06	1658044	1.62276e+06	1.23359e+06	NA	984102	2.76581e+06	2.93173e+06	3.13077e+06	1.41767e+06	NA	1.16875e+06	1.69083e+06	4.51071e+06	3.99916e+06	2.1223e+06	1.00272e+06	717384	1453541	NA	310914	4159586
K00384	844	Bacteroides thetaiotaomicron	thioredoxin reductase (NADPH)	Metabolism	Metabolism of other amino acids	Selenocompound metabolism	25	7	1.0088e+08	1.65687e+07	2.43178e+08	6.48799e+08	3.39853e+08	9.14443e+07	2.151e+08	379510235	2.10087e+08	69102968	4.18533e+08	3.45294e+08	1.5683e+08	2.83607e+08	3.09602e+08	5.00369e+08	3.98184e+08	3.22029e+08	3.30623e+08	2.15917e+08	1.05132e+08	1.57615e+08	3.25721e+08	2.34696e+08	3.15848e+08	3.5154e+08	2.42618e+08	1.99846e+08	2.05601e+08	2.01636e+08	4.00662e+08	3.38842e+08	2.40811e+08	2.31004e+08	1.97302e+08	1.95443e+08	2.84869e+08	2.1563e+08	1.51729e+07	1.43858e+08	1.41027e+08
K00384	3519	Escherichia coli	thioredoxin reductase (NADPH)	Metabolism	Metabolism of other amino acids	Selenocompound metabolism	25	7	NA	154626	976436	6.81785e+06	NA	7.59712e+06	1.45267e+07	3.89147e+06	NA	1.38072e+06	1.22809e+07	9.92876e+06	5.98638e+06	11851162	2.13226e+06	NA	658793	6.24202e+06	1.58827e+07	4.10388e+06	1.24596e+07	1.95942e+06	NA	1.64502e+06	770155	1.54153e+07	2.68595e+06	8221960	2.25031e+06	700275	1.17222e+06	1.932e+07	1.57778e+07	2.17372e+07	1.19284e+06	8.46237e+06	1.11031e+07	488873	322491	6.68777e+06	1.2181e+07
K00384	1089	Blautia sp.	thioredoxin reductase (NADPH)	Metabolism	Metabolism of other amino acids	Selenocompound metabolism	25	7	6.80561e+06	623557	8.59011e+06	6.55799e+06	1.95271e+06	8.4972e+06	2.86998e+06	1.96901e+07	1.00714e+07	4.09013e+06	9213752	4.7142e+06	2.66988e+06	2.53673e+06	21409500	1.0357e+07	1.15525e+07	1.02642e+07	1.3482e+07	9.96656e+06	5154051	17626367	6.94629e+06	1.30411e+07	9916612	1.44581e+07	6.76614e+06	7.62032e+06	20006208	5.43388e+06	1.36695e+07	9.20804e+06	1.12547e+07	1.34624e+07	1.49407e+07	1.08332e+07	9.64627e+06	7483350	1.46965e+07	9.90016e+06	4617670
K00384	3650	Blautia sp.	thioredoxin reductase (NADPH)	Metabolism	Metabolism of other amino acids	Selenocompound metabolism	25	7	NA	NA	NA	NA	NA	NA	NA	NA	NA	NA	NA	NA	NA	NA	NA	NA	NA	NA	NA	NA	NA	NA	NA	NA	NA	NA	NA	NA	NA	NA	NA	NA	NA	NA	NA	NA	NA	NA	NA	NA	NA
K00384	3238	Anaerostipes caccae	thioredoxin reductase (NADPH)	Metabolism	Metabolism of other amino acids	Selenocompound metabolism	25	7	NA	NA	NA	NA	NA	NA	NA	NA	NA	NA	NA	NA	NA	NA	NA	NA	NA	NA	NA	NA	NA	NA	NA	NA	NA	NA	NA	NA	NA	NA	NA	NA	NA	NA	NA	NA	NA	NA	NA	NA	NA
K00425	3897	Bacteroides thetaiotaomicron	cytochrome d ubiquinol oxidase subunit I	Environmental Information Processing	Signal transduction	Two-component system	3.65854	27	3.30045e+07	4.3537e+07	160644120	2.03197e+08	1.6771e+08	1.23188e+08	2.60037e+08	2.11569e+08	188688868	1.54504e+08	2.39307e+08	1.99825e+08	1.12226e+08	2.37794e+08	9.89651e+07	3.5589e+08	3.00824e+08	2.64945e+08	2.53583e+08	121019598	1.0646e+08	1.08497e+08	4.00715e+08	2.95103e+08	3.45376e+08	3.06886e+08	2.64977e+08	2.43047e+08	1.65274e+08	2.85014e+08	4.26088e+08	5.79586e+08	2.9859e+08	2.82445e+08	2.78675e+08	1.40885e+08	395304154	3.73382e+08	3.56738e+07	1.70394e+08	2.93072e+08
K00425	5182	Escherichia coli	cytochrome d ubiquinol oxidase subunit I	Environmental Information Processing	Signal transduction	Two-component system	3.65854	27	3.48369e+06	2.58606e+06	787045	3.69181e+07	7.98449e+07	4.47592e+07	58644497	20839548	9.32468e+06	1.14842e+06	3.37263e+07	6.81993e+07	5.55514e+07	96488835	1.80593e+07	13097633	1.59305e+07	3.04303e+07	3.70605e+07	5.62442e+07	10190503	1.53804e+07	14332430	1.85426e+07	2.10417e+07	7.22859e+07	6.89105e+07	2.8233e+07	1.90197e+07	3.29788e+06	1.00233e+07	1.42142e+07	1.28185e+07	2.12884e+07	2.22955e+07	14800513	9054709	3.66552e+06	518298	7.82394e+07	28808092
K00425	3897	Bacteroides thetaiotaomicron	cytochrome d ubiquinol oxidase subunit I	Metabolism	Energy metabolism	Oxidative phosphorylation	14.8837	32	3.30045e+07	4.3537e+07	160644120	2.03197e+08	1.6771e+08	1.23188e+08	2.60037e+08	2.11569e+08	188688868	1.54504e+08	2.39307e+08	1.99825e+08	1.12226e+08	2.37794e+08	9.89651e+07	3.5589e+08	3.00824e+08	2.64945e+08	2.53583e+08	121019598	1.0646e+08	1.08497e+08	4.00715e+08	2.95103e+08	3.45376e+08	3.06886e+08	2.64977e+08	2.43047e+08	1.65274e+08	2.85014e+08	4.26088e+08	5.79586e+08	2.9859e+08	2.82445e+08	2.78675e+08	1.40885e+08	395304154	3.73382e+08	3.56738e+07	1.70394e+08	2.93072e+08
K00425	5182	Escherichia coli	cytochrome d ubiquinol oxidase subunit I	Metabolism	Energy metabolism	Oxidative phosphorylation	14.8837	32	3.48369e+06	2.58606e+06	787045	3.69181e+07	7.98449e+07	4.47592e+07	58644497	20839548	9.32468e+06	1.14842e+06	3.37263e+07	6.81993e+07	5.55514e+07	96488835	1.80593e+07	13097633	1.59305e+07	3.04303e+07	3.70605e+07	5.62442e+07	10190503	1.53804e+07	14332430	1.85426e+07	2.10417e+07	7.22859e+07	6.89105e+07	2.8233e+07	1.90197e+07	3.29788e+06	1.00233e+07	1.42142e+07	1.28185e+07	2.12884e+07	2.22955e+07	14800513	9054709	3.66552e+06	518298	7.82394e+07	28808092
K00426	4642	Bacteroides thetaiotaomicron	cytochrome d ubiquinol oxidase subunit II	Environmental Information Processing	Signal transduction	Two-component system	3.65854	27	1.15081e+07	7.79681e+06	44430338	61367370	3.91572e+07	27241783	52133500	74025036	71947554	57097832	82520528	73991088	34203562	70443342	59058043	67464564	64928548	76254272	62018652	29865074	39088812	4.63213e+07	74531566	72912902	88040092	69545288	73591198	51531024	80332140	98801080	102400756	1.30384e+08	78324874	63294366	67867628	61632940	111908296	100911056	1.25303e+07	6.51049e+07	68551606
K00426	1539	Escherichia coli	cytochrome d ubiquinol oxidase subunit II	Environmental Information Processing	Signal transduction	Two-component system	3.65854	27	NA	NA	778109	6562067	4.80239e+06	6643631	1.52086e+07	3584626	2.0326e+06	NA	4.43086e+06	6.38204e+06	5.79354e+06	1.30303e+07	2.42683e+06	2251908	2.04683e+06	7.81989e+06	6.73349e+06	3.40358e+06	2.67877e+06	3801715	4.45053e+06	3.2096e+06	4.55579e+06	5.97608e+06	5.78752e+06	6.88335e+06	4537579	3.28776e+06	2.11875e+06	3.1696e+06	9.46416e+06	6.96829e+06	4741619	4.03765e+06	2.77955e+06	1.23553e+06	NA	1.12999e+07	6553534
K00426	4642	Bacteroides thetaiotaomicron	cytochrome d ubiquinol oxidase subunit II	Metabolism	Energy metabolism	Oxidative phosphorylation	14.8837	32	1.15081e+07	7.79681e+06	44430338	61367370	3.91572e+07	27241783	52133500	74025036	71947554	57097832	82520528	73991088	34203562	70443342	59058043	67464564	64928548	76254272	62018652	29865074	39088812	4.63213e+07	74531566	72912902	88040092	69545288	73591198	51531024	80332140	98801080	102400756	1.30384e+08	78324874	63294366	67867628	61632940	111908296	100911056	1.25303e+07	6.51049e+07	68551606
K00426	1539	Escherichia coli	cytochrome d ubiquinol oxidase subunit II	Metabolism	Energy metabolism	Oxidative phosphorylation	14.8837	32	NA	NA	778109	6562067	4.80239e+06	6643631	1.52086e+07	3584626	2.0326e+06	NA	4.43086e+06	6.38204e+06	5.79354e+06	1.30303e+07	2.42683e+06	2251908	2.04683e+06	7.81989e+06	6.73349e+06	3.40358e+06	2.67877e+06	3801715	4.45053e+06	3.2096e+06	4.55579e+06	5.97608e+06	5.78752e+06	6.88335e+06	4537579	3.28776e+06	2.11875e+06	3.1696e+06	9.46416e+06	6.96829e+06	4741619	4.03765e+06	2.77955e+06	1.23553e+06	NA	1.12999e+07	6553534
K00432	4145	Bacteroides thetaiotaomicron	glutathione peroxidase	Metabolism	Lipid metabolism	Arachidonic acid metabolism	0	0	8.92814e+06	1.34593e+06	1.32975e+07	4.41895e+07	2146732	9.14265e+06	1.11315e+07	2.66985e+07	1.21629e+07	4.36535e+06	1.05635e+07	4.33695e+07	7.69946e+06	1.01235e+07	1.32193e+07	3.25306e+07	2.55346e+07	2.62117e+07	3.15198e+07	9.24791e+06	636512	10663365	3.21548e+07	1.59587e+07	20617549	1.735e+07	1.42695e+07	7.53922e+06	4.94251e+07	4.28026e+07	5.40366e+07	2.13026e+07	1.46449e+07	1.10424e+07	2.19184e+07	3.31954e+07	5.26262e+07	3.78127e+07	NA	7.7385e+06	1.06344e+07
K00432	4145	Bacteroides thetaiotaomicron	glutathione peroxidase	Metabolism	Metabolism of other amino acids	Glutathione metabolism	16.2791	7	8.92814e+06	1.34593e+06	1.32975e+07	4.41895e+07	2146732	9.14265e+06	1.11315e+07	2.66985e+07	1.21629e+07	4.36535e+06	1.05635e+07	4.33695e+07	7.69946e+06	1.01235e+07	1.32193e+07	3.25306e+07	2.55346e+07	2.62117e+07	3.15198e+07	9.24791e+06	636512	10663365	3.21548e+07	1.59587e+07	20617549	1.735e+07	1.42695e+07	7.53922e+06	4.94251e+07	4.28026e+07	5.40366e+07	2.13026e+07	1.46449e+07	1.10424e+07	2.19184e+07	3.31954e+07	5.26262e+07	3.78127e+07	NA	7.7385e+06	1.06344e+07
K00525	2296	Bacteroides thetaiotaomicron	ribonucleoside-diphosphate reductase alpha chain	Genetic Information Processing	Replication and repair	DNA repair and recombination proteins	9.82801	40	3.42839e+08	3.0318e+08	1146036438	1949511553	1386339335	1070475334	2006667027	1371448866	1274358902	6.49204e+08	1488757004	1515323172	1101367152	2042176749	1188927112	1919585001	1649704420	1689842581	1616139199	1246876585	9.93965e+08	1229650323	1544058639	1266701337	1595831338	1996289915	1728883547	1265484730	1111026154	1255553785	1664539621	2100370994	2423354357	2194107094	2332090805	1240601957	1914657043	1641211206	3.52696e+08	1763855854	1883100351
K00525	2553	Escherichia coli	ribonucleoside-diphosphate reductase alpha chain	Genetic Information Processing	Replication and repair	DNA repair and recombination proteins	9.82801	40	298432	47021.2	343870	9.87616e+06	2.87713e+06	12874628	1.74717e+07	3.29705e+06	2.87811e+06	1.41771e+06	6.52192e+06	7.15183e+06	5900059	8.81149e+06	3.06133e+06	1.69745e+06	2.21618e+06	5.53121e+06	5.36956e+06	1.83451e+06	3.27341e+06	4.32133e+06	4.27495e+06	625262	2.58863e+06	1.73852e+06	6100140	8.36822e+06	4.32018e+06	521645	NA	1.61547e+06	6.2323e+06	4.26762e+06	3.9914e+06	650150	2.29806e+06	2.58027e+06	NA	4198592	1.1484e+07
K00525	2296	Bacteroides thetaiotaomicron	ribonucleoside-diphosphate reductase alpha chain	Metabolism	Nucleotide metabolism	Purine metabolism	15.6364	43	3.42839e+08	3.0318e+08	1146036438	1949511553	1386339335	1070475334	2006667027	1371448866	1274358902	6.49204e+08	1488757004	1515323172	1101367152	2042176749	1188927112	1919585001	1649704420	1689842581	1616139199	1246876585	9.93965e+08	1229650323	1544058639	1266701337	1595831338	1996289915	1728883547	1265484730	1111026154	1255553785	1664539621	2100370994	2423354357	2194107094	2332090805	1240601957	1914657043	1641211206	3.52696e+08	1763855854	1883100351
K00525	2553	Escherichia coli	ribonucleoside-diphosphate reductase alpha chain	Metabolism	Nucleotide metabolism	Purine metabolism	15.6364	43	298432	47021.2	343870	9.87616e+06	2.87713e+06	12874628	1.74717e+07	3.29705e+06	2.87811e+06	1.41771e+06	6.52192e+06	7.15183e+06	5900059	8.81149e+06	3.06133e+06	1.69745e+06	2.21618e+06	5.53121e+06	5.36956e+06	1.83451e+06	3.27341e+06	4.32133e+06	4.27495e+06	625262	2.58863e+06	1.73852e+06	6100140	8.36822e+06	4.32018e+06	521645	NA	1.61547e+06	6.2323e+06	4.26762e+06	3.9914e+06	650150	2.29806e+06	2.58027e+06	NA	4198592	1.1484e+07
K00525	2296	Bacteroides thetaiotaomicron	ribonucleoside-diphosphate reductase alpha chain	Metabolism	Nucleotide metabolism	Pyrimidine metabolism	21.7143	38	3.42839e+08	3.0318e+08	1146036438	1949511553	1386339335	1070475334	2006667027	1371448866	1274358902	6.49204e+08	1488757004	1515323172	1101367152	2042176749	1188927112	1919585001	1649704420	1689842581	1616139199	1246876585	9.93965e+08	1229650323	1544058639	1266701337	1595831338	1996289915	1728883547	1265484730	1111026154	1255553785	1664539621	2100370994	2423354357	2194107094	2332090805	1240601957	1914657043	1641211206	3.52696e+08	1763855854	1883100351
K00525	2553	Escherichia coli	ribonucleoside-diphosphate reductase alpha chain	Metabolism	Nucleotide metabolism	Pyrimidine metabolism	21.7143	38	298432	47021.2	343870	9.87616e+06	2.87713e+06	12874628	1.74717e+07	3.29705e+06	2.87811e+06	1.41771e+06	6.52192e+06	7.15183e+06	5900059	8.81149e+06	3.06133e+06	1.69745e+06	2.21618e+06	5.53121e+06	5.36956e+06	1.83451e+06	3.27341e+06	4.32133e+06	4.27495e+06	625262	2.58863e+06	1.73852e+06	6100140	8.36822e+06	4.32018e+06	521645	NA	1.61547e+06	6.2323e+06	4.26762e+06	3.9914e+06	650150	2.29806e+06	2.58027e+06	NA	4198592	1.1484e+07
K00526	3574	Escherichia coli	ribonucleoside-diphosphate reductase beta chain	Genetic Information Processing	Replication and repair	DNA repair and recombination proteins	9.82801	40	NA	NA	NA	NA	NA	784593	2210533	NA	NA	NA	NA	NA	NA	NA	NA	NA	NA	NA	NA	NA	NA	NA	NA	NA	NA	NA	NA	958124	NA	NA	NA	NA	NA	NA	NA	NA	NA	NA	NA	NA	781890
K00526	3574	Escherichia coli	ribonucleoside-diphosphate reductase beta chain	Metabolism	Nucleotide metabolism	Purine metabolism	15.6364	43	NA	NA	NA	NA	NA	784593	2210533	NA	NA	NA	NA	NA	NA	NA	NA	NA	NA	NA	NA	NA	NA	NA	NA	NA	NA	NA	NA	958124	NA	NA	NA	NA	NA	NA	NA	NA	NA	NA	NA	NA	781890
K00526	3574	Escherichia coli	ribonucleoside-diphosphate reductase beta chain	Metabolism	Nucleotide metabolism	Pyrimidine metabolism	21.7143	38	NA	NA	NA	NA	NA	784593	2210533	NA	NA	NA	NA	NA	NA	NA	NA	NA	NA	NA	NA	NA	NA	NA	NA	NA	NA	NA	NA	958124	NA	NA	NA	NA	NA	NA	NA	NA	NA	NA	NA	NA	781890
K00548	3627	Heterogeneous	5-methyltetrahydrofolate--homocysteine methyltransferase	Metabolism	Amino acid metabolism	Cysteine and methionine metabolism	20.202	20	2.8608e+07	6.47054e+06	8.46155e+07	1.46858e+08	5.30029e+07	4.15878e+07	9.32909e+07	1.35899e+08	9.56302e+07	7.21154e+07	9.10536e+07	9.77787e+07	5.93502e+07	1.10509e+08	2.08232e+08	1.24952e+08	9.99163e+07	1.44162e+08	9.73719e+07	8.33528e+07	6.25653e+07	8.82674e+07	1.03587e+08	7.25771e+07	9.88848e+07	1.24478e+08	1.10726e+08	8.89413e+07	1.56298e+08	8.28969e+07	1.06214e+08	9.96559e+07	1.15319e+08	1.06313e+08	1.16015e+08	6.80696e+07	9.24197e+07	132052050	1.53006e+07	8.11915e+07	7.72173e+07
K00548	2078	Bacteroides thetaiotaomicron	5-methyltetrahydrofolate--homocysteine methyltransferase	Metabolism	Amino acid metabolism	Cysteine and methionine metabolism	20.202	20	2.39023e+06	771402	2.9243e+06	3.22872e+07	11385973	8.89076e+06	1.57366e+07	1.96767e+07	1.50638e+07	1.04902e+07	1.16393e+07	1.9645e+07	1.24425e+07	2.07506e+07	1.52422e+07	3.09213e+07	17453544	1.98369e+07	1.78891e+07	2908786	9.7641e+06	1.36258e+07	2.7326e+07	1.68938e+07	2.24001e+07	1.91027e+07	1.49405e+07	2.24906e+06	1.66314e+07	1.57634e+07	2.40103e+07	2.53401e+07	7.64199e+06	2.23734e+07	2.1133e+07	1.50714e+07	2.07106e+07	1.51963e+07	699146	3.49463e+06	4.07691e+06
K00548	2409	Blautia sp.	5-methyltetrahydrofolate--homocysteine methyltransferase	Metabolism	Amino acid metabolism	Cysteine and methionine metabolism	20.202	20	3.36866e+06	NA	6.25265e+07	3.98738e+07	3.57e+07	1.02452e+07	1.26058e+07	3.85473e+07	2.5218e+07	900539	1.76042e+07	1.17201e+07	7.33269e+06	9.00967e+06	1.64887e+07	2.79358e+07	2.04133e+07	1.66874e+07	1.44276e+07	9.5402e+06	5.07315e+06	1.75643e+07	1.32186e+07	9.15295e+06	1.99249e+07	2.02598e+07	1.38738e+07	8.22085e+06	1.43253e+07	7.34376e+06	1.52355e+07	1.56734e+07	1.25173e+07	1.08758e+07	2.55733e+07	1.36953e+07	1.4135e+07	1.31738e+07	2.439e+06	3.79935e+07	1.37388e+07
K00548	3627	Heterogeneous	5-methyltetrahydrofolate--homocysteine methyltransferase	Metabolism	Metabolism of cofactors and vitamins	One carbon pool by folate	39.3939	13	2.8608e+07	6.47054e+06	8.46155e+07	1.46858e+08	5.30029e+07	4.15878e+07	9.32909e+07	1.35899e+08	9.56302e+07	7.21154e+07	9.10536e+07	9.77787e+07	5.93502e+07	1.10509e+08	2.08232e+08	1.24952e+08	9.99163e+07	1.44162e+08	9.73719e+07	8.33528e+07	6.25653e+07	8.82674e+07	1.03587e+08	7.25771e+07	9.88848e+07	1.24478e+08	1.10726e+08	8.89413e+07	1.56298e+08	8.28969e+07	1.06214e+08	9.96559e+07	1.15319e+08	1.06313e+08	1.16015e+08	6.80696e+07	9.24197e+07	132052050	1.53006e+07	8.11915e+07	7.72173e+07
K00548	2078	Bacteroides thetaiotaomicron	5-methyltetrahydrofolate--homocysteine methyltransferase	Metabolism	Metabolism of cofactors and vitamins	One carbon pool by folate	39.3939	13	2.39023e+06	771402	2.9243e+06	3.22872e+07	11385973	8.89076e+06	1.57366e+07	1.96767e+07	1.50638e+07	1.04902e+07	1.16393e+07	1.9645e+07	1.24425e+07	2.07506e+07	1.52422e+07	3.09213e+07	17453544	1.98369e+07	1.78891e+07	2908786	9.7641e+06	1.36258e+07	2.7326e+07	1.68938e+07	2.24001e+07	1.91027e+07	1.49405e+07	2.24906e+06	1.66314e+07	1.57634e+07	2.40103e+07	2.53401e+07	7.64199e+06	2.23734e+07	2.1133e+07	1.50714e+07	2.07106e+07	1.51963e+07	699146	3.49463e+06	4.07691e+06
K00548	2409	Blautia sp.	5-methyltetrahydrofolate--homocysteine methyltransferase	Metabolism	Metabolism of cofactors and vitamins	One carbon pool by folate	39.3939	13	3.36866e+06	NA	6.25265e+07	3.98738e+07	3.57e+07	1.02452e+07	1.26058e+07	3.85473e+07	2.5218e+07	900539	1.76042e+07	1.17201e+07	7.33269e+06	9.00967e+06	1.64887e+07	2.79358e+07	2.04133e+07	1.66874e+07	1.44276e+07	9.5402e+06	5.07315e+06	1.75643e+07	1.32186e+07	9.15295e+06	1.99249e+07	2.02598e+07	1.38738e+07	8.22085e+06	1.43253e+07	7.34376e+06	1.52355e+07	1.56734e+07	1.25173e+07	1.08758e+07	2.55733e+07	1.36953e+07	1.4135e+07	1.31738e+07	2.439e+06	3.79935e+07	1.37388e+07
K00548	3627	Heterogeneous	5-methyltetrahydrofolate--homocysteine methyltransferase	Metabolism	Metabolism of other amino acids	Selenocompound metabolism	25	7	2.8608e+07	6.47054e+06	8.46155e+07	1.46858e+08	5.30029e+07	4.15878e+07	9.32909e+07	1.35899e+08	9.56302e+07	7.21154e+07	9.10536e+07	9.77787e+07	5.93502e+07	1.10509e+08	2.08232e+08	1.24952e+08	9.99163e+07	1.44162e+08	9.73719e+07	8.33528e+07	6.25653e+07	8.82674e+07	1.03587e+08	7.25771e+07	9.88848e+07	1.24478e+08	1.10726e+08	8.89413e+07	1.56298e+08	8.28969e+07	1.06214e+08	9.96559e+07	1.15319e+08	1.06313e+08	1.16015e+08	6.80696e+07	9.24197e+07	132052050	1.53006e+07	8.11915e+07	7.72173e+07
K00548	2078	Bacteroides thetaiotaomicron	5-methyltetrahydrofolate--homocysteine methyltransferase	Metabolism	Metabolism of other amino acids	Selenocompound metabolism	25	7	2.39023e+06	771402	2.9243e+06	3.22872e+07	11385973	8.89076e+06	1.57366e+07	1.96767e+07	1.50638e+07	1.04902e+07	1.16393e+07	1.9645e+07	1.24425e+07	2.07506e+07	1.52422e+07	3.09213e+07	17453544	1.98369e+07	1.78891e+07	2908786	9.7641e+06	1.36258e+07	2.7326e+07	1.68938e+07	2.24001e+07	1.91027e+07	1.49405e+07	2.24906e+06	1.66314e+07	1.57634e+07	2.40103e+07	2.53401e+07	7.64199e+06	2.23734e+07	2.1133e+07	1.50714e+07	2.07106e+07	1.51963e+07	699146	3.49463e+06	4.07691e+06
K00548	2409	Blautia sp.	5-methyltetrahydrofolate--homocysteine methyltransferase	Metabolism	Metabolism of other amino acids	Selenocompound metabolism	25	7	3.36866e+06	NA	6.25265e+07	3.98738e+07	3.57e+07	1.02452e+07	1.26058e+07	3.85473e+07	2.5218e+07	900539	1.76042e+07	1.17201e+07	7.33269e+06	9.00967e+06	1.64887e+07	2.79358e+07	2.04133e+07	1.66874e+07	1.44276e+07	9.5402e+06	5.07315e+06	1.75643e+07	1.32186e+07	9.15295e+06	1.99249e+07	2.02598e+07	1.38738e+07	8.22085e+06	1.43253e+07	7.34376e+06	1.52355e+07	1.56734e+07	1.25173e+07	1.08758e+07	2.55733e+07	1.36953e+07	1.4135e+07	1.31738e+07	2.439e+06	3.79935e+07	1.37388e+07
K00549	NA	NA	5-methyltetrahydropteroyltriglutamate--homocysteine methyltransferase	Metabolism	Amino acid metabolism	Cysteine and methionine metabolism	20.202	20	NA	NA	NA	NA	NA	NA	NA	NA	NA	NA	NA	NA	NA	NA	NA	NA	NA	NA	NA	NA	NA	NA	NA	NA	NA	NA	NA	NA	NA	NA	NA	NA	NA	NA	NA	NA	NA	NA	NA	NA	NA
K00549	NA	NA	5-methyltetrahydropteroyltriglutamate--homocysteine methyltransferase	Metabolism	Metabolism of other amino acids	Selenocompound metabolism	25	7	NA	NA	NA	NA	NA	NA	NA	NA	NA	NA	NA	NA	NA	NA	NA	NA	NA	NA	NA	NA	NA	NA	NA	NA	NA	NA	NA	NA	NA	NA	NA	NA	NA	NA	NA	NA	NA	NA	NA	NA	NA
K00554	4509	Blautia sp.	tRNA (guanine37-N1)-methyltransferase	Genetic Information Processing	Translation	Transfer RNA biogenesis	17.623	43	810270	NA	1.26577e+06	2.49409e+06	NA	279443	360982	3372686	507166	NA	1949237	750782	438678	711337	1.93045e+06	2.26589e+06	1818627	1.41686e+06	1.9714e+06	584276	423111	462312	1.90472e+06	347025	679177	821522	545526	604502	1.04985e+06	1.14785e+06	3084104	1.8776e+06	1.63037e+06	1888306	1.92173e+06	2.292e+06	958080	982349	NA	185036	1.04211e+06
K00554	593	Bacteroides thetaiotaomicron	tRNA (guanine37-N1)-methyltransferase	Genetic Information Processing	Translation	Transfer RNA biogenesis	17.623	43	2.22227e+06	474265	361337	5.84989e+06	2.12803e+06	NA	NA	3.83892e+06	NA	NA	5094195	NA	1.8699e+06	3.17998e+06	738122	1.32145e+06	887332	3.15578e+06	5.497e+06	1.86936e+06	NA	NA	999423	NA	681091	5989533	NA	384781	1.20984e+06	663378	4.22997e+06	4.75508e+06	4.25316e+06	6.18766e+06	4.06477e+06	1.32141e+06	1.76953e+06	811919	NA	536980	NA
K00557	3409	Escherichia coli	tRNA (uracil-5-)-methyltransferase	Genetic Information Processing	Translation	Transfer RNA biogenesis	17.623	43	NA	896710	1.73505e+06	NA	NA	1.18255e+06	2.644e+06	NA	960437	NA	2.44594e+06	NA	NA	2816497	1.40282e+06	2.41949e+06	2.00957e+06	1.96439e+06	1.52621e+06	NA	NA	1.73953e+06	3.72012e+06	NA	1.37552e+06	1.02778e+06	2.09206e+06	851095	1905099	1.54215e+06	NA	NA	NA	1.25895e+06	1.66388e+06	NA	NA	NA	53365.8	NA	1.67618e+06
K00558	5020	Bacteroides thetaiotaomicron	DNA (cytosine-5)-methyltransferase 1	Cellular Processes	Transport and catabolism	Prokaryotic Defense System	8.24176	15	1.3139e+07	13123168	55003405	4.77639e+07	1178916	1.12495e+06	1.70548e+06	6.97407e+07	35009000	NA	NA	2.66829e+06	2.14082e+06	3.5373e+06	6.79055e+07	63401346	4.01166e+07	4.06631e+07	2.51518e+06	1.68992e+06	1438421	4.66482e+07	5.92101e+07	2.19202e+07	4.13616e+07	2319237	2.26553e+06	NA	96646136	1.98051e+06	3.79937e+06	3.76926e+06	4.44927e+06	3.91034e+06	3.09914e+06	2995596	3.60377e+06	4083217	5605086	4590894	4.40299e+06
K00558	3933	Blautia sp.	DNA (cytosine-5)-methyltransferase 1	Cellular Processes	Transport and catabolism	Prokaryotic Defense System	8.24176	15	NA	NA	NA	NA	NA	NA	NA	NA	NA	NA	NA	NA	NA	NA	NA	NA	NA	NA	NA	NA	NA	NA	NA	NA	NA	NA	NA	NA	NA	NA	NA	NA	NA	NA	NA	NA	NA	NA	NA	NA	NA
K00558	5020	Bacteroides thetaiotaomicron	DNA (cytosine-5)-methyltransferase 1	Genetic Information Processing	Replication and repair	Chromosome and associated proteins	2.60618	27	1.3139e+07	13123168	55003405	4.77639e+07	1178916	1.12495e+06	1.70548e+06	6.97407e+07	35009000	NA	NA	2.66829e+06	2.14082e+06	3.5373e+06	6.79055e+07	63401346	4.01166e+07	4.06631e+07	2.51518e+06	1.68992e+06	1438421	4.66482e+07	5.92101e+07	2.19202e+07	4.13616e+07	2319237	2.26553e+06	NA	96646136	1.98051e+06	3.79937e+06	3.76926e+06	4.44927e+06	3.91034e+06	3.09914e+06	2995596	3.60377e+06	4083217	5605086	4590894	4.40299e+06
K00558	3933	Blautia sp.	DNA (cytosine-5)-methyltransferase 1	Genetic Information Processing	Replication and repair	Chromosome and associated proteins	2.60618	27	NA	NA	NA	NA	NA	NA	NA	NA	NA	NA	NA	NA	NA	NA	NA	NA	NA	NA	NA	NA	NA	NA	NA	NA	NA	NA	NA	NA	NA	NA	NA	NA	NA	NA	NA	NA	NA	NA	NA	NA	NA
K00558	5020	Bacteroides thetaiotaomicron	DNA (cytosine-5)-methyltransferase 1	Genetic Information Processing	Replication and repair	DNA replication proteins	11.8644	21	1.3139e+07	13123168	55003405	4.77639e+07	1178916	1.12495e+06	1.70548e+06	6.97407e+07	35009000	NA	NA	2.66829e+06	2.14082e+06	3.5373e+06	6.79055e+07	63401346	4.01166e+07	4.06631e+07	2.51518e+06	1.68992e+06	1438421	4.66482e+07	5.92101e+07	2.19202e+07	4.13616e+07	2319237	2.26553e+06	NA	96646136	1.98051e+06	3.79937e+06	3.76926e+06	4.44927e+06	3.91034e+06	3.09914e+06	2995596	3.60377e+06	4083217	5605086	4590894	4.40299e+06
K00558	3933	Blautia sp.	DNA (cytosine-5)-methyltransferase 1	Genetic Information Processing	Replication and repair	DNA replication proteins	11.8644	21	NA	NA	NA	NA	NA	NA	NA	NA	NA	NA	NA	NA	NA	NA	NA	NA	NA	NA	NA	NA	NA	NA	NA	NA	NA	NA	NA	NA	NA	NA	NA	NA	NA	NA	NA	NA	NA	NA	NA	NA	NA
K00558	5020	Bacteroides thetaiotaomicron	DNA (cytosine-5)-methyltransferase 1	Metabolism	Amino acid metabolism	Cysteine and methionine metabolism	20.202	20	1.3139e+07	13123168	55003405	4.77639e+07	1178916	1.12495e+06	1.70548e+06	6.97407e+07	35009000	NA	NA	2.66829e+06	2.14082e+06	3.5373e+06	6.79055e+07	63401346	4.01166e+07	4.06631e+07	2.51518e+06	1.68992e+06	1438421	4.66482e+07	5.92101e+07	2.19202e+07	4.13616e+07	2319237	2.26553e+06	NA	96646136	1.98051e+06	3.79937e+06	3.76926e+06	4.44927e+06	3.91034e+06	3.09914e+06	2995596	3.60377e+06	4083217	5605086	4590894	4.40299e+06
K00558	3933	Blautia sp.	DNA (cytosine-5)-methyltransferase 1	Metabolism	Amino acid metabolism	Cysteine and methionine metabolism	20.202	20	NA	NA	NA	NA	NA	NA	NA	NA	NA	NA	NA	NA	NA	NA	NA	NA	NA	NA	NA	NA	NA	NA	NA	NA	NA	NA	NA	NA	NA	NA	NA	NA	NA	NA	NA	NA	NA	NA	NA	NA	NA
K00560	1731	Bacteroides thetaiotaomicron	thymidylate synthase	Metabolism	Metabolism of cofactors and vitamins	One carbon pool by folate	39.3939	13	1.03387e+07	7.81496e+06	1.33385e+07	4.03732e+07	1.37766e+07	5.50476e+06	1.73729e+07	1.17475e+07	1.36913e+07	6.2164e+06	3.17621e+07	1.2747e+07	1.46838e+07	3.57244e+07	8.1585e+06	4.29968e+07	1.4027e+07	2.83701e+07	24528515	1.45698e+07	1.63483e+07	1.43327e+07	1.16156e+07	1.17082e+07	2.29094e+07	1.1158e+07	1.20902e+07	9.60858e+06	2.12096e+07	1.51608e+07	3.16773e+07	3.9598e+07	4.12689e+07	3.26352e+07	3.9855e+07	1.91868e+07	2.77377e+07	2.30985e+07	2.15956e+06	1.44383e+07	14736463
K00560	4411	Heterogeneous	thymidylate synthase	Metabolism	Metabolism of cofactors and vitamins	One carbon pool by folate	39.3939	13	3.23767e+06	NA	1.09234e+07	1.21308e+07	785428	3.01258e+06	3.3492e+06	2.10458e+07	1.27824e+07	4.05478e+06	16210112	8.67582e+06	4.87008e+06	7052992	1.69057e+07	10804437	9686338	9124464	9.61846e+06	7361287	4466485	1.11903e+07	9.6102e+06	NA	5825799	5.37085e+06	4.45042e+06	NA	17080138	1.26527e+07	1.08561e+07	10976027	9833383	11058600	1.20742e+07	15474672	1.39116e+07	9591838	497168	8997729	8706220
K00560	1731	Bacteroides thetaiotaomicron	thymidylate synthase	Metabolism	Nucleotide metabolism	Pyrimidine metabolism	21.7143	38	1.03387e+07	7.81496e+06	1.33385e+07	4.03732e+07	1.37766e+07	5.50476e+06	1.73729e+07	1.17475e+07	1.36913e+07	6.2164e+06	3.17621e+07	1.2747e+07	1.46838e+07	3.57244e+07	8.1585e+06	4.29968e+07	1.4027e+07	2.83701e+07	24528515	1.45698e+07	1.63483e+07	1.43327e+07	1.16156e+07	1.17082e+07	2.29094e+07	1.1158e+07	1.20902e+07	9.60858e+06	2.12096e+07	1.51608e+07	3.16773e+07	3.9598e+07	4.12689e+07	3.26352e+07	3.9855e+07	1.91868e+07	2.77377e+07	2.30985e+07	2.15956e+06	1.44383e+07	14736463
K00560	4411	Heterogeneous	thymidylate synthase	Metabolism	Nucleotide metabolism	Pyrimidine metabolism	21.7143	38	3.23767e+06	NA	1.09234e+07	1.21308e+07	785428	3.01258e+06	3.3492e+06	2.10458e+07	1.27824e+07	4.05478e+06	16210112	8.67582e+06	4.87008e+06	7052992	1.69057e+07	10804437	9686338	9124464	9.61846e+06	7361287	4466485	1.11903e+07	9.6102e+06	NA	5825799	5.37085e+06	4.45042e+06	NA	17080138	1.26527e+07	1.08561e+07	10976027	9833383	11058600	1.20742e+07	15474672	1.39116e+07	9591838	497168	8997729	8706220
K00564	NA	NA	16S rRNA (guanine1207-N2)-methyltransferase	Genetic Information Processing	Translation	Ribosome biogenesis	6.07595	24	NA	NA	NA	NA	NA	NA	NA	NA	NA	NA	NA	NA	NA	NA	NA	NA	NA	NA	NA	NA	NA	NA	NA	NA	NA	NA	NA	NA	NA	NA	NA	NA	NA	NA	NA	NA	NA	NA	NA	NA	NA
K00566	4819	Bacteroides thetaiotaomicron	tRNA-uridine 2-sulfurtransferase	Genetic Information Processing	Folding, sorting and degradation	Sulfur relay system	3.57143	1	9.80881e+06	NA	1.23656e+07	46307135	1.20828e+07	3.39111e+06	1.8403e+07	23697004	8.2212e+06	4.05388e+06	2.13358e+07	1.2245e+07	1.40973e+07	18497405	1.11296e+07	2.35853e+07	21879459	2.82282e+07	25884473	1.2157e+07	8.1369e+06	9.03321e+06	1.72208e+07	1.25781e+07	4.28603e+07	6.42623e+07	22746281	2.4278e+07	1.14043e+07	1.10198e+07	2.91565e+07	2.4755e+07	21987477	25115845	27342620	1.46873e+07	1.67527e+07	1.45704e+07	NA	1.66735e+07	15733395
K00566	3239	Blautia sp.	tRNA-uridine 2-sulfurtransferase	Genetic Information Processing	Folding, sorting and degradation	Sulfur relay system	3.57143	1	2.90199e+06	343201	4.97351e+06	6279113	NA	1.37589e+06	3.14148e+06	15046732	13242889	5989045	12170544	6.67199e+06	4597530	5.81377e+06	12203800	11715125	10981740	6.14705e+06	11144007	11062699	7747856	10588140	5957835	9434593	7187345	6837625	6.14345e+06	7154559	15569786	12280011	12700896	13915633	12284684	13448728	15869877	11235207	15465286	14138897	7.29934e+06	14961632	12311948
K00566	4819	Bacteroides thetaiotaomicron	tRNA-uridine 2-sulfurtransferase	Genetic Information Processing	Translation	Transfer RNA biogenesis	17.623	43	9.80881e+06	NA	1.23656e+07	46307135	1.20828e+07	3.39111e+06	1.8403e+07	23697004	8.2212e+06	4.05388e+06	2.13358e+07	1.2245e+07	1.40973e+07	18497405	1.11296e+07	2.35853e+07	21879459	2.82282e+07	25884473	1.2157e+07	8.1369e+06	9.03321e+06	1.72208e+07	1.25781e+07	4.28603e+07	6.42623e+07	22746281	2.4278e+07	1.14043e+07	1.10198e+07	2.91565e+07	2.4755e+07	21987477	25115845	27342620	1.46873e+07	1.67527e+07	1.45704e+07	NA	1.66735e+07	15733395
K00566	3239	Blautia sp.	tRNA-uridine 2-sulfurtransferase	Genetic Information Processing	Translation	Transfer RNA biogenesis	17.623	43	2.90199e+06	343201	4.97351e+06	6279113	NA	1.37589e+06	3.14148e+06	15046732	13242889	5989045	12170544	6.67199e+06	4597530	5.81377e+06	12203800	11715125	10981740	6.14705e+06	11144007	11062699	7747856	10588140	5957835	9434593	7187345	6837625	6.14345e+06	7154559	15569786	12280011	12700896	13915633	12284684	13448728	15869877	11235207	15465286	14138897	7.29934e+06	14961632	12311948
K00567	NA	NA	methylated-DNA-[protein]-cysteine S-methyltransferase	Genetic Information Processing	Replication and repair	DNA repair and recombination proteins	9.82801	40	NA	NA	NA	NA	NA	NA	NA	NA	NA	NA	NA	NA	NA	NA	NA	NA	NA	NA	NA	NA	NA	NA	NA	NA	NA	NA	NA	NA	NA	NA	NA	NA	NA	NA	NA	NA	NA	NA	NA	NA	NA
K00568	NA	NA	2-polyprenyl-6-hydroxyphenyl methylase / 3-demethylubiquinone-9 3-methyltransferase	Metabolism	Metabolism of cofactors and vitamins	Ubiquinone and other terpenoid-quinone biosynthesis	5.35714	3	NA	NA	NA	NA	NA	NA	NA	NA	NA	NA	NA	NA	NA	NA	NA	NA	NA	NA	NA	NA	NA	NA	NA	NA	NA	NA	NA	NA	NA	NA	NA	NA	NA	NA	NA	NA	NA	NA	NA	NA	NA
K00595	NA	NA	precorrin-6Y C5,15-methyltransferase (decarboxylating)	Metabolism	Metabolism of cofactors and vitamins	Porphyrin and chlorophyll metabolism	10.4839	13	NA	NA	NA	NA	NA	NA	NA	NA	NA	NA	NA	NA	NA	NA	NA	NA	NA	NA	NA	NA	NA	NA	NA	NA	NA	NA	NA	NA	NA	NA	NA	NA	NA	NA	NA	NA	NA	NA	NA	NA	NA
K00600	1069	Heterogeneous	glycine hydroxymethyltransferase	Metabolism	Amino acid metabolism	Glycine, serine and threonine metabolism	22.3404	21	4.96104e+08	1.27596e+08	1670028550	2713111882	9.89421e+08	1198154970	2728607601	2190675332	1986722577	1303616577	2444071435	2448785316	1658497367	3146168139	2119565014	2854470529	2515033823	2747205882	3040569124	2695258646	2281302969	2138437176	2403565438	1960188082	2640900651	2761247516	2559623770	2258457633	2165860814	1812452874	2567998098	2840948831	2983273358	3504861125	3550196424	2112674791	2694657472	2249554716	1232468182	3011889397	3010490480
K00600	2807	Blautia sp.	glycine hydroxymethyltransferase	Metabolism	Amino acid metabolism	Glycine, serine and threonine metabolism	22.3404	21	21235337	3.60358e+06	2.66627e+07	3.8521e+07	13690568	1.57344e+07	3.05098e+07	1.47701e+08	8.67816e+07	3.62831e+07	9.58316e+07	4.52323e+07	2.98762e+07	54865014	9.98445e+07	1.0136e+08	7.82246e+07	4.0327e+07	6.66046e+07	4.55209e+07	4.38674e+07	7.97227e+07	76817265	4.80433e+07	5.01088e+07	2.33875e+07	3.00043e+07	3.28429e+07	209820645	94231510	7.76493e+07	1.08529e+08	1.1768e+08	1.21154e+08	1.20071e+08	1.4767e+08	101234893	79570687	5.44001e+07	1.20874e+08	1.0629e+08
K00600	2611	Escherichia coli	glycine hydroxymethyltransferase	Metabolism	Amino acid metabolism	Glycine, serine and threonine metabolism	22.3404	21	1.68649e+08	985694	3.6455e+08	3.65072e+08	4.55793e+07	1.94148e+08	3.81607e+08	4.32506e+08	2.62452e+08	1.31884e+08	1.52384e+08	1.69587e+08	1.14228e+08	2.68179e+08	3.27581e+08	2.13672e+08	183244869	4.07403e+08	208243575	1.56808e+08	1.30849e+08	2.51475e+08	1.2604e+08	1.30534e+08	1.43924e+08	93469185	106599107	99195495	3.63018e+08	161187718	1.55118e+08	2.01702e+08	2.26806e+08	215761805	2.15995e+08	2.49262e+08	3.41787e+08	2.22059e+08	358310	3.3494e+08	2.16877e+08
K00600	3818	Anaerostipes caccae	glycine hydroxymethyltransferase	Metabolism	Amino acid metabolism	Glycine, serine and threonine metabolism	22.3404	21	NA	4.5342e+06	2.75697e+07	2.53932e+07	5.44742e+06	8.81065e+06	1.61572e+07	3.76296e+07	2.89145e+07	1.90106e+07	1.72569e+07	9280249	6.18585e+06	11426687	3.72952e+07	30085106	26293894	1.93053e+07	11688389	9513959	4.5076e+06	3.3959e+07	2.10791e+07	1.45244e+07	17932586	9641433	8517491	7.91872e+06	4.53941e+07	1.96148e+07	14812457	1.8254e+07	11027790	6716002	9922589	3.01565e+07	28529338	2.43669e+07	24571352	21487725	13185048
K00600	719	Clostridium butyricum	glycine hydroxymethyltransferase	Metabolism	Amino acid metabolism	Glycine, serine and threonine metabolism	22.3404	21	4652881	NA	5400467	5706681	5688050	1572056	NA	15358512	659007	NA	8996222	2.59157e+06	857705	1645644	7.57463e+06	8639474	4.1098e+06	2813562	2.66402e+06	455702	363869	8678871	7.42393e+06	2.82915e+06	1127122	2.07387e+06	961483	366252	9012843	1.55832e+06	3.33736e+06	4.15854e+06	2.30723e+06	1.86997e+06	2.46711e+06	5845921	7046412	4.05315e+06	NA	1.93554e+06	1.06948e+06
K00600	1393	Erysipelatoclostridium ramosum	glycine hydroxymethyltransferase	Metabolism	Amino acid metabolism	Glycine, serine and threonine metabolism	22.3404	21	1.65087e+06	3.58728e+06	4.1431e+06	5.07279e+06	4.98765e+06	7.77079e+06	4.84595e+06	6252960	5.13359e+06	1.6952e+06	1.58453e+07	2.08088e+07	1.54575e+07	36118596	1.40827e+07	8.97334e+06	8.63815e+06	4101170	2.52702e+07	14424357	1.49763e+07	8.66469e+06	7.57506e+06	5.67507e+06	7.88305e+06	3.7943e+06	5.82841e+06	1.57653e+06	1.44191e+07	24298780	2.54635e+07	43407582	3.77654e+07	3.47686e+07	6.23151e+06	20115481	32289709	29159482	NA	NA	1.1022e+07
K00600	1069	Heterogeneous	glycine hydroxymethyltransferase	Metabolism	Carbohydrate metabolism	Glyoxylate and dicarboxylate metabolism	26.5957	25	4.96104e+08	1.27596e+08	1670028550	2713111882	9.89421e+08	1198154970	2728607601	2190675332	1986722577	1303616577	2444071435	2448785316	1658497367	3146168139	2119565014	2854470529	2515033823	2747205882	3040569124	2695258646	2281302969	2138437176	2403565438	1960188082	2640900651	2761247516	2559623770	2258457633	2165860814	1812452874	2567998098	2840948831	2983273358	3504861125	3550196424	2112674791	2694657472	2249554716	1232468182	3011889397	3010490480
K00600	2807	Blautia sp.	glycine hydroxymethyltransferase	Metabolism	Carbohydrate metabolism	Glyoxylate and dicarboxylate metabolism	26.5957	25	21235337	3.60358e+06	2.66627e+07	3.8521e+07	13690568	1.57344e+07	3.05098e+07	1.47701e+08	8.67816e+07	3.62831e+07	9.58316e+07	4.52323e+07	2.98762e+07	54865014	9.98445e+07	1.0136e+08	7.82246e+07	4.0327e+07	6.66046e+07	4.55209e+07	4.38674e+07	7.97227e+07	76817265	4.80433e+07	5.01088e+07	2.33875e+07	3.00043e+07	3.28429e+07	209820645	94231510	7.76493e+07	1.08529e+08	1.1768e+08	1.21154e+08	1.20071e+08	1.4767e+08	101234893	79570687	5.44001e+07	1.20874e+08	1.0629e+08
K00600	2611	Escherichia coli	glycine hydroxymethyltransferase	Metabolism	Carbohydrate metabolism	Glyoxylate and dicarboxylate metabolism	26.5957	25	1.68649e+08	985694	3.6455e+08	3.65072e+08	4.55793e+07	1.94148e+08	3.81607e+08	4.32506e+08	2.62452e+08	1.31884e+08	1.52384e+08	1.69587e+08	1.14228e+08	2.68179e+08	3.27581e+08	2.13672e+08	183244869	4.07403e+08	208243575	1.56808e+08	1.30849e+08	2.51475e+08	1.2604e+08	1.30534e+08	1.43924e+08	93469185	106599107	99195495	3.63018e+08	161187718	1.55118e+08	2.01702e+08	2.26806e+08	215761805	2.15995e+08	2.49262e+08	3.41787e+08	2.22059e+08	358310	3.3494e+08	2.16877e+08
K00600	3818	Anaerostipes caccae	glycine hydroxymethyltransferase	Metabolism	Carbohydrate metabolism	Glyoxylate and dicarboxylate metabolism	26.5957	25	NA	4.5342e+06	2.75697e+07	2.53932e+07	5.44742e+06	8.81065e+06	1.61572e+07	3.76296e+07	2.89145e+07	1.90106e+07	1.72569e+07	9280249	6.18585e+06	11426687	3.72952e+07	30085106	26293894	1.93053e+07	11688389	9513959	4.5076e+06	3.3959e+07	2.10791e+07	1.45244e+07	17932586	9641433	8517491	7.91872e+06	4.53941e+07	1.96148e+07	14812457	1.8254e+07	11027790	6716002	9922589	3.01565e+07	28529338	2.43669e+07	24571352	21487725	13185048
K00600	719	Clostridium butyricum	glycine hydroxymethyltransferase	Metabolism	Carbohydrate metabolism	Glyoxylate and dicarboxylate metabolism	26.5957	25	4652881	NA	5400467	5706681	5688050	1572056	NA	15358512	659007	NA	8996222	2.59157e+06	857705	1645644	7.57463e+06	8639474	4.1098e+06	2813562	2.66402e+06	455702	363869	8678871	7.42393e+06	2.82915e+06	1127122	2.07387e+06	961483	366252	9012843	1.55832e+06	3.33736e+06	4.15854e+06	2.30723e+06	1.86997e+06	2.46711e+06	5845921	7046412	4.05315e+06	NA	1.93554e+06	1.06948e+06
K00600	1393	Erysipelatoclostridium ramosum	glycine hydroxymethyltransferase	Metabolism	Carbohydrate metabolism	Glyoxylate and dicarboxylate metabolism	26.5957	25	1.65087e+06	3.58728e+06	4.1431e+06	5.07279e+06	4.98765e+06	7.77079e+06	4.84595e+06	6252960	5.13359e+06	1.6952e+06	1.58453e+07	2.08088e+07	1.54575e+07	36118596	1.40827e+07	8.97334e+06	8.63815e+06	4101170	2.52702e+07	14424357	1.49763e+07	8.66469e+06	7.57506e+06	5.67507e+06	7.88305e+06	3.7943e+06	5.82841e+06	1.57653e+06	1.44191e+07	24298780	2.54635e+07	43407582	3.77654e+07	3.47686e+07	6.23151e+06	20115481	32289709	29159482	NA	NA	1.1022e+07
K00600	1069	Heterogeneous	glycine hydroxymethyltransferase	Metabolism	Energy metabolism	Methane metabolism	14.0244	23	4.96104e+08	1.27596e+08	1670028550	2713111882	9.89421e+08	1198154970	2728607601	2190675332	1986722577	1303616577	2444071435	2448785316	1658497367	3146168139	2119565014	2854470529	2515033823	2747205882	3040569124	2695258646	2281302969	2138437176	2403565438	1960188082	2640900651	2761247516	2559623770	2258457633	2165860814	1812452874	2567998098	2840948831	2983273358	3504861125	3550196424	2112674791	2694657472	2249554716	1232468182	3011889397	3010490480
K00600	2807	Blautia sp.	glycine hydroxymethyltransferase	Metabolism	Energy metabolism	Methane metabolism	14.0244	23	21235337	3.60358e+06	2.66627e+07	3.8521e+07	13690568	1.57344e+07	3.05098e+07	1.47701e+08	8.67816e+07	3.62831e+07	9.58316e+07	4.52323e+07	2.98762e+07	54865014	9.98445e+07	1.0136e+08	7.82246e+07	4.0327e+07	6.66046e+07	4.55209e+07	4.38674e+07	7.97227e+07	76817265	4.80433e+07	5.01088e+07	2.33875e+07	3.00043e+07	3.28429e+07	209820645	94231510	7.76493e+07	1.08529e+08	1.1768e+08	1.21154e+08	1.20071e+08	1.4767e+08	101234893	79570687	5.44001e+07	1.20874e+08	1.0629e+08
K00600	2611	Escherichia coli	glycine hydroxymethyltransferase	Metabolism	Energy metabolism	Methane metabolism	14.0244	23	1.68649e+08	985694	3.6455e+08	3.65072e+08	4.55793e+07	1.94148e+08	3.81607e+08	4.32506e+08	2.62452e+08	1.31884e+08	1.52384e+08	1.69587e+08	1.14228e+08	2.68179e+08	3.27581e+08	2.13672e+08	183244869	4.07403e+08	208243575	1.56808e+08	1.30849e+08	2.51475e+08	1.2604e+08	1.30534e+08	1.43924e+08	93469185	106599107	99195495	3.63018e+08	161187718	1.55118e+08	2.01702e+08	2.26806e+08	215761805	2.15995e+08	2.49262e+08	3.41787e+08	2.22059e+08	358310	3.3494e+08	2.16877e+08
K00600	3818	Anaerostipes caccae	glycine hydroxymethyltransferase	Metabolism	Energy metabolism	Methane metabolism	14.0244	23	NA	4.5342e+06	2.75697e+07	2.53932e+07	5.44742e+06	8.81065e+06	1.61572e+07	3.76296e+07	2.89145e+07	1.90106e+07	1.72569e+07	9280249	6.18585e+06	11426687	3.72952e+07	30085106	26293894	1.93053e+07	11688389	9513959	4.5076e+06	3.3959e+07	2.10791e+07	1.45244e+07	17932586	9641433	8517491	7.91872e+06	4.53941e+07	1.96148e+07	14812457	1.8254e+07	11027790	6716002	9922589	3.01565e+07	28529338	2.43669e+07	24571352	21487725	13185048
K00600	719	Clostridium butyricum	glycine hydroxymethyltransferase	Metabolism	Energy metabolism	Methane metabolism	14.0244	23	4652881	NA	5400467	5706681	5688050	1572056	NA	15358512	659007	NA	8996222	2.59157e+06	857705	1645644	7.57463e+06	8639474	4.1098e+06	2813562	2.66402e+06	455702	363869	8678871	7.42393e+06	2.82915e+06	1127122	2.07387e+06	961483	366252	9012843	1.55832e+06	3.33736e+06	4.15854e+06	2.30723e+06	1.86997e+06	2.46711e+06	5845921	7046412	4.05315e+06	NA	1.93554e+06	1.06948e+06
K00600	1393	Erysipelatoclostridium ramosum	glycine hydroxymethyltransferase	Metabolism	Energy metabolism	Methane metabolism	14.0244	23	1.65087e+06	3.58728e+06	4.1431e+06	5.07279e+06	4.98765e+06	7.77079e+06	4.84595e+06	6252960	5.13359e+06	1.6952e+06	1.58453e+07	2.08088e+07	1.54575e+07	36118596	1.40827e+07	8.97334e+06	8.63815e+06	4101170	2.52702e+07	14424357	1.49763e+07	8.66469e+06	7.57506e+06	5.67507e+06	7.88305e+06	3.7943e+06	5.82841e+06	1.57653e+06	1.44191e+07	24298780	2.54635e+07	43407582	3.77654e+07	3.47686e+07	6.23151e+06	20115481	32289709	29159482	NA	NA	1.1022e+07
K00600	1069	Heterogeneous	glycine hydroxymethyltransferase	Metabolism	Metabolism of cofactors and vitamins	One carbon pool by folate	39.3939	13	4.96104e+08	1.27596e+08	1670028550	2713111882	9.89421e+08	1198154970	2728607601	2190675332	1986722577	1303616577	2444071435	2448785316	1658497367	3146168139	2119565014	2854470529	2515033823	2747205882	3040569124	2695258646	2281302969	2138437176	2403565438	1960188082	2640900651	2761247516	2559623770	2258457633	2165860814	1812452874	2567998098	2840948831	2983273358	3504861125	3550196424	2112674791	2694657472	2249554716	1232468182	3011889397	3010490480
K00600	2807	Blautia sp.	glycine hydroxymethyltransferase	Metabolism	Metabolism of cofactors and vitamins	One carbon pool by folate	39.3939	13	21235337	3.60358e+06	2.66627e+07	3.8521e+07	13690568	1.57344e+07	3.05098e+07	1.47701e+08	8.67816e+07	3.62831e+07	9.58316e+07	4.52323e+07	2.98762e+07	54865014	9.98445e+07	1.0136e+08	7.82246e+07	4.0327e+07	6.66046e+07	4.55209e+07	4.38674e+07	7.97227e+07	76817265	4.80433e+07	5.01088e+07	2.33875e+07	3.00043e+07	3.28429e+07	209820645	94231510	7.76493e+07	1.08529e+08	1.1768e+08	1.21154e+08	1.20071e+08	1.4767e+08	101234893	79570687	5.44001e+07	1.20874e+08	1.0629e+08
K00600	2611	Escherichia coli	glycine hydroxymethyltransferase	Metabolism	Metabolism of cofactors and vitamins	One carbon pool by folate	39.3939	13	1.68649e+08	985694	3.6455e+08	3.65072e+08	4.55793e+07	1.94148e+08	3.81607e+08	4.32506e+08	2.62452e+08	1.31884e+08	1.52384e+08	1.69587e+08	1.14228e+08	2.68179e+08	3.27581e+08	2.13672e+08	183244869	4.07403e+08	208243575	1.56808e+08	1.30849e+08	2.51475e+08	1.2604e+08	1.30534e+08	1.43924e+08	93469185	106599107	99195495	3.63018e+08	161187718	1.55118e+08	2.01702e+08	2.26806e+08	215761805	2.15995e+08	2.49262e+08	3.41787e+08	2.22059e+08	358310	3.3494e+08	2.16877e+08
K00600	3818	Anaerostipes caccae	glycine hydroxymethyltransferase	Metabolism	Metabolism of cofactors and vitamins	One carbon pool by folate	39.3939	13	NA	4.5342e+06	2.75697e+07	2.53932e+07	5.44742e+06	8.81065e+06	1.61572e+07	3.76296e+07	2.89145e+07	1.90106e+07	1.72569e+07	9280249	6.18585e+06	11426687	3.72952e+07	30085106	26293894	1.93053e+07	11688389	9513959	4.5076e+06	3.3959e+07	2.10791e+07	1.45244e+07	17932586	9641433	8517491	7.91872e+06	4.53941e+07	1.96148e+07	14812457	1.8254e+07	11027790	6716002	9922589	3.01565e+07	28529338	2.43669e+07	24571352	21487725	13185048
K00600	719	Clostridium butyricum	glycine hydroxymethyltransferase	Metabolism	Metabolism of cofactors and vitamins	One carbon pool by folate	39.3939	13	4652881	NA	5400467	5706681	5688050	1572056	NA	15358512	659007	NA	8996222	2.59157e+06	857705	1645644	7.57463e+06	8639474	4.1098e+06	2813562	2.66402e+06	455702	363869	8678871	7.42393e+06	2.82915e+06	1127122	2.07387e+06	961483	366252	9012843	1.55832e+06	3.33736e+06	4.15854e+06	2.30723e+06	1.86997e+06	2.46711e+06	5845921	7046412	4.05315e+06	NA	1.93554e+06	1.06948e+06
K00600	1393	Erysipelatoclostridium ramosum	glycine hydroxymethyltransferase	Metabolism	Metabolism of cofactors and vitamins	One carbon pool by folate	39.3939	13	1.65087e+06	3.58728e+06	4.1431e+06	5.07279e+06	4.98765e+06	7.77079e+06	4.84595e+06	6252960	5.13359e+06	1.6952e+06	1.58453e+07	2.08088e+07	1.54575e+07	36118596	1.40827e+07	8.97334e+06	8.63815e+06	4101170	2.52702e+07	14424357	1.49763e+07	8.66469e+06	7.57506e+06	5.67507e+06	7.88305e+06	3.7943e+06	5.82841e+06	1.57653e+06	1.44191e+07	24298780	2.54635e+07	43407582	3.77654e+07	3.47686e+07	6.23151e+06	20115481	32289709	29159482	NA	NA	1.1022e+07
K00600	1069	Heterogeneous	glycine hydroxymethyltransferase	Metabolism	Metabolism of other amino acids	Cyanoamino acid metabolism	11.7647	4	4.96104e+08	1.27596e+08	1670028550	2713111882	9.89421e+08	1198154970	2728607601	2190675332	1986722577	1303616577	2444071435	2448785316	1658497367	3146168139	2119565014	2854470529	2515033823	2747205882	3040569124	2695258646	2281302969	2138437176	2403565438	1960188082	2640900651	2761247516	2559623770	2258457633	2165860814	1812452874	2567998098	2840948831	2983273358	3504861125	3550196424	2112674791	2694657472	2249554716	1232468182	3011889397	3010490480
K00600	2807	Blautia sp.	glycine hydroxymethyltransferase	Metabolism	Metabolism of other amino acids	Cyanoamino acid metabolism	11.7647	4	21235337	3.60358e+06	2.66627e+07	3.8521e+07	13690568	1.57344e+07	3.05098e+07	1.47701e+08	8.67816e+07	3.62831e+07	9.58316e+07	4.52323e+07	2.98762e+07	54865014	9.98445e+07	1.0136e+08	7.82246e+07	4.0327e+07	6.66046e+07	4.55209e+07	4.38674e+07	7.97227e+07	76817265	4.80433e+07	5.01088e+07	2.33875e+07	3.00043e+07	3.28429e+07	209820645	94231510	7.76493e+07	1.08529e+08	1.1768e+08	1.21154e+08	1.20071e+08	1.4767e+08	101234893	79570687	5.44001e+07	1.20874e+08	1.0629e+08
K00600	2611	Escherichia coli	glycine hydroxymethyltransferase	Metabolism	Metabolism of other amino acids	Cyanoamino acid metabolism	11.7647	4	1.68649e+08	985694	3.6455e+08	3.65072e+08	4.55793e+07	1.94148e+08	3.81607e+08	4.32506e+08	2.62452e+08	1.31884e+08	1.52384e+08	1.69587e+08	1.14228e+08	2.68179e+08	3.27581e+08	2.13672e+08	183244869	4.07403e+08	208243575	1.56808e+08	1.30849e+08	2.51475e+08	1.2604e+08	1.30534e+08	1.43924e+08	93469185	106599107	99195495	3.63018e+08	161187718	1.55118e+08	2.01702e+08	2.26806e+08	215761805	2.15995e+08	2.49262e+08	3.41787e+08	2.22059e+08	358310	3.3494e+08	2.16877e+08
K00600	3818	Anaerostipes caccae	glycine hydroxymethyltransferase	Metabolism	Metabolism of other amino acids	Cyanoamino acid metabolism	11.7647	4	NA	4.5342e+06	2.75697e+07	2.53932e+07	5.44742e+06	8.81065e+06	1.61572e+07	3.76296e+07	2.89145e+07	1.90106e+07	1.72569e+07	9280249	6.18585e+06	11426687	3.72952e+07	30085106	26293894	1.93053e+07	11688389	9513959	4.5076e+06	3.3959e+07	2.10791e+07	1.45244e+07	17932586	9641433	8517491	7.91872e+06	4.53941e+07	1.96148e+07	14812457	1.8254e+07	11027790	6716002	9922589	3.01565e+07	28529338	2.43669e+07	24571352	21487725	13185048
K00600	719	Clostridium butyricum	glycine hydroxymethyltransferase	Metabolism	Metabolism of other amino acids	Cyanoamino acid metabolism	11.7647	4	4652881	NA	5400467	5706681	5688050	1572056	NA	15358512	659007	NA	8996222	2.59157e+06	857705	1645644	7.57463e+06	8639474	4.1098e+06	2813562	2.66402e+06	455702	363869	8678871	7.42393e+06	2.82915e+06	1127122	2.07387e+06	961483	366252	9012843	1.55832e+06	3.33736e+06	4.15854e+06	2.30723e+06	1.86997e+06	2.46711e+06	5845921	7046412	4.05315e+06	NA	1.93554e+06	1.06948e+06
K00600	1393	Erysipelatoclostridium ramosum	glycine hydroxymethyltransferase	Metabolism	Metabolism of other amino acids	Cyanoamino acid metabolism	11.7647	4	1.65087e+06	3.58728e+06	4.1431e+06	5.07279e+06	4.98765e+06	7.77079e+06	4.84595e+06	6252960	5.13359e+06	1.6952e+06	1.58453e+07	2.08088e+07	1.54575e+07	36118596	1.40827e+07	8.97334e+06	8.63815e+06	4101170	2.52702e+07	14424357	1.49763e+07	8.66469e+06	7.57506e+06	5.67507e+06	7.88305e+06	3.7943e+06	5.82841e+06	1.57653e+06	1.44191e+07	24298780	2.54635e+07	43407582	3.77654e+07	3.47686e+07	6.23151e+06	20115481	32289709	29159482	NA	NA	1.1022e+07
K00602	1415	Bacteroides thetaiotaomicron	phosphoribosylaminoimidazolecarboxamide formyltransferase / IMP cyclohydrolase	Cellular Processes	Transport and catabolism	Exosome	5.30846	37	116844144	4.52309e+07	3.72514e+08	5.88613e+08	4.95511e+08	2.93761e+08	5.92512e+08	651015956	4.08992e+08	269354047	8.29813e+08	4.95784e+08	3.63055e+08	6.18437e+08	5.7666e+08	7.82131e+08	6.72849e+08	6.57739e+08	6.75018e+08	4.24341e+08	3.42888e+08	4.5139e+08	6.96016e+08	4.69646e+08	5.80396e+08	6.81e+08	5.62884e+08	4.16114e+08	4.23344e+08	4.09534e+08	5.7332e+08	7.51255e+08	7.21088e+08	7.7568e+08	6.01286e+08	4.63927e+08	6.37795e+08	6.04653e+08	3.10238e+08	4.15411e+08	5.8516e+08
K00602	653	Bacteroides thetaiotaomicron	phosphoribosylaminoimidazolecarboxamide formyltransferase / IMP cyclohydrolase	Cellular Processes	Transport and catabolism	Exosome	5.30846	37	2.5503e+07	2.22658e+07	1.0629e+08	1.47487e+08	1.36006e+08	9.44887e+07	1.73859e+08	1.6085e+08	1.05758e+08	5.21894e+07	1.55018e+08	1.56336e+08	1.03255e+08	2.12041e+08	1.68579e+08	2.05971e+08	1.30467e+08	1.7026e+08	1.77013e+08	1.50309e+08	1.15356e+08	1.74266e+08	1.75165e+08	1.44939e+08	1.94604e+08	1.05006e+08	1.10387e+08	1.23441e+08	1.38033e+08	1.35991e+08	1.87095e+08	221073342	220464400	2.40995e+08	1.42421e+08	1.67038e+08	2.12899e+08	1.52853e+08	4.49294e+06	4.98113e+07	1.89088e+08
K00602	2760	Blautia sp.	phosphoribosylaminoimidazolecarboxamide formyltransferase / IMP cyclohydrolase	Cellular Processes	Transport and catabolism	Exosome	5.30846	37	1.66405e+07	1.37326e+06	6.51055e+07	4.83982e+07	7.05236e+06	2.14191e+07	3.54848e+07	1.00761e+08	77993582	2.7905e+07	89156289	4.3469e+07	3.5619e+07	6.30521e+07	1.41396e+08	8.74333e+07	6.51659e+07	7.2176e+07	8.68094e+07	7.21926e+07	7.11289e+07	8.83149e+07	5.52405e+07	3.38814e+07	3.38386e+07	3.61809e+07	2.76112e+07	4.8263e+07	1.18023e+08	8.00475e+07	8.1074e+07	8.78917e+07	9.32069e+07	123597446	1.076e+08	1.16961e+08	8.80734e+07	1.04841e+08	8248549	9.97654e+07	1.31099e+08
K00602	2983	Escherichia coli	phosphoribosylaminoimidazolecarboxamide formyltransferase / IMP cyclohydrolase	Cellular Processes	Transport and catabolism	Exosome	5.30846	37	3.19631e+06	592369	1.83747e+08	3.81742e+07	60414296	7.93031e+07	1.14926e+08	2.1665e+06	1.29884e+08	4.29303e+06	6.673e+07	2.38636e+07	1.35375e+07	2.54999e+07	2.08943e+08	3.92825e+06	1.23969e+08	4.61835e+07	1.97582e+07	7.18056e+07	33427862	1.60309e+08	1.55549e+08	1.21156e+08	9.46176e+07	27723193	7.47189e+07	9.88299e+07	2.29668e+08	1.50893e+08	6.39449e+06	6.44481e+06	22099031	1.20839e+07	1.16735e+06	1.96544e+06	4095844	138427167	1.32375e+06	1.59121e+08	1.11779e+08
K00602	5514	Anaerostipes caccae	phosphoribosylaminoimidazolecarboxamide formyltransferase / IMP cyclohydrolase	Cellular Processes	Transport and catabolism	Exosome	5.30846	37	6.87261e+06	6.31498e+06	2.57677e+07	2.34102e+07	3.47625e+06	5.76691e+06	652112	3.20023e+07	2.57099e+07	2.50075e+07	2.93016e+07	1.62309e+07	1.26609e+07	2.00284e+07	4.92661e+07	2.97993e+07	2.39868e+07	4.15331e+07	24017767	1.88481e+07	1.20761e+07	3.05234e+07	2.10255e+07	1.50659e+07	2.36931e+07	2.51104e+07	1.53095e+07	11599157	7.00878e+07	4.10142e+07	2.96756e+07	3.80095e+07	2.12868e+07	2.17472e+07	1.69585e+07	6.11309e+07	3.9833e+07	4.17029e+07	4.54039e+06	1.68334e+07	14587088
K00602	3941	Erysipelatoclostridium ramosum	phosphoribosylaminoimidazolecarboxamide formyltransferase / IMP cyclohydrolase	Cellular Processes	Transport and catabolism	Exosome	5.30846	37	1.03884e+06	NA	1.27149e+06	1.496e+06	NA	NA	NA	3.42599e+06	1.50499e+06	304428	NA	NA	NA	NA	3537542	4.39112e+06	4.01013e+06	NA	3.04583e+06	2.02749e+06	NA	999998	2.08445e+06	695404	2.42564e+06	NA	1.76335e+06	1065952	3.04699e+06	4425172	2.77508e+06	NA	NA	NA	2.86551e+06	NA	NA	4759952	NA	1.39375e+06	1.43091e+06
K00602	1415	Bacteroides thetaiotaomicron	phosphoribosylaminoimidazolecarboxamide formyltransferase / IMP cyclohydrolase	Metabolism	Metabolism of cofactors and vitamins	One carbon pool by folate	39.3939	13	116844144	4.52309e+07	3.72514e+08	5.88613e+08	4.95511e+08	2.93761e+08	5.92512e+08	651015956	4.08992e+08	269354047	8.29813e+08	4.95784e+08	3.63055e+08	6.18437e+08	5.7666e+08	7.82131e+08	6.72849e+08	6.57739e+08	6.75018e+08	4.24341e+08	3.42888e+08	4.5139e+08	6.96016e+08	4.69646e+08	5.80396e+08	6.81e+08	5.62884e+08	4.16114e+08	4.23344e+08	4.09534e+08	5.7332e+08	7.51255e+08	7.21088e+08	7.7568e+08	6.01286e+08	4.63927e+08	6.37795e+08	6.04653e+08	3.10238e+08	4.15411e+08	5.8516e+08
K00602	653	Bacteroides thetaiotaomicron	phosphoribosylaminoimidazolecarboxamide formyltransferase / IMP cyclohydrolase	Metabolism	Metabolism of cofactors and vitamins	One carbon pool by folate	39.3939	13	2.5503e+07	2.22658e+07	1.0629e+08	1.47487e+08	1.36006e+08	9.44887e+07	1.73859e+08	1.6085e+08	1.05758e+08	5.21894e+07	1.55018e+08	1.56336e+08	1.03255e+08	2.12041e+08	1.68579e+08	2.05971e+08	1.30467e+08	1.7026e+08	1.77013e+08	1.50309e+08	1.15356e+08	1.74266e+08	1.75165e+08	1.44939e+08	1.94604e+08	1.05006e+08	1.10387e+08	1.23441e+08	1.38033e+08	1.35991e+08	1.87095e+08	221073342	220464400	2.40995e+08	1.42421e+08	1.67038e+08	2.12899e+08	1.52853e+08	4.49294e+06	4.98113e+07	1.89088e+08
K00602	2760	Blautia sp.	phosphoribosylaminoimidazolecarboxamide formyltransferase / IMP cyclohydrolase	Metabolism	Metabolism of cofactors and vitamins	One carbon pool by folate	39.3939	13	1.66405e+07	1.37326e+06	6.51055e+07	4.83982e+07	7.05236e+06	2.14191e+07	3.54848e+07	1.00761e+08	77993582	2.7905e+07	89156289	4.3469e+07	3.5619e+07	6.30521e+07	1.41396e+08	8.74333e+07	6.51659e+07	7.2176e+07	8.68094e+07	7.21926e+07	7.11289e+07	8.83149e+07	5.52405e+07	3.38814e+07	3.38386e+07	3.61809e+07	2.76112e+07	4.8263e+07	1.18023e+08	8.00475e+07	8.1074e+07	8.78917e+07	9.32069e+07	123597446	1.076e+08	1.16961e+08	8.80734e+07	1.04841e+08	8248549	9.97654e+07	1.31099e+08
K00602	2983	Escherichia coli	phosphoribosylaminoimidazolecarboxamide formyltransferase / IMP cyclohydrolase	Metabolism	Metabolism of cofactors and vitamins	One carbon pool by folate	39.3939	13	3.19631e+06	592369	1.83747e+08	3.81742e+07	60414296	7.93031e+07	1.14926e+08	2.1665e+06	1.29884e+08	4.29303e+06	6.673e+07	2.38636e+07	1.35375e+07	2.54999e+07	2.08943e+08	3.92825e+06	1.23969e+08	4.61835e+07	1.97582e+07	7.18056e+07	33427862	1.60309e+08	1.55549e+08	1.21156e+08	9.46176e+07	27723193	7.47189e+07	9.88299e+07	2.29668e+08	1.50893e+08	6.39449e+06	6.44481e+06	22099031	1.20839e+07	1.16735e+06	1.96544e+06	4095844	138427167	1.32375e+06	1.59121e+08	1.11779e+08
K00602	5514	Anaerostipes caccae	phosphoribosylaminoimidazolecarboxamide formyltransferase / IMP cyclohydrolase	Metabolism	Metabolism of cofactors and vitamins	One carbon pool by folate	39.3939	13	6.87261e+06	6.31498e+06	2.57677e+07	2.34102e+07	3.47625e+06	5.76691e+06	652112	3.20023e+07	2.57099e+07	2.50075e+07	2.93016e+07	1.62309e+07	1.26609e+07	2.00284e+07	4.92661e+07	2.97993e+07	2.39868e+07	4.15331e+07	24017767	1.88481e+07	1.20761e+07	3.05234e+07	2.10255e+07	1.50659e+07	2.36931e+07	2.51104e+07	1.53095e+07	11599157	7.00878e+07	4.10142e+07	2.96756e+07	3.80095e+07	2.12868e+07	2.17472e+07	1.69585e+07	6.11309e+07	3.9833e+07	4.17029e+07	4.54039e+06	1.68334e+07	14587088
K00602	3941	Erysipelatoclostridium ramosum	phosphoribosylaminoimidazolecarboxamide formyltransferase / IMP cyclohydrolase	Metabolism	Metabolism of cofactors and vitamins	One carbon pool by folate	39.3939	13	1.03884e+06	NA	1.27149e+06	1.496e+06	NA	NA	NA	3.42599e+06	1.50499e+06	304428	NA	NA	NA	NA	3537542	4.39112e+06	4.01013e+06	NA	3.04583e+06	2.02749e+06	NA	999998	2.08445e+06	695404	2.42564e+06	NA	1.76335e+06	1065952	3.04699e+06	4425172	2.77508e+06	NA	NA	NA	2.86551e+06	NA	NA	4759952	NA	1.39375e+06	1.43091e+06
K00602	1415	Bacteroides thetaiotaomicron	phosphoribosylaminoimidazolecarboxamide formyltransferase / IMP cyclohydrolase	Metabolism	Nucleotide metabolism	Purine metabolism	15.6364	43	116844144	4.52309e+07	3.72514e+08	5.88613e+08	4.95511e+08	2.93761e+08	5.92512e+08	651015956	4.08992e+08	269354047	8.29813e+08	4.95784e+08	3.63055e+08	6.18437e+08	5.7666e+08	7.82131e+08	6.72849e+08	6.57739e+08	6.75018e+08	4.24341e+08	3.42888e+08	4.5139e+08	6.96016e+08	4.69646e+08	5.80396e+08	6.81e+08	5.62884e+08	4.16114e+08	4.23344e+08	4.09534e+08	5.7332e+08	7.51255e+08	7.21088e+08	7.7568e+08	6.01286e+08	4.63927e+08	6.37795e+08	6.04653e+08	3.10238e+08	4.15411e+08	5.8516e+08
K00602	653	Bacteroides thetaiotaomicron	phosphoribosylaminoimidazolecarboxamide formyltransferase / IMP cyclohydrolase	Metabolism	Nucleotide metabolism	Purine metabolism	15.6364	43	2.5503e+07	2.22658e+07	1.0629e+08	1.47487e+08	1.36006e+08	9.44887e+07	1.73859e+08	1.6085e+08	1.05758e+08	5.21894e+07	1.55018e+08	1.56336e+08	1.03255e+08	2.12041e+08	1.68579e+08	2.05971e+08	1.30467e+08	1.7026e+08	1.77013e+08	1.50309e+08	1.15356e+08	1.74266e+08	1.75165e+08	1.44939e+08	1.94604e+08	1.05006e+08	1.10387e+08	1.23441e+08	1.38033e+08	1.35991e+08	1.87095e+08	221073342	220464400	2.40995e+08	1.42421e+08	1.67038e+08	2.12899e+08	1.52853e+08	4.49294e+06	4.98113e+07	1.89088e+08
K00602	2760	Blautia sp.	phosphoribosylaminoimidazolecarboxamide formyltransferase / IMP cyclohydrolase	Metabolism	Nucleotide metabolism	Purine metabolism	15.6364	43	1.66405e+07	1.37326e+06	6.51055e+07	4.83982e+07	7.05236e+06	2.14191e+07	3.54848e+07	1.00761e+08	77993582	2.7905e+07	89156289	4.3469e+07	3.5619e+07	6.30521e+07	1.41396e+08	8.74333e+07	6.51659e+07	7.2176e+07	8.68094e+07	7.21926e+07	7.11289e+07	8.83149e+07	5.52405e+07	3.38814e+07	3.38386e+07	3.61809e+07	2.76112e+07	4.8263e+07	1.18023e+08	8.00475e+07	8.1074e+07	8.78917e+07	9.32069e+07	123597446	1.076e+08	1.16961e+08	8.80734e+07	1.04841e+08	8248549	9.97654e+07	1.31099e+08
K00602	2983	Escherichia coli	phosphoribosylaminoimidazolecarboxamide formyltransferase / IMP cyclohydrolase	Metabolism	Nucleotide metabolism	Purine metabolism	15.6364	43	3.19631e+06	592369	1.83747e+08	3.81742e+07	60414296	7.93031e+07	1.14926e+08	2.1665e+06	1.29884e+08	4.29303e+06	6.673e+07	2.38636e+07	1.35375e+07	2.54999e+07	2.08943e+08	3.92825e+06	1.23969e+08	4.61835e+07	1.97582e+07	7.18056e+07	33427862	1.60309e+08	1.55549e+08	1.21156e+08	9.46176e+07	27723193	7.47189e+07	9.88299e+07	2.29668e+08	1.50893e+08	6.39449e+06	6.44481e+06	22099031	1.20839e+07	1.16735e+06	1.96544e+06	4095844	138427167	1.32375e+06	1.59121e+08	1.11779e+08
K00602	5514	Anaerostipes caccae	phosphoribosylaminoimidazolecarboxamide formyltransferase / IMP cyclohydrolase	Metabolism	Nucleotide metabolism	Purine metabolism	15.6364	43	6.87261e+06	6.31498e+06	2.57677e+07	2.34102e+07	3.47625e+06	5.76691e+06	652112	3.20023e+07	2.57099e+07	2.50075e+07	2.93016e+07	1.62309e+07	1.26609e+07	2.00284e+07	4.92661e+07	2.97993e+07	2.39868e+07	4.15331e+07	24017767	1.88481e+07	1.20761e+07	3.05234e+07	2.10255e+07	1.50659e+07	2.36931e+07	2.51104e+07	1.53095e+07	11599157	7.00878e+07	4.10142e+07	2.96756e+07	3.80095e+07	2.12868e+07	2.17472e+07	1.69585e+07	6.11309e+07	3.9833e+07	4.17029e+07	4.54039e+06	1.68334e+07	14587088
K00602	3941	Erysipelatoclostridium ramosum	phosphoribosylaminoimidazolecarboxamide formyltransferase / IMP cyclohydrolase	Metabolism	Nucleotide metabolism	Purine metabolism	15.6364	43	1.03884e+06	NA	1.27149e+06	1.496e+06	NA	NA	NA	3.42599e+06	1.50499e+06	304428	NA	NA	NA	NA	3537542	4.39112e+06	4.01013e+06	NA	3.04583e+06	2.02749e+06	NA	999998	2.08445e+06	695404	2.42564e+06	NA	1.76335e+06	1065952	3.04699e+06	4425172	2.77508e+06	NA	NA	NA	2.86551e+06	NA	NA	4759952	NA	1.39375e+06	1.43091e+06
K00603	3152	Blautia sp.	glutamate formiminotransferase	Metabolism	Amino acid metabolism	Histidine metabolism	28.2609	13	1.2378e+08	1.59751e+07	3.23071e+08	220519836	1.51852e+08	1.29151e+08	1.03383e+08	931244444	6.0338e+08	2.32486e+08	3.52139e+08	2.00549e+08	1.52098e+08	2.54758e+08	9.62286e+08	578612535	4.19455e+08	3.07164e+08	3.27926e+08	2.11151e+08	1.90346e+08	665975494	4.38896e+08	3.74374e+08	3.31609e+08	1.87572e+08	1.89195e+08	146494980	1003283065	4.20167e+08	3.64276e+08	455680985	3.0979e+08	347974237	3.49705e+08	9.00844e+08	7.93692e+08	7.56925e+08	4.45838e+07	5.00852e+08	4.19219e+08
K00603	5509	Bacteroides thetaiotaomicron	glutamate formiminotransferase	Metabolism	Amino acid metabolism	Histidine metabolism	28.2609	13	1.31649e+07	NA	4.56413e+07	1.02943e+08	7.304e+07	3.2249e+07	4.32933e+07	1.28967e+07	3.55221e+07	2.57263e+07	4.22142e+07	8.93575e+07	4.58528e+07	7.56039e+07	1.70972e+07	5.743e+07	4.57566e+07	6.3001e+07	7.37465e+07	7.21074e+07	4.46916e+07	3.15973e+07	5.67305e+07	6.56734e+07	9.6808e+07	1.04434e+08	8.18774e+07	7.10504e+07	9.05375e+06	3.57319e+07	8.0704e+07	6.84696e+07	7.50015e+07	7.75447e+07	7.16597e+07	1.54505e+07	4.21829e+07	3.50557e+07	1.25141e+06	4.60464e+07	5.46081e+07
K00603	3152	Blautia sp.	glutamate formiminotransferase	Metabolism	Metabolism of cofactors and vitamins	One carbon pool by folate	39.3939	13	1.2378e+08	1.59751e+07	3.23071e+08	220519836	1.51852e+08	1.29151e+08	1.03383e+08	931244444	6.0338e+08	2.32486e+08	3.52139e+08	2.00549e+08	1.52098e+08	2.54758e+08	9.62286e+08	578612535	4.19455e+08	3.07164e+08	3.27926e+08	2.11151e+08	1.90346e+08	665975494	4.38896e+08	3.74374e+08	3.31609e+08	1.87572e+08	1.89195e+08	146494980	1003283065	4.20167e+08	3.64276e+08	455680985	3.0979e+08	347974237	3.49705e+08	9.00844e+08	7.93692e+08	7.56925e+08	4.45838e+07	5.00852e+08	4.19219e+08
K00603	5509	Bacteroides thetaiotaomicron	glutamate formiminotransferase	Metabolism	Metabolism of cofactors and vitamins	One carbon pool by folate	39.3939	13	1.31649e+07	NA	4.56413e+07	1.02943e+08	7.304e+07	3.2249e+07	4.32933e+07	1.28967e+07	3.55221e+07	2.57263e+07	4.22142e+07	8.93575e+07	4.58528e+07	7.56039e+07	1.70972e+07	5.743e+07	4.57566e+07	6.3001e+07	7.37465e+07	7.21074e+07	4.46916e+07	3.15973e+07	5.67305e+07	6.56734e+07	9.6808e+07	1.04434e+08	8.18774e+07	7.10504e+07	9.05375e+06	3.57319e+07	8.0704e+07	6.84696e+07	7.50015e+07	7.75447e+07	7.16597e+07	1.54505e+07	4.21829e+07	3.50557e+07	1.25141e+06	4.60464e+07	5.46081e+07
K00604	3683	Bacteroides thetaiotaomicron	methionyl-tRNA formyltransferase	Genetic Information Processing	Translation	Aminoacyl-tRNA biosynthesis	41.2698	26	8.09661e+06	1.24582e+06	2.52275e+07	5.7374e+07	4.75157e+07	3.29494e+07	6.62523e+07	3.88744e+07	2.65171e+07	2.1986e+07	5.59645e+07	5.57154e+07	2.93939e+07	5.08857e+07	4.05919e+07	5.01218e+07	4.20004e+07	4.67498e+07	5.61965e+07	4.00777e+07	1.6467e+07	3.74361e+07	5.73781e+07	2.59339e+07	4.36399e+07	5.58305e+07	4.66403e+07	4.00566e+07	1.72551e+07	2.71558e+07	4.22402e+07	4.35757e+07	4.972e+07	4.82545e+07	4.5926e+07	2.71617e+07	3.11778e+07	3.22345e+07	407008	4.63529e+07	5.11607e+07
K00604	3039	Blautia sp.	methionyl-tRNA formyltransferase	Genetic Information Processing	Translation	Aminoacyl-tRNA biosynthesis	41.2698	26	9.50075e+06	NA	3.31936e+07	28577823	735280	155251	1.11245e+06	6.58332e+07	4.3442e+07	31763078	3.24537e+07	39143623	2.59353e+07	28150787	45272039	4.38545e+07	2.81392e+07	24277097	33983684	32308510	2.43842e+07	2.43927e+07	2.05416e+07	2.63684e+07	2.47801e+07	11529104	29109820	564035	7.07496e+07	44734622	46251238	4.46807e+07	41742458	61081348	51752346	49233962	4.94213e+07	44660276	2.70887e+06	4.40126e+07	3.86199e+07
K00604	3496	Escherichia coli	methionyl-tRNA formyltransferase	Genetic Information Processing	Translation	Aminoacyl-tRNA biosynthesis	41.2698	26	231255	NA	NA	3371879	1.89281e+06	NA	642707	1.31895e+06	NA	NA	3.48957e+06	1.70327e+06	1.31488e+06	1.96735e+06	449280	1.00433e+06	1.04514e+06	2220449	3.6592e+06	1.75372e+06	546156	NA	321655	NA	1.25926e+06	2.63457e+06	NA	NA	NA	378310	1.16046e+06	1.02808e+06	2.46485e+06	1.98453e+06	1.89628e+06	329202	NA	188444	NA	1.27511e+06	NA
K00604	3683	Bacteroides thetaiotaomicron	methionyl-tRNA formyltransferase	Metabolism	Metabolism of cofactors and vitamins	One carbon pool by folate	39.3939	13	8.09661e+06	1.24582e+06	2.52275e+07	5.7374e+07	4.75157e+07	3.29494e+07	6.62523e+07	3.88744e+07	2.65171e+07	2.1986e+07	5.59645e+07	5.57154e+07	2.93939e+07	5.08857e+07	4.05919e+07	5.01218e+07	4.20004e+07	4.67498e+07	5.61965e+07	4.00777e+07	1.6467e+07	3.74361e+07	5.73781e+07	2.59339e+07	4.36399e+07	5.58305e+07	4.66403e+07	4.00566e+07	1.72551e+07	2.71558e+07	4.22402e+07	4.35757e+07	4.972e+07	4.82545e+07	4.5926e+07	2.71617e+07	3.11778e+07	3.22345e+07	407008	4.63529e+07	5.11607e+07
K00604	3039	Blautia sp.	methionyl-tRNA formyltransferase	Metabolism	Metabolism of cofactors and vitamins	One carbon pool by folate	39.3939	13	9.50075e+06	NA	3.31936e+07	28577823	735280	155251	1.11245e+06	6.58332e+07	4.3442e+07	31763078	3.24537e+07	39143623	2.59353e+07	28150787	45272039	4.38545e+07	2.81392e+07	24277097	33983684	32308510	2.43842e+07	2.43927e+07	2.05416e+07	2.63684e+07	2.47801e+07	11529104	29109820	564035	7.07496e+07	44734622	46251238	4.46807e+07	41742458	61081348	51752346	49233962	4.94213e+07	44660276	2.70887e+06	4.40126e+07	3.86199e+07
K00604	3496	Escherichia coli	methionyl-tRNA formyltransferase	Metabolism	Metabolism of cofactors and vitamins	One carbon pool by folate	39.3939	13	231255	NA	NA	3371879	1.89281e+06	NA	642707	1.31895e+06	NA	NA	3.48957e+06	1.70327e+06	1.31488e+06	1.96735e+06	449280	1.00433e+06	1.04514e+06	2220449	3.6592e+06	1.75372e+06	546156	NA	321655	NA	1.25926e+06	2.63457e+06	NA	NA	NA	378310	1.16046e+06	1.02808e+06	2.46485e+06	1.98453e+06	1.89628e+06	329202	NA	188444	NA	1.27511e+06	NA
K00605	3045	Bacteroides thetaiotaomicron	aminomethyltransferase	Metabolism	Amino acid metabolism	Glycine, serine and threonine metabolism	22.3404	21	3.06613e+07	2.24499e+07	1.58124e+08	1.94198e+08	1.53523e+08	1.40854e+08	1.88638e+08	1.58084e+08	1.14415e+08	1.33451e+07	1.45866e+08	8.9915e+07	6.01255e+07	9.4635e+07	5.21733e+07	2.16159e+08	1.9602e+08	1.2766e+08	1.14028e+08	8.25466e+07	3.95053e+07	9.43484e+07	2.30117e+08	1.86948e+08	2.88286e+08	2.53332e+08	7.24782e+07	1.52698e+08	6.58809e+07	7.33156e+07	102553327	1.20838e+08	1.01524e+08	1.31646e+08	2.17747e+08	5.88999e+07	1.01518e+08	1.15821e+08	5.39266e+06	1.77424e+08	1.86045e+08
K00605	3779	Escherichia coli	aminomethyltransferase	Metabolism	Amino acid metabolism	Glycine, serine and threonine metabolism	22.3404	21	1.48002e+06	253660	2.19126e+06	5.06e+06	1.2349e+07	2.45971e+07	35538776	NA	4.05492e+06	5.82197e+06	4.24841e+07	32440291	2.27018e+07	2.34729e+07	2.70422e+06	743990	909376	1.88982e+07	16370233	4856977	1.79577e+07	667492	NA	3.20099e+06	NA	1.21512e+07	1.07681e+07	9.26332e+06	NA	NA	1.11032e+07	13730045	3.42959e+07	1.74245e+07	8.77595e+06	1.49606e+07	9212734	1.61839e+06	2.6973e+06	1.39765e+07	14258470
K00605	3045	Bacteroides thetaiotaomicron	aminomethyltransferase	Metabolism	Carbohydrate metabolism	Glyoxylate and dicarboxylate metabolism	26.5957	25	3.06613e+07	2.24499e+07	1.58124e+08	1.94198e+08	1.53523e+08	1.40854e+08	1.88638e+08	1.58084e+08	1.14415e+08	1.33451e+07	1.45866e+08	8.9915e+07	6.01255e+07	9.4635e+07	5.21733e+07	2.16159e+08	1.9602e+08	1.2766e+08	1.14028e+08	8.25466e+07	3.95053e+07	9.43484e+07	2.30117e+08	1.86948e+08	2.88286e+08	2.53332e+08	7.24782e+07	1.52698e+08	6.58809e+07	7.33156e+07	102553327	1.20838e+08	1.01524e+08	1.31646e+08	2.17747e+08	5.88999e+07	1.01518e+08	1.15821e+08	5.39266e+06	1.77424e+08	1.86045e+08
K00605	3779	Escherichia coli	aminomethyltransferase	Metabolism	Carbohydrate metabolism	Glyoxylate and dicarboxylate metabolism	26.5957	25	1.48002e+06	253660	2.19126e+06	5.06e+06	1.2349e+07	2.45971e+07	35538776	NA	4.05492e+06	5.82197e+06	4.24841e+07	32440291	2.27018e+07	2.34729e+07	2.70422e+06	743990	909376	1.88982e+07	16370233	4856977	1.79577e+07	667492	NA	3.20099e+06	NA	1.21512e+07	1.07681e+07	9.26332e+06	NA	NA	1.11032e+07	13730045	3.42959e+07	1.74245e+07	8.77595e+06	1.49606e+07	9212734	1.61839e+06	2.6973e+06	1.39765e+07	14258470
K00605	3045	Bacteroides thetaiotaomicron	aminomethyltransferase	Metabolism	Metabolism of cofactors and vitamins	One carbon pool by folate	39.3939	13	3.06613e+07	2.24499e+07	1.58124e+08	1.94198e+08	1.53523e+08	1.40854e+08	1.88638e+08	1.58084e+08	1.14415e+08	1.33451e+07	1.45866e+08	8.9915e+07	6.01255e+07	9.4635e+07	5.21733e+07	2.16159e+08	1.9602e+08	1.2766e+08	1.14028e+08	8.25466e+07	3.95053e+07	9.43484e+07	2.30117e+08	1.86948e+08	2.88286e+08	2.53332e+08	7.24782e+07	1.52698e+08	6.58809e+07	7.33156e+07	102553327	1.20838e+08	1.01524e+08	1.31646e+08	2.17747e+08	5.88999e+07	1.01518e+08	1.15821e+08	5.39266e+06	1.77424e+08	1.86045e+08
K00605	3779	Escherichia coli	aminomethyltransferase	Metabolism	Metabolism of cofactors and vitamins	One carbon pool by folate	39.3939	13	1.48002e+06	253660	2.19126e+06	5.06e+06	1.2349e+07	2.45971e+07	35538776	NA	4.05492e+06	5.82197e+06	4.24841e+07	32440291	2.27018e+07	2.34729e+07	2.70422e+06	743990	909376	1.88982e+07	16370233	4856977	1.79577e+07	667492	NA	3.20099e+06	NA	1.21512e+07	1.07681e+07	9.26332e+06	NA	NA	1.11032e+07	13730045	3.42959e+07	1.74245e+07	8.77595e+06	1.49606e+07	9212734	1.61839e+06	2.6973e+06	1.39765e+07	14258470
K00606	5289	Bacteroides thetaiotaomicron	3-methyl-2-oxobutanoate hydroxymethyltransferase	Metabolism	Metabolism of cofactors and vitamins	Pantothenate and CoA biosynthesis	31.5789	12	6.39259e+06	1.35443e+07	1.52509e+08	166153813	7.56115e+07	6.07005e+07	1.60103e+08	176575070	1.77726e+08	7.96146e+06	1.47083e+08	1.47444e+08	9.28912e+07	1.96368e+08	1.55529e+08	1.74638e+08	1.78211e+08	1.98664e+08	160206296	1.34587e+08	1.0766e+08	9.89579e+07	1.36589e+08	8.98355e+07	1.85916e+08	1.51602e+08	1.88052e+08	1.13249e+08	9.66773e+07	1.10472e+08	1.62025e+08	1.59508e+08	1.69227e+08	2.18396e+08	2.85264e+08	9.51986e+07	1.42326e+08	1.35557e+08	85396208	2.17005e+08	1.65883e+08
K00606	5579	Escherichia coli	3-methyl-2-oxobutanoate hydroxymethyltransferase	Metabolism	Metabolism of cofactors and vitamins	Pantothenate and CoA biosynthesis	31.5789	12	269196	166019	1.7226e+06	1.7921e+06	1.19545e+06	2.00097e+07	3.37918e+07	3.66461e+06	4.91838e+06	1278197	2.31181e+07	1.88151e+07	1.49722e+07	2.14359e+07	5.74437e+06	1.17205e+06	3.48794e+06	1.38275e+07	1.96854e+07	11836120	9847598	4.29225e+06	315193	1.95406e+06	5.20891e+06	1.48508e+07	14744701	1.74277e+07	3.95633e+06	4.07484e+06	NA	1.38969e+06	2.33614e+07	1.58889e+07	1.35562e+07	1733385	4.10479e+06	2.39411e+06	72392	1.90442e+07	2.3219e+07
K00606	5101	Clostridium butyricum	3-methyl-2-oxobutanoate hydroxymethyltransferase	Metabolism	Metabolism of cofactors and vitamins	Pantothenate and CoA biosynthesis	31.5789	12	776687	NA	613649	2.139e+06	NA	NA	NA	2.37921e+06	NA	NA	NA	NA	NA	NA	1.6576e+06	2900027	2.59972e+06	2.61997e+06	3.09947e+06	NA	338695	NA	1.72162e+06	NA	814837	640865	712218	NA	1.29049e+06	707863	NA	NA	926523	NA	777837	NA	NA	712930	NA	507496	NA
K00609	2579	Blautia sp.	aspartate carbamoyltransferase catalytic subunit	Metabolism	Amino acid metabolism	Alanine, aspartate and glutamate metabolism	38.806	26	8.55852e+07	1.25519e+07	213601780	1.85982e+08	8.11613e+07	5.00379e+07	9.2132e+07	5.35247e+08	263870139	9.97873e+07	3.32422e+08	1.92247e+08	1.34787e+08	1.85733e+08	3.80813e+08	4.79737e+08	2.66846e+08	2.72506e+08	3.09875e+08	1.78282e+08	1.40811e+08	3.03512e+08	2.7218e+08	242708311	2.09284e+08	1.43625e+08	1.5455e+08	1.67649e+08	4.6465e+08	3.12174e+08	3.87339e+08	398875748	3.47162e+08	3.84228e+08	5.25771e+08	4.79946e+08	4.71803e+08	4.60216e+08	2.26499e+07	4.08086e+08	3.40934e+08
K00609	3770	Bacteroides thetaiotaomicron	aspartate carbamoyltransferase catalytic subunit	Metabolism	Amino acid metabolism	Alanine, aspartate and glutamate metabolism	38.806	26	1.93792e+08	4.70744e+07	4.40322e+08	7.42491e+08	4.79688e+08	252629505	4.42465e+08	6.11507e+08	3.84898e+08	2.24545e+08	6.74446e+08	7.12647e+08	4.29905e+08	8.3034e+08	6.59494e+08	8.5629e+08	6.32315e+08	9.31015e+08	8.95285e+08	5.88987e+08	4.74108e+08	5.13307e+08	5.82911e+08	4.66794e+08	6.87181e+08	7.15185e+08	5.18682e+08	5.18849e+08	6.54223e+08	4.65606e+08	8.10217e+08	7.99347e+08	8.3028e+08	1025368365	7.99755e+08	5.71005e+08	7.20568e+08	6.53159e+08	3.09942e+07	6.2339e+08	5.67144e+08
K00609	5245	Anaerostipes caccae	aspartate carbamoyltransferase catalytic subunit	Metabolism	Amino acid metabolism	Alanine, aspartate and glutamate metabolism	38.806	26	9.79185e+06	7.8659e+06	1.75239e+07	2.26167e+07	2.66336e+06	1.56162e+06	4.60413e+06	2.5395e+07	9.0811e+06	NA	2.51177e+07	6.97925e+06	1.52291e+06	5.92278e+06	2.13861e+07	2.08943e+07	1.75857e+07	14430788	7.41379e+06	2.15328e+06	2.99697e+06	2.06474e+07	14224004	8.68405e+06	1.82887e+07	6.68546e+06	4.91636e+06	4.19336e+06	2.63788e+07	1.8234e+07	1.29972e+07	1.68198e+07	8.94469e+06	5.99195e+06	5.81729e+06	3.37451e+07	23050602	1.59695e+07	1.14945e+06	9.1294e+06	1.04562e+07
K00609	2080	Erysipelatoclostridium ramosum	aspartate carbamoyltransferase catalytic subunit	Metabolism	Amino acid metabolism	Alanine, aspartate and glutamate metabolism	38.806	26	201211	505927	610260	917904	2792409	1.84903e+06	903779	1.39736e+06	1.20239e+06	1.27695e+06	737730	625996	452028	932499	2.11178e+06	1.45147e+06	1822625	958935	1.29379e+06	517459	241750	1.95575e+06	2.29081e+06	1.74739e+06	1.18534e+06	587291	840246	455629	2.16114e+06	1.76406e+06	763380	2.82127e+06	604676	304802	530133	1.61433e+06	2.15623e+06	1.65425e+06	NA	716277	1.79201e+06
K00609	2579	Blautia sp.	aspartate carbamoyltransferase catalytic subunit	Metabolism	Nucleotide metabolism	Pyrimidine metabolism	21.7143	38	8.55852e+07	1.25519e+07	213601780	1.85982e+08	8.11613e+07	5.00379e+07	9.2132e+07	5.35247e+08	263870139	9.97873e+07	3.32422e+08	1.92247e+08	1.34787e+08	1.85733e+08	3.80813e+08	4.79737e+08	2.66846e+08	2.72506e+08	3.09875e+08	1.78282e+08	1.40811e+08	3.03512e+08	2.7218e+08	242708311	2.09284e+08	1.43625e+08	1.5455e+08	1.67649e+08	4.6465e+08	3.12174e+08	3.87339e+08	398875748	3.47162e+08	3.84228e+08	5.25771e+08	4.79946e+08	4.71803e+08	4.60216e+08	2.26499e+07	4.08086e+08	3.40934e+08
K00609	3770	Bacteroides thetaiotaomicron	aspartate carbamoyltransferase catalytic subunit	Metabolism	Nucleotide metabolism	Pyrimidine metabolism	21.7143	38	1.93792e+08	4.70744e+07	4.40322e+08	7.42491e+08	4.79688e+08	252629505	4.42465e+08	6.11507e+08	3.84898e+08	2.24545e+08	6.74446e+08	7.12647e+08	4.29905e+08	8.3034e+08	6.59494e+08	8.5629e+08	6.32315e+08	9.31015e+08	8.95285e+08	5.88987e+08	4.74108e+08	5.13307e+08	5.82911e+08	4.66794e+08	6.87181e+08	7.15185e+08	5.18682e+08	5.18849e+08	6.54223e+08	4.65606e+08	8.10217e+08	7.99347e+08	8.3028e+08	1025368365	7.99755e+08	5.71005e+08	7.20568e+08	6.53159e+08	3.09942e+07	6.2339e+08	5.67144e+08
K00609	5245	Anaerostipes caccae	aspartate carbamoyltransferase catalytic subunit	Metabolism	Nucleotide metabolism	Pyrimidine metabolism	21.7143	38	9.79185e+06	7.8659e+06	1.75239e+07	2.26167e+07	2.66336e+06	1.56162e+06	4.60413e+06	2.5395e+07	9.0811e+06	NA	2.51177e+07	6.97925e+06	1.52291e+06	5.92278e+06	2.13861e+07	2.08943e+07	1.75857e+07	14430788	7.41379e+06	2.15328e+06	2.99697e+06	2.06474e+07	14224004	8.68405e+06	1.82887e+07	6.68546e+06	4.91636e+06	4.19336e+06	2.63788e+07	1.8234e+07	1.29972e+07	1.68198e+07	8.94469e+06	5.99195e+06	5.81729e+06	3.37451e+07	23050602	1.59695e+07	1.14945e+06	9.1294e+06	1.04562e+07
K00609	2080	Erysipelatoclostridium ramosum	aspartate carbamoyltransferase catalytic subunit	Metabolism	Nucleotide metabolism	Pyrimidine metabolism	21.7143	38	201211	505927	610260	917904	2792409	1.84903e+06	903779	1.39736e+06	1.20239e+06	1.27695e+06	737730	625996	452028	932499	2.11178e+06	1.45147e+06	1822625	958935	1.29379e+06	517459	241750	1.95575e+06	2.29081e+06	1.74739e+06	1.18534e+06	587291	840246	455629	2.16114e+06	1.76406e+06	763380	2.82127e+06	604676	304802	530133	1.61433e+06	2.15623e+06	1.65425e+06	NA	716277	1.79201e+06
K00610	608	Bacteroides thetaiotaomicron	aspartate carbamoyltransferase regulatory subunit	Metabolism	Amino acid metabolism	Alanine, aspartate and glutamate metabolism	38.806	26	3.39249e+07	1.25526e+07	1.27838e+08	1.99155e+08	1.1648e+08	6.34146e+07	1.76008e+08	1.38814e+08	9.16911e+07	4.83927e+07	1.88185e+08	1.38551e+08	9.23937e+07	191978387	124582448	1.88895e+08	155879780	163260646	1.45585e+08	1.15073e+08	1.03724e+08	1.5137e+08	1.85552e+08	157020790	1.85747e+08	1.60444e+08	1.6576e+08	1.42514e+08	142123501	9.79739e+07	1.55689e+08	1.79226e+08	1.79318e+08	1.88825e+08	2.05835e+08	1.42003e+08	1.54108e+08	1.80378e+08	1.88454e+07	1.76702e+08	1.24623e+08
K00610	4768	Blautia sp.	aspartate carbamoyltransferase regulatory subunit	Metabolism	Amino acid metabolism	Alanine, aspartate and glutamate metabolism	38.806	26	6.30984e+06	1.23477e+06	1.72829e+07	22708133	2.44117e+06	5.27327e+06	3.66139e+06	2.76632e+07	8.6387e+06	NA	1.14537e+07	9.64407e+06	5.83565e+06	1.07887e+07	21294238	30213698	20728071	14585381	19008360	1.15381e+07	7.38213e+06	16415776	2.24759e+07	1.54561e+07	2.07368e+07	1.39202e+07	12921359	1.02358e+07	27704304	1.44368e+07	2.40483e+07	30673545	27251994	2.81737e+07	31243734	24928537	25823010	23817339	NA	22479809	1.67763e+07
K00610	608	Bacteroides thetaiotaomicron	aspartate carbamoyltransferase regulatory subunit	Metabolism	Nucleotide metabolism	Pyrimidine metabolism	21.7143	38	3.39249e+07	1.25526e+07	1.27838e+08	1.99155e+08	1.1648e+08	6.34146e+07	1.76008e+08	1.38814e+08	9.16911e+07	4.83927e+07	1.88185e+08	1.38551e+08	9.23937e+07	191978387	124582448	1.88895e+08	155879780	163260646	1.45585e+08	1.15073e+08	1.03724e+08	1.5137e+08	1.85552e+08	157020790	1.85747e+08	1.60444e+08	1.6576e+08	1.42514e+08	142123501	9.79739e+07	1.55689e+08	1.79226e+08	1.79318e+08	1.88825e+08	2.05835e+08	1.42003e+08	1.54108e+08	1.80378e+08	1.88454e+07	1.76702e+08	1.24623e+08
K00610	4768	Blautia sp.	aspartate carbamoyltransferase regulatory subunit	Metabolism	Nucleotide metabolism	Pyrimidine metabolism	21.7143	38	6.30984e+06	1.23477e+06	1.72829e+07	22708133	2.44117e+06	5.27327e+06	3.66139e+06	2.76632e+07	8.6387e+06	NA	1.14537e+07	9.64407e+06	5.83565e+06	1.07887e+07	21294238	30213698	20728071	14585381	19008360	1.15381e+07	7.38213e+06	16415776	2.24759e+07	1.54561e+07	2.07368e+07	1.39202e+07	12921359	1.02358e+07	27704304	1.44368e+07	2.40483e+07	30673545	27251994	2.81737e+07	31243734	24928537	25823010	23817339	NA	22479809	1.67763e+07
K00611	1667	Blautia sp.	ornithine carbamoyltransferase	Metabolism	Amino acid metabolism	Arginine biosynthesis	23.2143	13	3.18252e+07	1.81619e+06	6.63889e+07	51652865	3603512	1.10902e+07	3.2325e+07	114563176	1.08992e+08	50466166	8.80948e+07	59486365	4.83427e+07	8.10714e+07	9.33477e+07	9.88229e+07	91209287	4.98867e+07	1.12753e+08	6.35266e+07	6.68932e+07	1.03522e+08	50843016	3.71476e+07	5.43252e+07	3.9659e+07	47066940	5.31507e+07	1.20009e+08	8.15129e+07	9.90119e+07	9.56315e+07	9.4432e+07	1.1824e+08	117205149	1.16446e+08	8.8336e+07	8.41297e+07	7101572	1.07056e+08	8.0149e+07
K00611	3457	Erysipelatoclostridium ramosum	ornithine carbamoyltransferase	Metabolism	Amino acid metabolism	Arginine biosynthesis	23.2143	13	1.16913e+06	3.72505e+06	4.68978e+06	5.65399e+06	1.25387e+07	16173913	7.41775e+06	6377282	7.86351e+06	1.13661e+07	8.33887e+06	1.01427e+07	1.529e+06	2.92215e+07	2.37011e+07	1.00318e+07	1.32146e+07	8.82455e+06	6.67092e+06	3.33584e+06	614626	1.06842e+07	1.3696e+07	9.48175e+06	8.9198e+06	1.10517e+07	1.55795e+07	3637285	1.38793e+07	1.34674e+07	3.75305e+06	1.1778e+07	4.2211e+06	1.15579e+07	5.18332e+06	5.58702e+06	4937295	1.74745e+07	583924	6.98503e+06	1.16692e+07
K00611	1008	Anaerostipes caccae	ornithine carbamoyltransferase	Metabolism	Amino acid metabolism	Arginine biosynthesis	23.2143	13	1.60928e+06	103676	4281558	NA	NA	2.57003e+06	1.96652e+06	13480591	9.44554e+06	2534805	3.76023e+06	1.95433e+06	991467	2221778	9.0952e+06	9446210	6.538e+06	4.411e+06	2.77942e+06	1.58376e+06	1.61838e+06	1.22427e+07	7.73046e+06	5.80616e+06	6.51561e+06	1.73275e+06	3.6956e+06	2.41376e+06	8.60225e+06	8.10711e+06	3.94096e+06	6807547	3.45013e+06	2.44866e+06	2.26501e+06	10575132	10038560	7978410	NA	1.64961e+06	4.07373e+06
K00615	2618	Bacteroides thetaiotaomicron	transketolase	Metabolism	Carbohydrate metabolism	Pentose phosphate pathway	24.0506	19	4.38265e+08	2.68887e+08	1426892864	2401826146	1308847408	9.91878e+08	2067763399	2596402047	2001644064	1054349632	2387244748	2164743723	1335070728	2334615489	2080136596	2865727996	2433735777	2402690616	2385817361	1773166120	1435557353	2042393706	2269652341	1944823032	2448061556	2558141761	2223090520	2066043364	2053747582	1787470208	2331492939	2462089600	2244458257	2347492507	2554734579	1900385871	2236886875	1946127420	4.3573e+08	2243636404	2199822949
K00615	57	Escherichia coli	transketolase	Metabolism	Carbohydrate metabolism	Pentose phosphate pathway	24.0506	19	1.48102e+07	2.22904e+06	2.99311e+07	2.4198e+08	6.4843e+08	2.26194e+08	330761826	9.37646e+07	5.53881e+07	3.23682e+07	1.1607e+08	1.0895e+08	1.02336e+08	2.07231e+08	1.02546e+08	6.71276e+07	4.37186e+07	2.28363e+08	1.50077e+08	7.78963e+07	36744197	1.03271e+08	5.86655e+07	5.30216e+07	9.36898e+07	1.91558e+08	1.64733e+08	1.6933e+08	9.20989e+07	4.70692e+07	5.45268e+07	47922388	100150809	1.43761e+08	164586904	3.65238e+07	3.12782e+07	6.33364e+07	1.11324e+07	2.02265e+08	2.53258e+08
K00615	2300	Blautia sp.	transketolase	Metabolism	Carbohydrate metabolism	Pentose phosphate pathway	24.0506	19	3.21778e+07	8.66814e+06	115559042	1.69715e+08	9.63989e+07	5.29849e+07	8.93895e+07	2.42732e+08	1.28616e+08	5.46518e+07	1.16297e+08	6.57707e+07	5.71067e+07	1.0106e+08	2.15132e+08	2.10034e+08	1.36266e+08	1.33678e+08	1.24091e+08	8.989e+07	6.85171e+07	1.54652e+08	1.92118e+08	1.2807e+08	1.68763e+08	137076252	1.34767e+08	1.36853e+08	2.02433e+08	1.0434e+08	1.79174e+08	2.21826e+08	2.02799e+08	227027436	2.98842e+08	1.1844e+08	1.42812e+08	1.43427e+08	29039028	1.76293e+08	1.80334e+08
[truncated: 6,435 more rows]
[truncated: 1 more columns]

## Sheet: pathways
relative abundance per pathway per day
KO_Sub_role	KO_Pathway	MIN_Covarage	Ad5	Ad6	Ad7	Ad8	Ad12	Ad13	Ad14	Bd5	Bd6	Bd7	Bd8	Bd12	Bd13	Bd14	Cd5	Cd6	Cd7	Cd8	Cd12	Cd13	Cd14	Dd5	Dd6	Dd7	Dd8	Dd12	Dd13	Dd14	Ed5	Ed6	Ed7	Ed8	Ed12	Ed13	Ed14	Fd5	Fd6	Fd7	Fd8	Fd12	Fd13	Fd14
[truncated: 73 more rows]

## Sheet: T-test_day14
	Significant?	P value	Mean of day14_BPS	Mean of day14_control	Difference	SE of difference	t ratio	df	Adjusted P Value
[truncated: 73 more rows]

[truncated: 5 more sheets: T-test_day8, Taxa, TTest_day7, TTest_day8, Ttest_day14]
