# Supplementary material for: Environmentally Relevant Concentration of Bisphenol S Shows Slight Effects on SIHUMIx
Source: Microorganisms. 2020 Sep 19;8(9):1436. doi: 10.3390/microorganisms8091436 (PMC7564734; doi:10.3390/microorganisms8091436)
Supplement: Supplementary file 1 [file microorganisms-08-01436-s001.zip › Supplementary_Material_Table_S3_MsqRob_results.xlsx]

## Sheet: Annotation_file
run	bioreactor	treatment	time	time_treatment
Ad5	A	Adaptation	5	Adaptation5
Ad6	A	Adaptation	6	Adaptation6
Ad7	A	Adaptation	7	Adaptation7
Ad8	A	DMSO_control	8	DMSO_control_8
Ad12	A	DMSO_control	12	DMSO_control_12
Ad13	A	DMSO_control	13	DMSO_control_13
Ad14	A	DMSO_control	14	DMSO_control_14
Bd5	B	Adaptation	5	Adaptation5
Bd6	B	Adaptation	6	Adaptation6
Bd7	B	Adaptation	7	Adaptation7
Bd8	B	DMSO_control	8	DMSO_control_8
Bd12	B	DMSO_control	12	DMSO_control_12
Bd13	B	DMSO_control	13	DMSO_control_13
Bd14	B	DMSO_control	14	DMSO_control_14
Cd5	C	Adaptation	5	Adaptation5
Cd6	C	Adaptation	6	Adaptation6
Cd7	C	Adaptation	7	Adaptation7
Cd8	C	DMSO_control	8	DMSO_control_8
Cd12	C	DMSO_control	12	DMSO_control_12
Cd13	C	DMSO_control	13	DMSO_control_13
Cd14	C	DMSO_control	14	DMSO_control_14
Dd5	D	Adaptation	5	Adaptation5
Dd6	D	Adaptation	6	Adaptation6
Dd7	D	Adaptation	7	Adaptation7
Dd8	D	BPS	8	BPS_8
Dd12	D	BPS	12	BPS_12
Dd13	D	BPS	13	BPS_13
Dd14	D	BPS	14	BPS_14
Ed5	E	Adaptation	5	Adaptation5
Ed6	E	Adaptation	6	Adaptation6
Ed7	E	Adaptation	7	Adaptation7
Ed8	E	BPS	8	BPS_8
Ed12	E	BPS	12	BPS_12
Ed13	E	BPS	13	BPS_13
Ed14	E	BPS	14	BPS_14
Fd5	F	Adaptation	5	Adaptation5
Fd6	F	Adaptation	6	Adaptation6
Fd7	F	Adaptation	7	Adaptation7
Fd8	F	BPS	8	BPS_8
Fd12	F	BPS	12	BPS_12
Fd13	F	BPS	13	BPS_13
Fd14	F	BPS	14	BPS_14

## Sheet: MsqRob_Protein_foldchange
	estimate	se	df	Tval	pval	qval	signif
g5535	1.66582	0.19971	29.0079	8.34119	3.39776e-09	9.05371e-06	TRUE
g3080	1.91217	0.230893	28.8219	8.2816	4.14263e-09	9.05371e-06	TRUE
g449	-1.91076	0.249793	29.4088	-7.64939	1.78657e-08	2.60304e-05	TRUE
g1	-1.02725	0.158765	31.5446	-6.47025	2.9927e-07	0.000327027	TRUE
g56	1.98583	0.318909	30.258	6.22694	7.14128e-07	0.000624291	TRUE
g989	-2.37223	0.391789	26.0117	-6.05486	2.13358e-06	0.00153753	TRUE
g4946	1.24867	0.216215	30.5204	5.77515	2.46231e-06	0.00153753	TRUE
g3261	-1.20553	0.213698	29.7027	-5.64126	3.94509e-06	0.0020559	TRUE
g878	-1.7223	0.290973	23.8926	-5.91912	4.23314e-06	0.0020559	TRUE
g3604	1.50624	0.275773	32.8486	5.46187	4.78454e-06	0.00209132	TRUE
g2892	-1.1082	0.201425	29.4163	-5.50181	6.01454e-06	0.00238996	TRUE
g1417	0.511386	0.0982016	33.5	5.20751	9.60989e-06	0.0035004	TRUE
g2721	1.9395	0.377709	34.7811	5.1349	1.08386e-05	0.00363674	TRUE
g4484	1.72794	0.336524	33.8168	5.13467	1.16482e-05	0.00363674	TRUE
g4958	0.691451	0.133342	27.3812	5.18555	1.77842e-05	0.0051768	TRUE
g4111	1.33876	0.257946	26.6619	5.19006	1.89496e-05	0.0051768	TRUE
g2258	1.3537	0.267295	29.2222	5.06445	2.07877e-05	0.00534488	TRUE
g758	-0.75496	0.156667	33.654	-4.81889	3.01153e-05	0.00707259	TRUE
g3868	0.892196	0.181217	29.14	4.92335	3.10248e-05	0.00707259	TRUE
g940	0.712772	0.147593	32.1131	4.82931	3.23614e-05	0.00707259	TRUE
g4697	1.08023	0.227937	33.0189	4.73917	3.96559e-05	0.00822414	TRUE
g4460	1.01117	0.207915	27.2823	4.86336	4.28817e-05	0.00822414	TRUE
g4616	-1.65957	0.345962	29.3859	-4.79698	4.3275e-05	0.00822414	TRUE
g4331	1.4978	0.314478	29.4074	4.76281	4.75303e-05	0.00842655	TRUE
g413	1.38346	0.293811	30.8297	4.70867	4.99983e-05	0.00842655	TRUE
g4176	1.91535	0.400975	28.2294	4.77674	5.01236e-05	0.00842655	TRUE
g1389	-0.789258	0.168521	30.4253	-4.68343	5.52203e-05	0.00893956	TRUE
g1623	0.86061	0.185845	31.3787	4.6308	6.02265e-05	0.00940179	TRUE
g350	0.932324	0.204905	32.9161	4.55003	6.93378e-05	0.0104509	TRUE
g1464	0.367964	0.0800753	29.1088	4.59522	7.74332e-05	0.011121	TRUE
g4742	0.787075	0.174906	33.2227	4.49999	7.88721e-05	0.011121	TRUE
g2846	-0.756715	0.169117	31.4898	-4.47451	9.35242e-05	0.0127748	TRUE
g248	0.53863	0.120058	29.4135	4.48641	0.00010263	0.0135938	TRUE
g4067	-1.27377	0.290775	30.2557	-4.38059	0.000130987	0.0168395	TRUE
g635	0.585333	0.134641	30.7645	4.34736	0.000139732	0.0174505	TRUE
g409	0.574392	0.135148	35.3675	4.25008	0.000148225	0.017997	TRUE
g673	-0.60761	0.141951	29.7567	-4.28041	0.00017816	0.021047	TRUE
g97	-1.2688	0.304124	32.1344	-4.17198	0.000214177	0.024636	TRUE
g1272	0.475708	0.113633	30.2396	4.18637	0.000225469	0.0252698	TRUE
g1128	-0.998575	0.239875	29.9321	-4.1629	0.000244439	0.0261069	TRUE
g1819	0.541891	0.132487	34.5152	4.09013	0.000244883	0.0261069	TRUE
g34	-1.07134	0.259712	29.9893	-4.12511	0.000270593	0.028161	TRUE
g526	-0.686506	0.168776	31.54	-4.06756	0.000295438	0.0300316	TRUE
g2300	0.412553	0.10388	36.2214	3.97145	0.000325254	0.032311	TRUE
g5178	0.843068	0.214117	33.8765	3.93741	0.000389029	0.0377877	TRUE
g4862	0.686227	0.17178	25.3633	3.99481	0.000491457	0.0466991	TRUE
g3012	1.32843	0.344861	30.5082	3.85208	0.000560826	0.0521568	FALSE
g222	0.507165	0.131988	29.7779	3.84249	0.00059291	0.0539919	FALSE
g1299	0.998046	0.262024	28.5571	3.80898	0.000682934	0.0609205	FALSE
g2529	-0.891632	0.233481	27.1281	-3.81886	0.000709001	0.0619808	FALSE
g2130	-0.418085	0.113397	35.475	-3.68692	0.000754099	0.0646307	FALSE
g583	-0.910142	0.246084	32.8155	-3.69849	0.000789364	0.0663521	FALSE
g3830	0.644512	0.174534	30.8832	3.69275	0.000854605	0.0681256	FALSE
g5477	-0.722099	0.195262	30.4001	-3.6981	0.000856659	0.0681256	FALSE
g3859	0.590064	0.160135	30.9151	3.68479	0.00087235	0.0681256	FALSE
g1462	-0.70757	0.170109	14.5932	-4.15951	0.000886217	0.0681256	FALSE
g752	-1.34684	0.366841	31.0368	-3.67144	0.000900882	0.0681256	FALSE
g3743	0.873533	0.232773	25.6261	3.75273	0.000903977	0.0681256	FALSE
g1917	-0.479766	0.128948	26.6008	-3.72062	0.00093867	0.0687813	FALSE
g4107	-1.48412	0.404131	29.6215	-3.67238	0.00094415	0.0687813	FALSE
g196	-0.665203	0.185036	34.4623	-3.59499	0.00100342	0.0719007	FALSE
g4026	0.5292	0.147366	29.9941	3.59105	0.00115882	0.08141	FALSE
g683	0.567194	0.155948	26.4377	3.63707	0.00117338	0.08141	FALSE
g4087	0.674649	0.189654	31.1869	3.55725	0.00122169	0.082982	FALSE
g5286	0.72551	0.206019	34.3406	3.52158	0.001234	0.082982	FALSE
g1682	-1.01399	0.287435	32.4146	-3.52772	0.00127699	0.0845717	FALSE
g1438	2.30125	0.632761	23.9131	3.63683	0.00131725	0.0859357	FALSE
g1944	-0.592962	0.170027	32.9409	-3.48745	0.00140481	0.0903003	FALSE
g4355	1.42043	0.408825	31.9242	3.47441	0.00149548	0.0937728	FALSE
g4771	0.613997	0.177536	31.923	3.45844	0.00156127	0.0937728	FALSE
g1800	-0.603602	0.17559	33.8425	-3.43756	0.0015734	0.0937728	FALSE
g44	-0.636951	0.182539	28.8628	-3.4894	0.00157451	0.0937728	FALSE
g3190	0.774035	0.226258	35.5312	3.42102	0.00158395	0.0937728	FALSE
g4316	0.56111	0.164496	35.7144	3.41108	0.00162155	0.0937728	FALSE
g109	0.577753	0.168717	34.0753	3.42439	0.00162199	0.0937728	FALSE
g1602	0.613733	0.176268	28.4032	3.48183	0.00163046	0.0937728	FALSE
g150	-0.498794	0.146327	34.0793	-3.40876	0.00169248	0.0960755	FALSE
g3407	0.842108	0.245523	30.556	3.42985	0.00174998	0.0980662	FALSE
g725	-0.732124	0.214181	29.714	-3.41825	0.00184865	0.102284	FALSE
g4805	-0.869316	0.256992	30.6941	-3.38265	0.00197541	0.107931	FALSE
g1467	-0.440981	0.131253	30.0986	-3.35979	0.00213209	0.113671	FALSE
g590	0.612257	0.182644	30.8425	3.3522	0.00213247	0.113671	FALSE
g3919	0.34242	0.102509	30.5089	3.34039	0.002219	0.115665	FALSE
g4830	-1.46222	0.436012	29.1791	-3.35364	0.00222281	0.115665	FALSE
g1111	0.609749	0.183571	30.4554	3.3216	0.00233445	0.120046	FALSE
g1033	-0.792578	0.242565	35.5785	-3.26749	0.00240781	0.122378	FALSE
g2112	-0.988161	0.30308	34.0806	-3.26039	0.00252727	0.126395	FALSE
g4045	0.938134	0.285493	30.086	3.28601	0.00258632	0.126395	FALSE
g1376	1.06537	0.310513	20.3209	3.43102	0.00259935	0.126395	FALSE
g3946	-0.611716	0.188693	34.2137	-3.24186	0.00264877	0.126395	FALSE
g1988	0.404978	0.123724	30.177	3.27324	0.00266757	0.126395	FALSE
g5425	0.5634	0.172572	30.9511	3.26472	0.00267635	0.126395	FALSE
g3310	-0.896227	0.275728	32.3906	-3.2504	0.00268925	0.126395	FALSE
g2416	-0.578514	0.17902	33.7038	-3.23157	0.00275034	0.126885	FALSE
g697	0.738168	0.224217	27.2037	3.2922	0.00275774	0.126885	FALSE
g432	-1.2203	0.381733	32.5724	-3.19673	0.00308603	0.140511	FALSE
g4133	-0.877514	0.275242	30.6735	-3.18815	0.00328764	0.148147	FALSE
g5548	-0.318089	0.100678	32.9646	-3.15946	0.00337694	0.150619	FALSE
g4075	-0.330899	0.105546	34.9703	-3.13512	0.00347142	0.152613	FALSE
g1170	0.534074	0.169946	33.028	3.14261	0.00352525	0.152613	FALSE
g4157	0.777026	0.248484	34.8187	3.12707	0.00355552	0.152613	FALSE
g1154	0.624397	0.197945	31.0072	3.1544	0.00356132	0.152613	FALSE
g1961	-1.16376	0.369547	29.626	-3.14916	0.00372221	0.157704	FALSE
g3303	0.338074	0.108644	33.6789	3.11176	0.00377647	0.157704	FALSE
g5149	0.44096	0.141616	33.0848	3.11376	0.00379755	0.157704	FALSE
g2195	0.532902	0.169139	28.3331	3.15068	0.00382444	0.157704	FALSE
g1608	-0.475114	0.152432	29.7081	-3.11689	0.00403401	0.164791	FALSE
g1902	-0.605287	0.197612	33.0773	-3.06301	0.00433445	0.175425	FALSE
g687	-0.946982	0.306822	29.2157	-3.08642	0.00440603	0.176686	FALSE
g2438	-0.79112	0.251363	23.3298	-3.14732	0.00446027	0.177235	FALSE
g4615	-0.562394	0.183902	31.2116	-3.05812	0.00454299	0.178896	FALSE
g2066	0.726771	0.239268	33.2358	3.03747	0.00461831	0.180238	FALSE
g1443	-0.632517	0.209174	34.0278	-3.02388	0.00472164	0.182485	FALSE
g2654	-0.817609	0.263152	24.2575	-3.10699	0.00476795	0.182485	FALSE
g5122	-0.675883	0.224865	36.0485	-3.00573	0.00480113	0.182485	FALSE
g4140	-0.783501	0.258977	30.8036	-3.02537	0.0049774	0.185184	FALSE
g3797	0.730722	0.241363	30.4195	3.02749	0.00498766	0.185184	FALSE
g5526	0.264839	0.0885833	36.1542	2.98972	0.00499925	0.185184	FALSE
g3736	-1.0454	0.346358	30.7684	-3.01826	0.00507146	0.18628	FALSE
g3174	-0.860077	0.28631	29.3678	-3.004	0.00540363	0.195365	FALSE
g965	0.764978	0.256029	31.4678	2.98786	0.00540817	0.195365	FALSE
g3430	2.02991	0.663393	22.8658	3.05989	0.005574	0.199036	FALSE
g3964	-0.739624	0.247404	29.183	-2.98954	0.00562363	0.199036	FALSE
g588	0.81754	0.272166	27.3481	3.00383	0.0056464	0.199036	FALSE
g4066	-0.540534	0.183395	34.5907	-2.94737	0.00570557	0.199513	FALSE
g527	-0.466164	0.158436	34.3911	-2.94229	0.00579744	0.199666	FALSE
g2606	0.386217	0.131748	36.238	2.93148	0.00581148	0.199666	FALSE
g1144	-0.690509	0.232986	29.9775	-2.96374	0.00590591	0.199666	FALSE
g2775	-0.746843	0.25454	34.5362	-2.93409	0.00590852	0.199666	FALSE
g1085	0.247893	0.0848758	36.5296	2.92066	0.00595445	0.199666	FALSE
g5309	-0.412457	0.140116	31.6642	-2.94369	0.00602796	0.199666	FALSE
g5223	-0.58863	0.199779	31.2441	-2.94641	0.00602971	0.199666	FALSE
g1084	-0.863231	0.290666	27.3416	-2.96984	0.00613876	0.201748	FALSE
g1616	-0.512154	0.175531	31.9116	-2.91774	0.00640988	0.209086	FALSE
g5663	-1.01118	0.348733	34.4915	-2.89958	0.00645889	0.209125	FALSE
g1631	-1.03293	0.355939	30.8144	-2.902	0.00678971	0.218219	FALSE
g5039	0.779116	0.269946	32.0113	2.88619	0.00692865	0.221059	FALSE
g2890	-0.697137	0.240745	29.7604	-2.89575	0.00702281	0.221959	FALSE
g5285	-0.426089	0.148527	33.742	-2.86877	0.00705842	0.221959	FALSE
g1511	0.544627	0.188955	30.9237	2.88231	0.00711866	0.222255	FALSE
g339	-0.81121	0.28461	34.7412	-2.85025	0.00729939	0.224398	FALSE
g5510	-0.668832	0.233653	31.1871	-2.86251	0.00744682	0.224398	FALSE
g4485	-0.442103	0.155475	34.3752	-2.84355	0.00745975	0.224398	FALSE
g2761	0.330621	0.115968	32.8271	2.85097	0.0074781	0.224398	FALSE
g3942	0.39077	0.136692	31.1021	2.85877	0.00752655	0.224398	FALSE
g354	1.17902	0.410464	29.0318	2.8724	0.0075367	0.224398	FALSE
g4076	-0.80005	0.279258	29.3835	-2.86491	0.00762852	0.224398	FALSE
g2560	-0.301215	0.105765	31.8446	-2.84798	0.00764356	0.224398	FALSE
g3257	-0.403776	0.141972	32.341	-2.84406	0.00766219	0.224398	FALSE
g3945	0.483646	0.167338	25.8183	2.89024	0.0077007	0.224398	FALSE
g4558	0.650631	0.230848	34.4494	2.81843	0.00794094	0.228998	FALSE
g334	0.269092	0.0957234	35.7278	2.81114	0.00796332	0.228998	FALSE
g2303	0.540995	0.192189	32.8045	2.8149	0.00818745	0.233904	FALSE
g3094	-0.537842	0.190813	31.1997	-2.81868	0.00830043	0.235592	FALSE
g3745	0.536339	0.190667	31.4423	2.81296	0.00838835	0.236551	FALSE
g3953	0.462202	0.164089	30.3811	2.81677	0.00844548	0.236636	FALSE
g591	-0.532555	0.186481	24.5272	-2.85582	0.00860808	0.239277	FALSE
g4122	-0.762361	0.271645	30.4769	-2.80646	0.00864921	0.239277	FALSE
g705	0.807426	0.288026	29.9533	2.80331	0.00878815	0.241591	FALSE
g1161	-1.18028	0.424057	31.2044	-2.78331	0.00905643	0.246151	FALSE
g2075	0.510203	0.182902	30.1186	2.78949	0.00906666	0.246151	FALSE
g1245	-0.783984	0.281476	30.0654	-2.78526	0.00916839	0.247377	FALSE
g4747	-0.180344	0.0657808	35.5604	-2.74159	0.00950679	0.254934	FALSE
g2105	0.549902	0.198039	27.951	2.77673	0.00969042	0.256917	FALSE
g3359	-0.591952	0.215648	33.1381	-2.74499	0.0096983	0.256917	FALSE
g5209	-0.482866	0.176907	34.0663	-2.7295	0.00996489	0.261603	FALSE
g688	-0.601564	0.219522	31.6981	-2.74033	0.00999489	0.261603	FALSE
g33	0.539109	0.194863	26.9816	2.76661	0.0101008	0.262802	FALSE
g1603	0.458538	0.168768	34.3388	2.71696	0.0102471	0.265029	FALSE
g4394	0.398128	0.145691	30.7361	2.73268	0.0103188	0.265315	FALSE
g1895	0.725977	0.266613	30.4561	2.72296	0.0106071	0.271131	FALSE
g281	0.921076	0.33784	28.7398	2.72636	0.0107928	0.274275	FALSE
g2	0.551441	0.200466	24.3438	2.7508	0.0110447	0.279054	FALSE
g4065	-0.765899	0.285336	34.0307	-2.6842	0.0111487	0.280062	FALSE
g2447	0.528059	0.19558	30.3666	2.69996	0.0112279	0.28044	FALSE
g2484	0.602421	0.220302	24.4639	2.73453	0.0114395	0.284102	FALSE
g4134	-0.781601	0.290742	30.3306	-2.68829	0.0115538	0.28532	FALSE
g3965	-0.355114	0.13324	34.4797	-2.66522	0.0116241	0.285443	FALSE
g4079	0.682763	0.257679	37.2519	2.64966	0.0117545	0.287033	FALSE
g2239	-0.684877	0.247004	19.1037	-2.77274	0.0120803	0.292142	FALSE
g2939	0.485482	0.183051	33.4606	2.65216	0.0121346	0.292142	FALSE
g4539	0.384961	0.144436	30.6213	2.66527	0.0121642	0.292142	FALSE
g5318	-0.570961	0.213541	27.1446	-2.67378	0.0125431	0.297252	FALSE
g4916	-0.489554	0.183922	28.9975	-2.66175	0.0125435	0.297252	FALSE
g4630	-0.513853	0.195886	36.7453	-2.62322	0.0126061	0.297252	FALSE
g1067	0.539951	0.203513	29.8664	2.65315	0.012649	0.297252	FALSE
g2955	0.232954	0.0891923	35.8374	2.61182	0.0130724	0.305558	FALSE
g1893	0.659007	0.250756	31.2392	2.62808	0.0131969	0.306827	FALSE
g4956	-0.912117	0.345046	27.6221	-2.64347	0.0133667	0.309131	FALSE
g2452	1.79556	0.686176	31.8248	2.61677	0.0134659	0.309787	FALSE
g64	-0.573324	0.220249	33.9796	-2.60307	0.0135969	0.310883	FALSE
g3899	0.407575	0.156703	34.0654	2.60093	0.0136558	0.310883	FALSE
g3967	-0.592992	0.228635	33.7164	-2.59362	0.0139486	0.313201	FALSE
g2005	-0.524519	0.202392	33.913	-2.5916	0.0139888	0.313201	FALSE
g3016	-0.507077	0.194229	29.6577	-2.61071	0.0140301	0.313201	FALSE
g2875	0.652444	0.251061	31.9258	2.59874	0.0140442	0.313201	FALSE
g4987	0.510093	0.197652	33.7859	2.58077	0.0143776	0.319008	FALSE
g3313	-0.516925	0.200881	33.8698	-2.57329	0.0146265	0.321986	FALSE
g2090	-0.492005	0.190551	31.4949	-2.58201	0.0146878	0.321986	FALSE
g4553	-1.08229	0.408349	21.6481	-2.65039	0.0147328	0.321986	FALSE
g3043	-0.922198	0.357084	30.6071	-2.58258	0.01482	0.322279	FALSE
g2470	0.299067	0.117116	35.8709	2.55361	0.0150576	0.325825	FALSE
g5182	-0.842824	0.328597	31.9171	-2.56491	0.0152266	0.32713	FALSE
g3383	0.56808	0.220466	29.3138	2.57673	0.0152675	0.32713	FALSE
g823	0.23996	0.0945606	37.7747	2.53764	0.0154105	0.327528	FALSE
g3577	-1.02935	0.400441	29.3307	-2.57053	0.0154876	0.327528	FALSE
g3792	0.69909	0.274146	32.8377	2.55006	0.0156237	0.327528	FALSE
g3628	0.424485	0.166192	31.7504	2.55418	0.0156479	0.327528	FALSE
g3456	-0.942189	0.361917	23.5624	-2.60333	0.0157163	0.327528	FALSE
g4206	-0.741421	0.290046	30.8109	-2.55622	0.0157357	0.327528	FALSE
g745	0.7354	0.290783	35.4568	2.52904	0.0160342	0.332159	FALSE
g2118	-0.557165	0.219106	28.1536	-2.5429	0.0167705	0.345252	FALSE
g4048	-0.203879	0.0811444	34.4678	-2.51255	0.0168242	0.345252	FALSE
g1724	-0.480682	0.191153	31.8504	-2.51464	0.0171629	0.349728	FALSE
g4255	0.533768	0.212012	30.33	2.51763	0.0173222	0.349728	FALSE
g829	0.889395	0.355428	33.3935	2.50232	0.0174065	0.349728	FALSE
g2355	0.620984	0.248015	32.4149	2.50382	0.0175071	0.349728	FALSE
g376	0.613109	0.245009	32.312	2.5024	0.0175836	0.349728	FALSE
g483	-0.714854	0.285318	31.2066	-2.50546	0.0176542	0.349728	FALSE
g800	-0.747624	0.297629	29.6974	-2.51193	0.0176805	0.349728	FALSE
g4684	-0.422524	0.168933	31.7067	-2.50113	0.017743	0.349728	FALSE
g2919	-0.446237	0.17833	31.3289	-2.50231	0.0177625	0.349728	FALSE
g3664	0.663417	0.261813	25.1717	2.53394	0.0178713	0.350293	FALSE
g29	-0.626927	0.25285	34.0913	-2.47945	0.0182606	0.356326	FALSE
g1197	0.45905	0.185336	34.1002	2.47685	0.0183715	0.356529	FALSE
g3214	-0.646421	0.258818	28.9708	-2.49759	0.0184341	0.356529	FALSE
g1919	-1.02213	0.401788	21.8594	-2.54396	0.0185502	0.357193	FALSE
g2900	0.388618	0.156394	30.2277	2.48487	0.0187169	0.357888	FALSE
g4477	0.345349	0.139418	31.8218	2.47707	0.01875	0.357888	FALSE
g1855	0.646855	0.260473	29.5335	2.48339	0.0189256	0.359669	FALSE
g1952	0.487479	0.198626	36.5055	2.45425	0.0190137	0.35978	FALSE
g4628	-0.584217	0.236004	30.1534	-2.47545	0.0191453	0.360708	FALSE
g2350	-1.06202	0.423214	23.8723	-2.50941	0.0192879	0.361835	FALSE
g1891	1.38216	0.559485	29.3056	2.47041	0.0195506	0.365194	FALSE
g1029	1.49486	0.602583	26.9826	2.48076	0.0196401	0.365306	FALSE
g3839	0.427353	0.173216	28.6923	2.46717	0.0198351	0.367369	FALSE
g3486	-0.63716	0.257907	26.1615	-2.4705	0.0203244	0.37332	FALSE
g3402	0.392815	0.161135	32.7241	2.4378	0.0203787	0.37332	FALSE
g4969	0.425623	0.175304	35.0434	2.42791	0.0204599	0.37332	FALSE
g4544	0.422436	0.172634	29.9074	2.44701	0.020498	0.37332	FALSE
g4811	-0.689409	0.282361	29.8015	-2.44159	0.020778	0.37685	FALSE
g4344	-0.333601	0.137149	30.8766	-2.43239	0.0209929	0.378857	FALSE
g1431	-0.366468	0.151379	33.4824	-2.42086	0.0210621	0.378857	FALSE
g4184	-0.549086	0.22574	29.9984	-2.43238	0.0211785	0.37939	FALSE
g2317	-0.725275	0.297673	28.5382	-2.43648	0.0213133	0.379776	FALSE
g1483	0.331034	0.136544	30.9255	2.42438	0.0213738	0.379776	FALSE
g3191	0.758708	0.311043	26.6028	2.43924	0.0216794	0.383647	FALSE
g1450	-0.147647	0.0618049	38.0428	-2.38891	0.0219625	0.387088	FALSE
g1379	-0.554345	0.230402	31.0848	-2.40599	0.0222633	0.388918	FALSE
g4193	0.314434	0.131311	34.0506	2.39458	0.022288	0.388918	FALSE
g2408	-0.72236	0.300087	30.4709	-2.40717	0.0223332	0.388918	FALSE
g1361	-0.531225	0.221661	32.0061	-2.39656	0.0225632	0.389891	FALSE
g4291	-0.818536	0.342487	33.8238	-2.38998	0.0225675	0.389891	FALSE
g1945	0.280983	0.11759	32.53	2.38953	0.0228292	0.392861	FALSE
g3746	0.550832	0.230023	30.7147	2.39468	0.022927	0.392996	FALSE
g3834	-0.435929	0.18339	33.9907	-2.37706	0.0232227	0.39651	FALSE
g4202	-0.431724	0.180983	30.5046	-2.38544	0.0234623	0.399042	FALSE
g4129	-0.702254	0.266401	10.6012	-2.63608	0.023807	0.400418	FALSE
g4604	0.502858	0.212268	33.1723	2.36898	0.0238106	0.400418	FALSE
g1812	-0.318189	0.134082	31.9811	-2.37309	0.0238181	0.400418	FALSE
g4571	-0.590424	0.248281	30.2004	-2.37805	0.0239287	0.400737	FALSE
g30	0.308042	0.130468	33.9642	2.36106	0.0241019	0.402097	FALSE
g988	0.524073	0.222116	33.6971	2.35946	0.02424	0.402863	FALSE
g256	0.295703	0.12555	32.9458	2.35525	0.0246176	0.406646	FALSE
g2561	0.717932	0.305137	32.695	2.35282	0.0248043	0.406646	FALSE
g2941	-0.522943	0.221299	29.9168	-2.36306	0.0248225	0.406646	FALSE
g5579	-0.808389	0.34412	33.2653	-2.34915	0.0249028	0.406646	FALSE
g3089	-0.695789	0.297177	35.6154	-2.34132	0.0249328	0.406646	FALSE
g1830	-0.470223	0.201043	33.6724	-2.33892	0.0254159	0.411455	FALSE
g4216	-1.1731	0.485104	19.6697	-2.41825	0.0254326	0.411455	FALSE
g2049	-0.311568	0.133212	33.1873	-2.33889	0.02551	0.411455	FALSE
g2666	-0.302976	0.130191	36.4661	-2.32717	0.0256205	0.411717	FALSE
g370	-0.492621	0.209403	27.2642	-2.35251	0.0261131	0.417755	FALSE
g1936	0.433457	0.185438	29.339	2.33747	0.0264393	0.417755	FALSE
g2478	-0.309668	0.133426	33.2883	-2.3209	0.0265592	0.417755	FALSE
g1495	-0.487747	0.209744	31.8342	-2.32544	0.0265823	0.417755	FALSE
g1418	-0.590538	0.242205	16.2604	-2.43817	0.0265896	0.417755	FALSE
g2198	0.160815	0.0696373	36.6832	2.30932	0.0266617	0.417755	FALSE
g3676	1.43946	0.621265	33.9758	2.31698	0.0266652	0.417755	FALSE
g1017	-0.503696	0.215605	28.3173	-2.3362	0.02678	0.418054	FALSE
g2462	-1.40249	0.603869	30.7711	-2.32251	0.0269951	0.419498	FALSE
g4526	0.212717	0.0922061	35.0167	2.30697	0.0270897	0.419498	FALSE
g2503	-0.257349	0.111489	34.1842	-2.30829	0.0271603	0.419498	FALSE
g3799	-0.341316	0.148135	34.7439	-2.30408	0.0273186	0.420453	FALSE
g560	0.775194	0.334733	30.7183	2.31586	0.0274146	0.420453	FALSE
g329	-0.600375	0.260009	31.4345	-2.30906	0.0276735	0.42294	FALSE
g310	-0.772347	0.333602	29.0362	-2.31517	0.0278703	0.424464	FALSE
g1833	-0.437335	0.190253	32.5998	-2.29871	0.0280741	0.426083	FALSE
g5515	-0.530994	0.231159	30.3771	-2.2971	0.0286751	0.432991	FALSE
g304	0.474806	0.206153	28.6529	2.30317	0.0287274	0.432991	FALSE
g101	-0.419929	0.1819	26.7935	-2.30858	0.0289223	0.43443	FALSE
g183	-0.42607	0.185543	28.8675	-2.29634	0.0291078	0.43572	FALSE
g3938	-0.36731	0.160662	30.3371	-2.28623	0.0293894	0.43724	FALSE
g190	-1.89958	0.758777	10.9517	-2.50347	0.0294094	0.43724	FALSE
g144	-0.244246	0.108203	38.52	-2.25729	0.0297386	0.440635	FALSE
g2316	-0.425067	0.187781	35.1782	-2.26363	0.0298691	0.441074	FALSE
g865	0.240653	0.106943	38.2459	2.25029	0.030261	0.445357	FALSE
g3549	-0.490376	0.216414	31.888	-2.26592	0.0303823	0.44564	FALSE
g1992	0.34993	0.154293	29.931	2.26796	0.0307117	0.447233	FALSE
g525	-0.530484	0.23527	33.3322	-2.25479	0.0308347	0.447233	FALSE
g1186	-0.590819	0.261271	31.2072	-2.26133	0.0308527	0.447233	FALSE
g706	0.569248	0.25182	31.2372	2.26054	0.0309001	0.447233	FALSE
g938	0.756616	0.336022	32.4376	2.25168	0.0312412	0.450678	FALSE
g2592	0.207401	0.093008	37.1293	2.22993	0.0318809	0.457081	FALSE
g1014	0.204359	0.0917722	38.3587	2.2268	0.0319054	0.457081	FALSE
g3249	-0.645224	0.286923	30.106	-2.24877	0.0319988	0.457081	FALSE
g4637	-0.418633	0.184349	24.7681	-2.27087	0.0321133	0.457222	FALSE
g2298	0.71716	0.320577	32.2168	2.23709	0.032325	0.458742	FALSE
g762	0.313387	0.141393	36.1265	2.21643	0.0330457	0.467452	FALSE
g4042	1.06586	0.474853	26.5943	2.24461	0.0333212	0.468107	FALSE
g3032	-0.282818	0.127826	36.0511	-2.21253	0.03335	0.468107	FALSE
g4415	-0.342863	0.154236	31.9626	-2.22298	0.0334133	0.468107	FALSE
g4540	0.422582	0.191083	35.2203	2.2115	0.0335826	0.468977	FALSE
g5027	0.408973	0.185577	35.1003	2.20379	0.0341905	0.475945	FALSE
g326	0.412715	0.186526	30.2623	2.21265	0.0346064	0.480009	FALSE
g2187	-1.11796	0.508628	34.7632	-2.19799	0.0347021	0.480009	FALSE
g963	0.339476	0.154457	34.1364	2.19787	0.0348387	0.480378	FALSE
g2025	-0.378781	0.173111	36.68	-2.18808	0.0351123	0.482629	FALSE
g2680	-0.423213	0.193016	33.2231	-2.19263	0.035442	0.485633	FALSE
g5605	-0.414541	0.188548	29.6492	-2.1986	0.0358533	0.488011	FALSE
g4928	-0.82097	0.374709	31.6463	-2.19095	0.0359375	0.488011	FALSE
g2246	-0.452168	0.203548	24.1332	-2.22143	0.0359531	0.488011	FALSE
g1184	0.341169	0.15588	31.8795	2.18867	0.0360622	0.488011	FALSE
g2451	0.255717	0.117014	32.1114	2.18536	0.0362694	0.489301	FALSE
g1845	-0.489902	0.225425	34.3517	-2.17324	0.0367484	0.491692	FALSE
g157	-0.481517	0.220971	32.1932	-2.1791	0.0367526	0.491692	FALSE
g2677	-1.07394	0.489979	28.1527	-2.19182	0.0368245	0.491692	FALSE
g1807	-0.37411	0.173174	36.7695	-2.16032	0.0373376	0.491692	FALSE
g2992	-0.617327	0.283757	30.9436	-2.17555	0.0373487	0.491692	FALSE
g3083	-0.164264	0.0760298	36.2948	-2.16053	0.0374083	0.491692	FALSE
g1497	0.236595	0.109257	34.0438	2.16549	0.0374477	0.491692	FALSE
g4436	-1.04342	0.476921	26.6034	-2.18783	0.0376505	0.491692	FALSE
g2588	-0.472292	0.217919	32.1593	-2.16728	0.0377253	0.491692	FALSE
g1023	-0.535511	0.246207	29.3871	-2.17504	0.0378121	0.491692	FALSE
g156	0.301432	0.139646	34.5223	2.15854	0.0379243	0.491692	FALSE
g4839	-0.511385	0.227585	17.2904	-2.24701	0.0379701	0.491692	FALSE
g2928	-0.543174	0.251705	33.9423	-2.15798	0.038094	0.491692	FALSE
g4068	0.306787	0.14137	29.7037	2.17011	0.0381286	0.491692	FALSE
g4198	-0.587587	0.262466	17.8826	-2.23871	0.0381359	0.491692	FALSE
g2615	0.468619	0.216506	30.6315	2.16447	0.0383434	0.491692	FALSE
g3634	-0.670014	0.30926	29.9459	-2.16651	0.0383589	0.491692	FALSE
g1816	-0.400124	0.185213	30.9727	-2.16034	0.0385993	0.492375	FALSE
g5172	-0.46183	0.21338	29.2128	-2.16436	0.0387471	0.492375	FALSE
g2072	0.412389	0.19217	35.5079	2.14596	0.038788	0.492375	FALSE
g733	-0.803896	0.368215	24.3985	-2.18322	0.0388628	0.492375	FALSE
g4074	-0.410906	0.191571	33.1414	-2.14493	0.0393809	0.497497	FALSE
g1383	0.541406	0.252029	31.2094	2.14819	0.0395694	0.498438	FALSE
g1889	0.431732	0.20087	29.5958	2.14931	0.0399125	0.501315	FALSE
g5453	-0.577721	0.270888	34.7342	-2.13269	0.0400962	0.502179	FALSE
g5540	-0.611675	0.28631	32.6067	-2.13641	0.0402454	0.502607	FALSE
g5431	0.33227	0.156552	36.558	2.12243	0.0406412	0.506105	FALSE
g4064	-0.466568	0.218768	31.7049	-2.13271	0.0407918	0.506537	FALSE
g726	0.260442	0.122335	31.6434	2.12892	0.0411437	0.508918	FALSE
g200	0.178451	0.0843323	36.5541	2.11604	0.0412164	0.508918	FALSE
g3293	-0.714452	0.336709	32.6708	-2.12186	0.0415223	0.51125	FALSE
g2649	0.480942	0.229183	34.5798	2.0985	0.0432361	0.528038	FALSE
g5551	0.494635	0.235095	31.9242	2.10398	0.0433471	0.528038	FALSE
g533	0.405899	0.192598	30.5901	2.10749	0.0433734	0.528038	FALSE
g737	-0.309691	0.147834	35.0414	-2.09486	0.0434802	0.528038	FALSE
g1649	0.380912	0.180612	29.438	2.10901	0.0435634	0.528038	FALSE
g4081	-0.367522	0.175021	32.4053	-2.09988	0.0436106	0.528038	FALSE
g2619	-0.554595	0.265009	34.7671	-2.09274	0.0437397	0.528138	FALSE
g1759	0.543992	0.254619	21.7627	2.1365	0.0441387	0.531488	FALSE
g2031	-0.143881	0.0691054	35.2686	-2.08205	0.0446569	0.534961	FALSE
g4338	0.559786	0.268196	32.85	2.08723	0.0447048	0.534961	FALSE
g1391	0.777518	0.371283	30.0161	2.09414	0.0447943	0.534961	FALSE
g4274	0.695006	0.32027	16.4798	2.17006	0.0449362	0.535193	FALSE
g2918	0.822737	0.395138	31.6812	2.08215	0.045491	0.539795	FALSE
g650	-0.408056	0.196588	33.9386	-2.07569	0.0455696	0.539795	FALSE
g1590	-0.666651	0.321264	32.5141	-2.07509	0.0459696	0.541942	FALSE
g254	0.344981	0.166664	34.5608	2.06992	0.0459987	0.541942	FALSE
g180	0.336762	0.161504	28.1873	2.08516	0.0462279	0.543178	FALSE
g137	0.382754	0.184061	29.2915	2.0795	0.0464293	0.544082	FALSE
g5570	0.430134	0.207879	32.2805	2.06916	0.046616	0.544809	FALSE
g2647	-0.529787	0.253973	26.0768	-2.086	0.0469033	0.546704	FALSE
g5226	-0.714158	0.344488	28.9236	-2.0731	0.0471771	0.547143	FALSE
g2756	-0.845433	0.409679	31.9084	-2.06365	0.0472642	0.547143	FALSE
g4578	0.446982	0.21692	32.9214	2.06059	0.0473164	0.547143	FALSE
g3600	-0.325493	0.158276	32.8501	-2.05649	0.0477495	0.549517	FALSE
g4257	0.217168	0.105815	34.0153	2.05233	0.0478967	0.549517	FALSE
g3070	-0.513546	0.249155	30.5117	-2.06115	0.0478989	0.549517	FALSE
g3588	0.309978	0.151193	32.354	2.05022	0.0485188	0.554873	FALSE
g1531	-0.227549	0.111537	36.522	-2.04012	0.0486197	0.554873	FALSE
g1957	-0.769569	0.365576	18.7977	-2.10509	0.0489694	0.557409	FALSE
g1353	0.421341	0.20577	30.2548	2.04763	0.049364	0.558761	FALSE
g5070	-0.259962	0.12754	33.9109	-2.03829	0.049381	0.558761	FALSE
g1188	-0.541007	0.265744	34.647	-2.03582	0.0494716	0.558761	FALSE
g3798	0.557999	0.274565	34.7033	2.0323	0.0498322	0.561383	FALSE
g3362	0.394352	0.193776	32.7473	2.0351	0.0500016	0.561844	FALSE
g4566	0.27655	0.136425	33.0849	2.02712	0.0507702	0.569017	FALSE
g3510	-0.684404	0.336626	30.0466	-2.03313	0.0509559	0.569638	FALSE
g581	-0.944421	0.465429	30.8106	-2.02914	0.0511598	0.570114	FALSE
g3505	-0.402434	0.198434	30.8725	-2.02805	0.0512594	0.570114	FALSE
g315	-0.812315	0.403424	34.9678	-2.01355	0.0518033	0.574701	FALSE
g4188	0.968902	0.454349	13.2898	2.13251	0.0521642	0.576162	FALSE
g5034	0.40218	0.199757	33.3803	2.01335	0.0521986	0.576162	FALSE
g2994	0.561802	0.278423	30.7192	2.0178	0.0524197	0.57666	FALSE
g335	0.388197	0.193384	34.8723	2.00739	0.0525076	0.57666	FALSE
g4377	-0.155724	0.0781454	37.0211	-1.99275	0.0536996	0.588274	FALSE
g5327	0.33958	0.169931	30.4911	1.99834	0.0546653	0.597356	FALSE
g2379	-0.36986	0.184296	26.9655	-2.00688	0.0548838	0.598248	FALSE
g1592	0.411845	0.207033	31.1475	1.98927	0.0555145	0.603617	FALSE
g5279	-0.182692	0.0927241	39.5438	-1.97027	0.0558377	0.605625	FALSE
g5361	-0.386063	0.192544	24.6181	-2.00507	0.0560692	0.606165	FALSE
g3962	0.576805	0.291866	34.4941	1.97627	0.0561649	0.606165	FALSE
g71	0.648084	0.327754	32.3963	1.97735	0.0565633	0.607019	FALSE
g4311	0.220383	0.111626	33.6391	1.97429	0.0566054	0.607019	FALSE
g338	-0.133088	0.0676718	37.4662	-1.96667	0.0566606	0.607019	FALSE
g1494	-0.599787	0.303823	32.7792	-1.97413	0.0568427	0.60748	FALSE
g3172	0.424471	0.215406	33.3581	1.97056	0.0571192	0.608946	FALSE
g1653	0.598618	0.282626	11.2115	2.11806	0.0573026	0.609259	FALSE
g3093	-0.671229	0.338141	26.62	-1.98506	0.0575312	0.609259	FALSE
g684	-0.403476	0.204985	32.6656	-1.96832	0.0575667	0.609259	FALSE
g4901	0.360712	0.183349	32.1434	1.96735	0.0578233	0.609675	FALSE
g4590	-0.486297	0.246988	31.2535	-1.96891	0.0578849	0.609675	FALSE
g188	-0.159735	0.0816904	36.1474	-1.95537	0.0583037	0.6109	FALSE
g787	-0.536688	0.273013	31.0626	-1.9658	0.0583155	0.6109	FALSE
g1249	0.309566	0.157396	30.309	1.9668	0.0584205	0.6109	FALSE
g3055	-0.646508	0.32906	30.4637	-1.96471	0.0586257	0.611383	FALSE
g2932	0.157104	0.0807308	39.7483	1.94602	0.0587465	0.611383	FALSE
g3454	-0.596186	0.302925	27.3752	-1.9681	0.0592613	0.615222	FALSE
g2751	0.355005	0.180964	29.1702	1.96175	0.0593969	0.615222	FALSE
g2838	0.183316	0.0939277	31.1746	1.95167	0.0600109	0.620112	FALSE
g2092	-0.166101	0.0854604	34.0762	-1.9436	0.0602398	0.621009	FALSE
g3242	0.37927	0.195912	36.9182	1.93592	0.0605628	0.62133	FALSE
g2569	0.242748	0.125267	35.4395	1.93784	0.0606425	0.62133	FALSE
g374	0.600707	0.310063	34.6976	1.93737	0.0608743	0.62133	FALSE
g4639	-0.311633	0.160841	34.5632	-1.93753	0.0608869	0.62133	FALSE
g2938	0.230022	0.118224	30.0272	1.94564	0.0611119	0.62133	FALSE
g2079	0.347343	0.178379	29.3771	1.94722	0.0611237	0.62133	FALSE
g3620	0.201308	0.103861	32.4643	1.93824	0.0613312	0.621993	FALSE
g325	-0.339134	0.17497	30.6843	-1.93824	0.0618424	0.62541	FALSE
g1195	-0.344487	0.17882	36.0793	-1.92645	0.0619544	0.62541	FALSE
g2809	0.379796	0.19594	29.3097	1.93833	0.062268	0.627127	FALSE
g2086	0.265733	0.138534	37.8735	1.91818	0.0626512	0.629537	FALSE
g5245	0.339779	0.17667	32.8501	1.92324	0.0631537	0.631195	FALSE
g4500	-0.606323	0.314521	29.7612	-1.92776	0.0634755	0.631195	FALSE
g3063	-0.365637	0.190878	35.2764	-1.91555	0.0635559	0.631195	FALSE
g4657	-0.362902	0.189112	33.4334	-1.91898	0.0635562	0.631195	FALSE
g394	0.354773	0.184443	30.7351	1.92349	0.0637247	0.631195	FALSE
g1482	0.17449	0.0908725	31.8881	1.92016	0.06382	0.631195	FALSE
g2147	0.456362	0.237872	32.6402	1.91852	0.0638271	0.631195	FALSE
g4114	-0.469833	0.244741	31.0412	-1.91972	0.0641251	0.632711	FALSE
g5068	-0.839043	0.436297	28.9334	-1.9231	0.0643592	0.63359	FALSE
g3716	0.36638	0.191581	31.1256	1.91241	0.0650653	0.637685	FALSE
g4786	0.714551	0.370567	25.0798	1.92827	0.0652164	0.637685	FALSE
g4965	0.525321	0.27507	31.4608	1.90977	0.065317	0.637685	FALSE
g1152	0.528733	0.278028	34.8711	1.90172	0.0654947	0.637685	FALSE
g4702	0.221323	0.116446	35.4429	1.90065	0.0655046	0.637685	FALSE
g5586	-0.594818	0.312676	32.1957	-1.90234	0.0661037	0.641094	FALSE
g4201	0.213344	0.112517	35.2739	1.89611	0.0661603	0.641094	FALSE
g4768	0.282691	0.148646	31.7906	1.90178	0.0662948	0.641094	FALSE
g2138	0.179775	0.0951394	36.954	1.88959	0.0666776	0.643373	FALSE
g5328	-0.139937	0.0740287	34.869	-1.8903	0.0670524	0.645564	FALSE
g1371	0.367189	0.19362	30.644	1.89644	0.0673639	0.647138	FALSE
g574	-0.695178	0.367967	31.8341	-1.88924	0.0679977	0.651794	FALSE
g2915	0.373412	0.19877	35.9065	1.87862	0.0684348	0.654548	FALSE
g1331	0.377654	0.201295	35.0803	1.87612	0.0689789	0.658312	FALSE
g1732	-0.34585	0.183868	30.1436	-1.88097	0.0696671	0.661192	FALSE
g3461	0.226246	0.12112	36.3145	1.86795	0.0698553	0.661192	FALSE
g17	0.192448	0.102805	33.5178	1.87198	0.0699575	0.661192	FALSE
g2551	0.285549	0.15296	36.368	1.86682	0.0700043	0.661192	FALSE
g473	0.287226	0.153202	31.7673	1.87482	0.0700371	0.661192	FALSE
g1997	-0.140581	0.075382	35.8718	-1.86491	0.0703907	0.663099	FALSE
g2627	0.283465	0.152261	35.347	1.8617	0.0709772	0.667186	FALSE
g2251	0.361082	0.193765	32.3203	1.8635	0.0714992	0.66732	FALSE
g5227	0.255542	0.137489	35.0028	1.85864	0.0715036	0.66732	FALSE
g2221	0.529055	0.28422	33.0414	1.86143	0.0716002	0.66732	FALSE
g451	-0.419397	0.225731	34.553	-1.85795	0.0717143	0.66732	FALSE
g4425	0.660343	0.346413	19.0692	1.90623	0.0718051	0.66732	FALSE
g3122	0.128515	0.069315	35.6798	1.85407	0.0720107	0.66732	FALSE
g3611	-0.425069	0.228497	31.9679	-1.86029	0.0720667	0.66732	FALSE
g893	0.247786	0.133728	35.5401	1.85291	0.0722129	0.66732	FALSE
g2852	-0.592467	0.317634	28.5687	-1.86525	0.0724475	0.668076	FALSE
g3851	0.360022	0.19517	34.9887	1.84466	0.0735665	0.67693	FALSE
g794	-0.248055	0.134068	30.7695	-1.85021	0.0739069	0.67693	FALSE
g668	0.285119	0.154234	31.528	1.84862	0.0739111	0.67693	FALSE
g5267	0.312043	0.169748	36.462	1.83827	0.0741798	0.67693	FALSE
g1320	-0.631494	0.340288	27.6332	-1.85577	0.074182	0.67693	FALSE
g2427	0.607627	0.326362	24.9567	1.86182	0.0744454	0.677918	FALSE
g674	0.28008	0.152091	32.761	1.84153	0.0746132	0.678034	FALSE
g4077	-0.413336	0.224446	31.4862	-1.84158	0.0749741	0.6799	FALSE
g3215	0.250353	0.136568	33.8083	1.83317	0.0755954	0.684115	FALSE
g3435	0.115404	0.0632139	34.6993	1.82561	0.0765265	0.68933	FALSE
g5010	-0.601688	0.327566	28.8713	-1.83685	0.0765479	0.68933	FALSE
g1866	0.597653	0.325578	28.408	1.83567	0.0768957	0.68933	FALSE
g848	-0.617696	0.33916	34.887	-1.82126	0.0771528	0.68933	FALSE
g4217	0.165052	0.0908349	37.1539	1.81705	0.0772822	0.68933	FALSE
g3406	0.616701	0.338851	34.1675	1.81998	0.0775329	0.68933	FALSE
g2916	0.366388	0.201111	32.0349	1.82181	0.0778321	0.68933	FALSE
g1278	0.316892	0.173766	30.8775	1.82367	0.0778952	0.68933	FALSE
g230	-0.283211	0.155984	35.0503	-1.81564	0.0779881	0.68933	FALSE
g1701	-0.635918	0.349288	32.1081	-1.82061	0.0779975	0.68933	FALSE
g5417	-0.322361	0.177495	34.2187	-1.81617	0.0781141	0.68933	FALSE
g2158	0.246421	0.13622	38.8454	1.80898	0.0781981	0.68933	FALSE
g2248	0.326105	0.179402	32.9018	1.81773	0.0782219	0.68933	FALSE
g2956	0.205996	0.113193	31.219	1.81985	0.0783822	0.689354	FALSE
g1967	-0.764201	0.41597	23.7923	-1.83716	0.0787103	0.689706	FALSE
g1192	0.231446	0.127743	34.4289	1.81181	0.0787467	0.689706	FALSE
g299	-0.343825	0.189844	33.7142	-1.81109	0.079046	0.689706	FALSE
g5186	0.302146	0.166158	29.4443	1.81843	0.0791856	0.689706	FALSE
g2901	-0.603969	0.33265	30.3904	-1.81563	0.0793066	0.689706	FALSE
g2274	0.172344	0.095535	37.0447	1.80399	0.0793691	0.689706	FALSE
g4451	0.313578	0.172904	30.208	1.8136	0.0796863	0.690308	FALSE
g399	0.312965	0.172492	29.6416	1.81437	0.0797542	0.690308	FALSE
g3314	0.38325	0.211708	30.4098	1.81027	0.0801455	0.692324	FALSE
g4031	-0.320649	0.178899	35.05	-1.79234	0.0817139	0.704195	FALSE
g5472	0.096883	0.0542392	38.3491	1.78622	0.0819729	0.704195	FALSE
g2673	-0.487228	0.271825	33.6155	-1.79243	0.0820683	0.704195	FALSE
g826	-0.47533	0.259929	20.2162	-1.82869	0.0822393	0.704195	FALSE
g347	-0.178314	0.0998232	36.5569	-1.7863	0.0823467	0.704195	FALSE
g1485	0.207944	0.116007	31.8014	1.79252	0.0825685	0.704195	FALSE
g3903	0.346333	0.193412	32.5741	1.79065	0.0826475	0.704195	FALSE
g1378	0.243129	0.136885	39.5896	1.77616	0.0833929	0.706308	FALSE
g1488	0.241121	0.135662	38.5374	1.77736	0.0834017	0.706308	FALSE
g2100	0.460174	0.257333	30.3561	1.78824	0.0837231	0.706308	FALSE
g2169	0.17827	0.0997895	31.1277	1.78646	0.0837686	0.706308	FALSE
g614	-0.333234	0.18634	29.7357	-1.78831	0.0839204	0.706308	FALSE
g2014	0.275578	0.154478	31.217	1.78393	0.0841593	0.706308	FALSE
g332	0.488597	0.272903	28.0914	1.79037	0.0841787	0.706308	FALSE
g2504	0.46798	0.257374	19.7913	1.81829	0.0841881	0.706308	FALSE
g4990	-0.414598	0.231818	28.2968	-1.78846	0.0844143	0.706848	FALSE
g1436	-0.210833	0.119195	38.2326	-1.7688	0.0849052	0.708596	FALSE
g3687	-0.531249	0.298373	30.5411	-1.78049	0.0849472	0.708596	FALSE
g3495	0.43136	0.243407	34.5566	1.77218	0.0851824	0.708819	FALSE
g4297	-0.37097	0.205695	21.5681	-1.8035	0.0852983	0.708819	FALSE
g5214	-0.372842	0.210042	29.0762	-1.77509	0.0863535	0.715236	FALSE
g1147	-0.49167	0.27891	36.0646	-1.76283	0.0864024	0.715236	FALSE
g1159	-0.178555	0.101189	34.2156	-1.76458	0.0865614	0.715236	FALSE
g4629	-0.306223	0.173511	31.7366	-1.76487	0.0872089	0.718521	FALSE
g1404	-0.297706	0.168747	31.8433	-1.76422	0.0872878	0.718521	FALSE
g1777	-0.158961	0.0901753	30.4291	-1.7628	0.087976	0.722825	FALSE
g348	0.419775	0.23862	31.0646	1.75917	0.0883953	0.724908	FALSE
g1334	-0.503592	0.281099	19.1568	-1.79151	0.0890237	0.728694	FALSE
g4212	0.487941	0.278673	31.2882	1.75095	0.0897553	0.732688	FALSE
g4840	-0.589839	0.336543	30.0968	-1.75264	0.0898469	0.732688	FALSE
g1844	-0.280244	0.160633	33.8034	-1.74462	0.0901385	0.733697	FALSE
g1950	-0.326905	0.187579	34.0268	-1.74275	0.0904086	0.734407	FALSE
g1864	0.475641	0.272411	31.331	1.74605	0.0906031	0.734407	FALSE
g2103	0.233594	0.134642	38.6207	1.73492	0.0907298	0.734407	FALSE
g1136	0.293701	0.168625	32.8204	1.74174	0.0909201	0.734587	FALSE
g572	-0.68247	0.391649	30.3389	-1.74255	0.0915412	0.738241	FALSE
g960	-0.656158	0.378169	34.1885	-1.73509	0.091732	0.738418	FALSE
g2597	-0.23249	0.134624	38.4208	-1.72695	0.0922088	0.739037	FALSE
g2511	0.35874	0.206699	30.8502	1.73556	0.0926213	0.739037	FALSE
g1793	0.52321	0.302245	32.8566	1.73108	0.09282	0.739037	FALSE
g2104	-0.216909	0.125217	31.583	-1.73226	0.0929841	0.739037	FALSE
g4520	-0.348293	0.196626	18.2788	-1.77135	0.0931745	0.739037	FALSE
g140	0.362599	0.209668	32.5509	1.7294	0.0932121	0.739037	FALSE
g393	0.211861	0.122428	31.6454	1.7305	0.0932841	0.739037	FALSE
g5592	-0.657663	0.379933	30.8286	-1.731	0.0934511	0.739037	FALSE
g1576	-0.377212	0.217958	30.7214	-1.73066	0.0935462	0.739037	FALSE
g4785	0.799584	0.459774	26.6444	1.73908	0.0935635	0.739037	FALSE
g4088	-0.361917	0.210064	34.7442	-1.72289	0.0937992	0.739037	FALSE
g5187	0.470528	0.271956	30.1166	1.73016	0.0938379	0.739037	FALSE
g966	0.305842	0.178298	35.7056	1.71534	0.0949495	0.745294	FALSE
g1647	-0.526963	0.30619	30.9555	-1.72103	0.095227	0.745294	FALSE
g937	0.244581	0.142359	32.6528	1.71805	0.0952574	0.745294	FALSE
g322	0.346904	0.201769	30.8831	1.71931	0.0955671	0.745294	FALSE
g3775	0.424792	0.248256	36.1258	1.7111	0.0956375	0.745294	FALSE
g2850	-0.383735	0.223597	32.4632	-1.71619	0.0956571	0.745294	FALSE
g531	-0.557039	0.323266	27.26	-1.72316	0.0961869	0.745294	FALSE
g4296	-0.71	0.41354	30.2838	-1.71688	0.0962134	0.745294	FALSE
g4793	-0.4961	0.282054	17.1922	-1.75888	0.096382	0.745294	FALSE
g1354	-0.910718	0.525348	22.832	-1.73355	0.0964837	0.745294	FALSE
g4286	-0.563842	0.32908	31.3728	-1.71339	0.096508	0.745294	FALSE
g1351	0.356671	0.209693	38.417	1.70092	0.0970399	0.745459	FALSE
g5161	0.286459	0.168304	37.008	1.70204	0.0971358	0.745459	FALSE
g2001	-0.381752	0.223097	30.5341	-1.71115	0.0971957	0.745459	FALSE
g193	0.337626	0.197121	29.5987	1.71278	0.0972115	0.745459	FALSE
g5397	-0.214827	0.125768	30.9566	-1.70812	0.0976256	0.746719	FALSE
g1890	0.404114	0.237055	32.7429	1.70473	0.0977176	0.746719	FALSE
g2833	-0.790801	0.465316	33.8336	-1.69949	0.0984044	0.7497	FALSE
g962	0.386549	0.22743	33.5616	1.69964	0.0984506	0.7497	FALSE
g4844	-0.317606	0.186745	31.4012	-1.70074	0.0988758	0.750334	FALSE
g751	0.36218	0.213709	33.5263	1.69474	0.0993959	0.750334	FALSE
g3737	-0.419756	0.248173	34.2254	-1.69139	0.0998509	0.750334	FALSE
g756	0.350644	0.207233	32.4884	1.69203	0.100212	0.750334	FALSE
g2843	0.533264	0.316313	36.6122	1.68587	0.100326	0.750334	FALSE
g2854	-0.197085	0.116462	31.7436	-1.69227	0.10039	0.750334	FALSE
g1043	-0.527727	0.311772	31.4935	-1.69267	0.10039	0.750334	FALSE
g1463	0.36992	0.219092	33.4412	1.68842	0.100636	0.750334	FALSE
g2253	-0.581033	0.340751	24.7432	-1.70515	0.100691	0.750334	FALSE
g4170	0.448157	0.263789	27.0759	1.69892	0.100798	0.750334	FALSE
g700	-0.378038	0.215633	14.4043	-1.75316	0.100822	0.750334	FALSE
g4989	0.338648	0.200438	31.3311	1.68954	0.101045	0.750334	FALSE
g2269	-0.282931	0.167813	33.6415	-1.68599	0.101052	0.750334	FALSE
g1000	-0.336936	0.198321	26.4668	-1.69895	0.101056	0.750334	FALSE
g2233	0.333952	0.197958	32.2086	1.68698	0.10127	0.750334	FALSE
g4516	-0.781673	0.459962	25.6177	-1.69943	0.101352	0.750334	FALSE
g3334	0.212979	0.126294	31.9941	1.68638	0.101452	0.750334	FALSE
g405	-0.236866	0.140723	32.3941	-1.68321	0.10195	0.752742	FALSE
g1954	0.163326	0.0974183	36.1846	1.67655	0.102251	0.753692	FALSE
g2384	0.245995	0.146759	34.7788	1.67619	0.10267	0.755505	FALSE
g3982	-0.450964	0.26574	23.44	-1.69701	0.102936	0.755619	FALSE
g1758	0.236089	0.140326	29.5329	1.68243	0.103031	0.755619	FALSE
g2200	0.319976	0.19069	29.9169	1.67799	0.103767	0.759742	FALSE
g5298	0.422012	0.253109	35.3612	1.66731	0.104286	0.762264	FALSE
g5539	0.272865	0.163024	30.0786	1.67377	0.104545	0.76271	FALSE
g4823	-0.477498	0.282618	22.8807	-1.68955	0.104696	0.76271	FALSE
g4892	-0.510996	0.30506	27.2259	-1.67507	0.105371	0.766353	FALSE
g1727	-0.3227	0.193351	29.3624	-1.66899	0.10575	0.766887	FALSE
g4156	0.253308	0.151875	29.8661	1.66786	0.105796	0.766887	FALSE
g3467	-0.199257	0.120416	38.7557	-1.65473	0.106056	0.767502	FALSE
g4402	-0.297714	0.179988	36.8703	-1.65408	0.106602	0.770175	FALSE
g1765	0.549704	0.329114	25.9903	1.67026	0.10687	0.770842	FALSE
g3481	0.381069	0.230958	38.5226	1.64995	0.107085	0.771115	FALSE
g4718	0.257889	0.155865	33.7504	1.65457	0.107284	0.771283	FALSE
g4640	0.493914	0.299101	34.9664	1.65133	0.107625	0.77233	FALSE
g1870	-0.376389	0.227758	33.4098	-1.65259	0.107783	0.77233	FALSE
g2691	0.5011	0.302244	29.3978	1.65793	0.107966	0.772374	FALSE
g5177	0.287389	0.174142	33.6861	1.65031	0.108174	0.772452	FALSE
g1563	0.535041	0.316772	18.1358	1.68904	0.108331	0.772452	FALSE
g4926	0.150432	0.0913312	31.7192	1.64711	0.109409	0.777726	FALSE
g1834	-0.531951	0.322671	30.1254	-1.64859	0.109623	0.777726	FALSE
g2910	-0.395339	0.240347	31.8089	-1.64487	0.109845	0.777726	FALSE
g5617	-0.451101	0.275136	35.3908	-1.63956	0.109958	0.777726	FALSE
g3369	-0.744507	0.438804	15.2	-1.69667	0.110136	0.777726	FALSE
g4493	0.508075	0.309138	31.3508	1.64352	0.110268	0.777726	FALSE
g5148	0.354532	0.216652	36.6421	1.63641	0.110316	0.777726	FALSE
g3075	0.407613	0.244405	20.4528	1.66778	0.110599	0.777883	FALSE
g2566	-0.25343	0.154382	31.2846	-1.64158	0.110694	0.777883	FALSE
g497	-0.70303	0.429774	33.6042	-1.63581	0.111213	0.778231	FALSE
g1124	-0.348689	0.212952	32.418	-1.63741	0.111217	0.778231	FALSE
g5356	-0.359305	0.217958	26.0107	-1.6485	0.111278	0.778231	FALSE
g3423	0.292653	0.179318	34.1819	1.63204	0.111852	0.780995	FALSE
g2242	-0.680618	0.412906	23.5389	-1.64836	0.112564	0.784717	FALSE
g2313	-0.608363	0.37342	29.7129	-1.62916	0.113836	0.791368	FALSE
g4923	0.282161	0.173566	31.8321	1.62567	0.11388	0.791368	FALSE
g4109	-0.282803	0.174041	31.0211	-1.62493	0.114297	0.792777	FALSE
g669	-0.333048	0.204959	30.273	-1.62495	0.114541	0.792777	FALSE
g3702	0.24895	0.153613	32.3561	1.62063	0.114803	0.792777	FALSE
g1290	-0.326515	0.198844	21.9572	-1.64206	0.114824	0.792777	FALSE
g4490	-0.334609	0.206815	33.7504	-1.61792	0.11499	0.792777	FALSE
g4044	-0.711294	0.43436	22.6229	-1.63757	0.115348	0.793992	FALSE
g3267	-0.443698	0.274509	31.3759	-1.61634	0.116034	0.796763	FALSE
g2046	0.337229	0.209158	34.0855	1.61232	0.116115	0.796763	FALSE
g3439	-0.28719	0.177957	31.8049	-1.61382	0.116446	0.797783	FALSE
g2949	-0.369706	0.229102	29.6939	-1.61372	0.117167	0.800415	FALSE
g1760	0.315892	0.196184	31.1633	1.61018	0.117442	0.800415	FALSE
g1426	0.275618	0.170014	24.948	1.62115	0.117558	0.800415	FALSE
g5536	0.106514	0.0663962	34.881	1.60422	0.117683	0.800415	FALSE
g761	-0.686909	0.426717	30.5262	-1.60975	0.117746	0.800415	FALSE
g1410	-0.507209	0.306123	15.1132	-1.65688	0.118152	0.801932	FALSE
g1168	0.314968	0.195946	29.9927	1.60742	0.11844	0.802638	FALSE
g4572	0.428109	0.26665	29.6898	1.60551	0.118968	0.804965	FALSE
g5380	-0.345277	0.216657	34.5684	-1.59366	0.120117	0.810412	FALSE
g5394	0.155388	0.0978093	38.4353	1.58868	0.120326	0.810412	FALSE
g5180	-0.21221	0.13303	31.8162	-1.5952	0.120554	0.810412	FALSE
g5179	-0.338503	0.212708	34.5223	-1.5914	0.120637	0.810412	FALSE
g507	0.326053	0.20446	31.7068	1.5947	0.1207	0.810412	FALSE
g5127	-0.453138	0.280973	21.9794	-1.61275	0.121067	0.811015	FALSE
g2859	-0.327032	0.205341	31.7209	-1.59263	0.12116	0.811015	FALSE
g942	0.725109	0.456563	33.7936	1.58819	0.121557	0.812425	FALSE
g3531	0.294138	0.184257	27.0634	1.59634	0.122025	0.813301	FALSE
g1541	0.276395	0.174089	32.4513	1.58766	0.12206	0.813301	FALSE
g1792	-0.195119	0.123502	38.5995	-1.57988	0.122294	0.81362	FALSE
g4982	0.659501	0.414746	29.3625	1.59013	0.122516	0.813855	FALSE
g4161	0.368699	0.231988	28.612	1.5893	0.122983	0.815571	FALSE
g4837	-0.230898	0.146003	33.5782	-1.58146	0.123147	0.815571	FALSE
g2546	-0.696449	0.441348	31.7785	-1.578	0.124469	0.820795	FALSE
g4922	-0.219182	0.139813	39.7225	-1.56767	0.12489	0.820795	FALSE
g4292	-0.306197	0.187442	13.815	-1.63356	0.124926	0.820795	FALSE
g2851	0.299645	0.189668	28.7959	1.57984	0.125066	0.820795	FALSE
g1662	-0.296602	0.188413	32.2126	-1.57421	0.12521	0.820795	FALSE
g3030	0.443992	0.281694	30.4203	1.57615	0.125336	0.820795	FALSE
g3602	-0.425534	0.26801	24.1512	-1.58775	0.12535	0.820795	FALSE
g5408	-0.216082	0.137711	35.4893	-1.5691	0.125499	0.820795	FALSE
g2142	0.157903	0.100694	35.8843	1.56814	0.125626	0.820795	FALSE
g3279	0.319942	0.204914	38.2885	1.56135	0.126671	0.823249	FALSE
g3252	0.31934	0.204069	34.3623	1.56486	0.12678	0.823249	FALSE
g5096	-0.41643	0.266558	36.5768	-1.56225	0.126841	0.823249	FALSE
g1881	-0.325675	0.208261	35.0255	-1.56378	0.12686	0.823249	FALSE
g269	0.39483	0.251567	30.235	1.56948	0.126943	0.823249	FALSE
g392	-0.413408	0.264089	31.5854	-1.56541	0.127452	0.825221	FALSE
g4351	-0.325251	0.207472	29.4886	-1.56768	0.127625	0.825221	FALSE
g3896	0.583838	0.373787	32.4652	1.56195	0.127996	0.826393	FALSE
g585	0.594414	0.380303	30.5347	1.563	0.128359	0.827515	FALSE
g3858	-0.401463	0.257698	33.4845	-1.55788	0.128663	0.828257	FALSE
g4248	-0.381055	0.244315	31.3064	-1.55969	0.128887	0.828476	FALSE
g3102	0.388368	0.249928	31.2535	1.55392	0.130272	0.836153	FALSE
g2065	-0.798586	0.514344	30.8488	-1.55263	0.130712	0.837021	FALSE
g2399	-0.294303	0.189182	28.5898	-1.55566	0.13079	0.837021	FALSE
g2718	-0.381434	0.245414	28.3907	-1.55425	0.131204	0.838437	FALSE
g1995	1.26635	0.800591	17.377	1.58177	0.131732	0.838755	FALSE
g2981	0.301838	0.195114	31.0102	1.54698	0.132013	0.838755	FALSE
g1255	-0.221351	0.143537	34.733	-1.54211	0.132109	0.838755	FALSE
g162	0.493286	0.317576	26.4232	1.55329	0.132252	0.838755	FALSE
g4749	-0.433208	0.280467	31.6312	-1.5446	0.132391	0.838755	FALSE
g1113	0.22508	0.144203	22.1511	1.56086	0.132732	0.838755	FALSE
g278	0.412583	0.26733	30.8935	1.54335	0.132929	0.838755	FALSE
g53	-0.108301	0.070362	34.1771	-1.5392	0.132964	0.838755	FALSE
g1991	-0.122495	0.0796655	35.6127	-1.53762	0.13298	0.838755	FALSE
g346	-0.585927	0.380298	31.442	-1.5407	0.133394	0.839634	FALSE
g4600	-0.322542	0.209664	31.4786	-1.53837	0.133951	0.839634	FALSE
g4910	-0.53558	0.347638	29.8124	-1.54063	0.133956	0.839634	FALSE
g2215	-0.151814	0.0990663	36.185	-1.53245	0.13411	0.839634	FALSE
g345	0.252379	0.16199	20.6047	1.55799	0.134464	0.839634	FALSE
g542	-0.256215	0.16675	31.11	-1.53652	0.134521	0.839634	FALSE
g1499	-0.304856	0.198144	29.5876	-1.53856	0.13454	0.839634	FALSE
g4606	0.233255	0.152353	35.1331	1.53102	0.13472	0.839634	FALSE
g3809	0.278235	0.181762	34.8767	1.53076	0.134849	0.839634	FALSE
g1180	0.19477	0.127317	33.7915	1.52981	0.135373	0.841699	FALSE
g2069	0.735234	0.4791	29.0703	1.53461	0.135691	0.841909	FALSE
g2845	-0.490682	0.321169	34.0767	-1.5278	0.135792	0.841909	FALSE
g4199	-0.207082	0.133932	22.1539	-1.54618	0.136229	0.843206	FALSE
g2958	0.322353	0.210818	31.0107	1.52906	0.136387	0.843206	FALSE
g486	0.774893	0.503846	24.4969	1.53796	0.136877	0.844967	FALSE
g4817	0.191923	0.126152	35.3653	1.52137	0.137058	0.844967	FALSE
g2553	-0.524382	0.344731	34.2593	-1.52114	0.137403	0.845899	FALSE
g2911	-0.407414	0.265604	23.3113	-1.53392	0.138511	0.848853	FALSE
g4005	-0.182499	0.120615	37.266	-1.51307	0.138697	0.848853	FALSE
g2974	-0.401521	0.26461	32.7675	-1.51741	0.138753	0.848853	FALSE
g4828	0.204779	0.135183	35.017	1.51483	0.138791	0.848853	FALSE
g5496	0.164374	0.108736	38.1675	1.51167	0.138854	0.848853	FALSE
g459	-0.194945	0.128335	30.2003	-1.51903	0.139155	0.849508	FALSE
g2797	-0.300705	0.198933	34.9151	-1.51159	0.139638	0.851267	FALSE
g2577	-0.320095	0.21155	31.5722	-1.5131	0.140202	0.853489	FALSE
g3821	0.437271	0.290401	37.8292	1.50575	0.140437	0.853489	FALSE
g4732	0.429543	0.282802	25.9623	1.51888	0.140877	0.853489	FALSE
g3521	-0.345644	0.228862	31.3973	-1.51027	0.140974	0.853489	FALSE
g4764	-0.369811	0.24479	30.4917	-1.51073	0.141153	0.853489	FALSE
g3897	0.205095	0.136163	33.1143	1.50625	0.141484	0.853489	FALSE
g265	0.345275	0.229857	36.7213	1.50213	0.141616	0.853489	FALSE
g5505	-0.441995	0.293398	32.2378	-1.50647	0.141683	0.853489	FALSE
g2578	0.366394	0.242964	30.741	1.50802	0.14176	0.853489	FALSE
g2817	-0.750678	0.497426	27.6149	-1.50913	0.142625	0.857513	FALSE
g2594	0.273489	0.182638	35.4337	1.49744	0.143135	0.859398	FALSE
g2487	0.195883	0.131192	35.062	1.49311	0.144354	0.864745	FALSE
g5593	0.336058	0.225356	36.735	1.49123	0.144439	0.864745	FALSE
g5142	-0.345389	0.223491	13.9525	-1.54542	0.144619	0.864745	FALSE
g38	0.152579	0.102106	30.8104	1.49432	0.145264	0.86651	FALSE
g255	0.244434	0.16372	31.4918	1.493	0.145388	0.86651	FALSE
g243	-0.266168	0.178752	34.7095	-1.48904	0.145509	0.86651	FALSE
g2813	0.323085	0.215961	27.2521	1.49603	0.146137	0.869067	FALSE
g5201	-0.381708	0.252543	19.1478	-1.51146	0.147	0.873014	FALSE
g1056	-0.281274	0.189721	31.9732	-1.48257	0.147979	0.876912	FALSE
g2779	0.320521	0.216601	33.5321	1.47977	0.148268	0.876912	FALSE
g2512	0.43929	0.295921	29.3976	1.48448	0.148325	0.876912	FALSE
g5025	-0.28449	0.191984	30.8309	-1.48184	0.148532	0.876912	FALSE
g5576	-0.410032	0.277039	31.9266	-1.48005	0.14866	0.876912	FALSE
g4653	-0.467519	0.318028	39.2777	-1.47005	0.149513	0.880757	FALSE
g970	-0.163067	0.111091	36.4741	-1.46787	0.150711	0.886619	FALSE
g1539	-0.330753	0.224764	28.6147	-1.47156	0.152054	0.893315	FALSE
g2730	0.282692	0.192652	30.9688	1.46737	0.152358	0.89339	FALSE
g4342	0.890934	0.608111	32.6048	1.46508	0.152475	0.89339	FALSE
g3999	0.218127	0.148822	30.6114	1.46569	0.15293	0.894857	FALSE
g4621	-0.262286	0.179762	33.7951	-1.45908	0.153777	0.898608	FALSE
g4775	0.120626	0.0827267	33.7532	1.45813	0.154048	0.898989	FALSE
g5206	0.295018	0.202355	31.4357	1.45792	0.15478	0.900207	FALSE
g1229	0.154614	0.106429	36.701	1.45274	0.154792	0.900207	FALSE
g882	-0.428083	0.29355	30.8225	-1.4583	0.154874	0.900207	FALSE
g2042	-0.300574	0.206523	32.3682	-1.4554	0.15519	0.900844	FALSE
g4876	0.230753	0.158786	33.2797	1.45323	0.155525	0.901588	FALSE
g433	-0.132396	0.0913334	35.9464	-1.44959	0.155842	0.902232	FALSE
g2151	0.112127	0.0773192	34.0978	1.45019	0.156144	0.902784	FALSE
g3079	0.183335	0.126873	37.9291	1.44503	0.156662	0.904582	FALSE
g3095	0.22962	0.158677	34.0963	1.44709	0.157003	0.905354	FALSE
g3272	0.204948	0.141444	29.65	1.44897	0.15784	0.908919	FALSE
g5354	0.330146	0.22923	37.7753	1.44024	0.158037	0.908919	FALSE
g2825	0.293207	0.203423	33.3321	1.44137	0.15881	0.912168	FALSE
g5089	0.288926	0.200209	30.6929	1.44312	0.159115	0.912718	FALSE
g575	-0.273737	0.190367	34.5434	-1.43795	0.159447	0.913426	FALSE
g2047	-0.649167	0.430923	11.0944	-1.50646	0.159882	0.914715	FALSE
g4263	0.308067	0.213487	26.9213	1.44303	0.160548	0.917326	FALSE
g3952	0.150776	0.105037	31.5408	1.43546	0.161	0.91871	FALSE
g2803	0.343384	0.240269	36.7188	1.42917	0.161409	0.919839	FALSE
g1941	-0.657113	0.459982	31.4907	-1.42856	0.162974	0.927552	FALSE
g1664	-0.347445	0.244053	34.3308	-1.42365	0.163574	0.928433	FALSE
g2076	-0.279584	0.196565	33.514	-1.42235	0.164167	0.928433	FALSE
g4799	-0.171403	0.120784	37.2023	-1.41908	0.164199	0.928433	FALSE
g5495	-0.519891	0.345864	9.79331	-1.50317	0.164339	0.928433	FALSE
g1886	-0.318754	0.224415	34.875	-1.42038	0.164377	0.928433	FALSE
g2322	-0.486582	0.34222	33.1853	-1.42184	0.164403	0.928433	FALSE
g1328	-0.415034	0.292556	31.788	-1.41865	0.165732	0.933723	FALSE
g4853	0.136183	0.0965268	38.31	1.41083	0.166365	0.933723	FALSE
g1364	-0.318475	0.225284	34.618	-1.41366	0.166391	0.933723	FALSE
g5350	-0.171063	0.120833	31.5475	-1.4157	0.166661	0.933723	FALSE
g5189	-0.212968	0.151111	36.5281	-1.40935	0.167189	0.933723	FALSE
g3438	-0.300626	0.212363	29.5523	-1.41562	0.16734	0.933723	FALSE
g1783	0.25112	0.17758	30.0867	1.41413	0.16759	0.933723	FALSE
g51	0.266221	0.188239	29.7103	1.41427	0.167676	0.933723	FALSE
g2598	0.242414	0.171638	31.2306	1.41235	0.167734	0.933723	FALSE
g2264	0.308129	0.218224	31.3499	1.41198	0.167804	0.933723	FALSE
g5238	-0.146869	0.104004	30.921	-1.41215	0.167891	0.933723	FALSE
g3378	-0.275415	0.195555	34.7518	-1.40838	0.167903	0.933723	FALSE
g42	-0.594528	0.420554	28.6826	-1.41368	0.168219	0.934289	FALSE
g4150	0.164374	0.116622	31.3693	1.40946	0.168537	0.934869	FALSE
g4825	-0.375187	0.266247	30.1935	-1.40917	0.169002	0.934945	FALSE
g2653	-0.416444	0.294679	26.8559	-1.41321	0.16908	0.934945	FALSE
g4617	0.249707	0.177816	31.8122	1.4043	0.169918	0.934945	FALSE
g3814	-0.339403	0.241971	33.3789	-1.40266	0.16995	0.934945	FALSE
g3777	0.422966	0.299825	26.0534	1.41071	0.170159	0.934945	FALSE
g5418	0.288702	0.20581	32.4552	1.40276	0.170183	0.934945	FALSE
g3548	0.18041	0.129088	38.5328	1.39757	0.170236	0.934945	FALSE
g4	-0.215574	0.153861	33.9418	-1.4011	0.170262	0.934945	FALSE
g3800	-0.169973	0.12181	38.1708	-1.39539	0.170964	0.937619	FALSE
g4308	0.20123	0.143744	31.735	1.39992	0.171238	0.937948	FALSE
g5519	0.203142	0.145126	30.7933	1.39976	0.171578	0.938184	FALSE
g5422	-0.177065	0.126818	33.9635	-1.39621	0.171711	0.938184	FALSE
g4609	0.261674	0.187546	33.3273	1.39525	0.172169	0.939516	FALSE
g458	0.203687	0.146364	33.8939	1.39164	0.173097	0.943398	FALSE
g4931	-0.476326	0.342951	33.4828	-1.3889	0.174032	0.945835	FALSE
g1096	0.165387	0.119359	36.8866	1.38562	0.174183	0.945835	FALSE
g717	-0.419048	0.302621	38.0975	-1.38473	0.174193	0.945835	FALSE
g3979	-0.449804	0.323778	29.7594	-1.38924	0.17507	0.948387	FALSE
g4804	-0.372274	0.268677	33.259	-1.38558	0.175097	0.948387	FALSE
g5160	-0.141202	0.102169	36.006	-1.38205	0.175471	0.94924	FALSE
g4656	-0.210477	0.15249	36.5319	-1.38027	0.175892	0.950341	FALSE
g5169	0.470695	0.3402	31.2414	1.38358	0.176293	0.951332	FALSE
g5030	0.159228	0.115434	34.4588	1.37938	0.176664	0.952155	FALSE
g1879	-0.353315	0.257763	31.9507	-1.3707	0.180023	0.967875	FALSE
g74	-0.285721	0.209127	37.3777	-1.36625	0.180023	0.967875	FALSE
g5016	-0.264671	0.193585	34.3155	-1.36721	0.18045	0.968129	FALSE
g1119	0.72569	0.529541	30.6453	1.37041	0.180514	0.968129	FALSE
g1863	-0.340253	0.248284	29.7006	-1.37042	0.180826	0.968617	FALSE
g1753	-0.281801	0.206253	32.9894	-1.36629	0.181091	0.968847	FALSE
g2973	-0.560012	0.409486	29.4036	-1.3676	0.1818	0.969564	FALSE
g3420	0.172493	0.126846	38.26	1.35986	0.181834	0.969564	FALSE
g1551	-0.167204	0.122597	32.8297	-1.36386	0.181892	0.969564	FALSE
g3128	0.21632	0.158672	32.5468	1.36332	0.182139	0.969564	FALSE
g3971	-0.465427	0.340791	29.2518	-1.36573	0.182435	0.969564	FALSE
g5522	0.393431	0.289096	33.2355	1.3609	0.182702	0.969564	FALSE
g2323	0.2167	0.159663	34.2799	1.35723	0.183577	0.969564	FALSE
g1120	0.58947	0.432275	27.8799	1.36365	0.183589	0.969564	FALSE
g1190	-0.305902	0.225145	32.3476	-1.35869	0.183644	0.969564	FALSE
g4827	0.122585	0.09026	32.8422	1.35814	0.183678	0.969564	FALSE
g4339	0.233907	0.172009	30.7084	1.35985	0.183778	0.969564	FALSE
g3768	-0.309391	0.227808	32.1253	-1.35812	0.183887	0.969564	FALSE
g1393	-0.416276	0.306828	31.8104	-1.35671	0.184425	0.97123	FALSE
g3870	-0.268178	0.197967	32.9713	-1.35466	0.184735	0.971694	FALSE
g2275	-0.290927	0.214461	29.0415	-1.35655	0.185377	0.973233	FALSE
g4649	0.529534	0.38935	26.0437	1.36005	0.185473	0.973233	FALSE
g2423	-0.277602	0.205548	34.0419	-1.35054	0.185752	0.973526	FALSE
g5412	0.161695	0.120131	37.7647	1.34598	0.186333	0.974428	FALSE
g4898	-0.313505	0.232077	31.4791	-1.35086	0.18637	0.974428	FALSE
g845	0.151855	0.112564	31.45	1.34905	0.186954	0.975617	FALSE
g3046	-0.374865	0.277659	30.1282	-1.35009	0.187043	0.975617	FALSE
g4860	0.389074	0.287455	26.465	1.35352	0.187339	0.975994	FALSE
g4848	-0.107899	0.080528	38.7485	-1.33989	0.188086	0.978717	FALSE
g5367	0.164817	0.122589	31.5195	1.34447	0.188394	0.979009	FALSE
g2205	-0.366402	0.271806	27.6529	-1.34803	0.18859	0.979009	FALSE
g2368	-0.388532	0.289497	29.6549	-1.3421	0.189751	0.983868	FALSE
g3712	-0.397579	0.297381	30.4797	-1.33693	0.191138	0.988165	FALSE
g4751	0.379687	0.284543	32.3197	1.33437	0.191407	0.988165	FALSE
g854	0.183224	0.137275	31.7709	1.33473	0.191453	0.988165	FALSE
g2865	-0.284474	0.213178	31.6097	-1.33444	0.191592	0.988165	FALSE
g4686	-0.30365	0.228117	35.184	-1.33112	0.191712	0.988165	FALSE
g3759	-0.306024	0.229789	32.6155	-1.33176	0.192172	0.988165	FALSE
g795	0.250892	0.18834	31.9158	1.33213	0.192254	0.988165	FALSE
g5596	0.477336	0.358918	34.0232	1.32993	0.192388	0.988165	FALSE
g1965	-0.172098	0.12987	39.9721	-1.32516	0.192644	0.98832	FALSE
g380	0.249003	0.187548	34.1493	1.32768	0.193092	0.989453	FALSE
g2281	0.52371	0.393623	28.1037	1.33049	0.194054	0.991218	FALSE
g4427	0.442959	0.33324	28.7723	1.32925	0.19421	0.991218	FALSE
g2927	-0.269812	0.203843	34.2413	-1.32363	0.194397	0.991218	FALSE
g2410	-0.368964	0.277799	29.1164	-1.32817	0.194441	0.991218	FALSE
g129	-0.531751	0.401528	32.2976	-1.32432	0.194692	0.991218	FALSE
g411	0.255184	0.191929	26.9634	1.32958	0.194797	0.991218	FALSE
g1806	-0.456703	0.344763	30.2312	-1.32469	0.195201	0.992123	FALSE
g2097	0.10888	0.0828589	39.9431	1.31404	0.196329	0.995717	FALSE
g1504	-0.258271	0.195608	30.1232	-1.32035	0.196664	0.995717	FALSE
g2963	0.361233	0.27217	23.9588	1.32723	0.196941	0.995717	FALSE
g1271	0.22792	0.172692	29.354	1.31981	0.1971	0.995717	FALSE
g1716	-0.156243	0.11894	36.2896	-1.31362	0.197217	0.995717	FALSE
g5103	-0.197915	0.150025	29.4163	-1.31921	0.197275	0.995717	FALSE
g1296	0.202871	0.154366	33.2434	1.31422	0.197769	0.996293	FALSE
g1100	-0.212252	0.161894	37.0922	-1.31106	0.197897	0.996293	FALSE
g3196	-0.266052	0.202133	29.9847	-1.31622	0.198073	0.996293	FALSE
g217	-0.260108	0.197326	26.5726	-1.31816	0.198699	0.998292	FALSE
g4290	-0.18607	0.14235	35.1355	-1.30714	0.199657	1	FALSE
g4626	-0.262079	0.200268	32.5287	-1.30864	0.199826	1	FALSE
g5461	-0.126654	0.0968561	32.3323	-1.30765	0.200215	1	FALSE
g104	0.181585	0.139143	34.3479	1.30502	0.200561	1	FALSE
g5040	0.3315	0.253763	30.6705	1.30634	0.201151	1	FALSE
g5637	-0.310747	0.23836	33.3084	-1.30369	0.201278	1	FALSE
g5195	0.244095	0.185905	24.5743	1.31301	0.20131	1	FALSE
g69	0.202476	0.155402	33.9359	1.30292	0.201374	1	FALSE
g1507	0.231951	0.178193	31.6012	1.30168	0.202434	1	FALSE
g974	-0.324608	0.249654	32.7902	-1.30023	0.202587	1	FALSE
g3372	-0.0972507	0.0749879	36.7214	-1.29688	0.202761	1	FALSE
g2807	0.23158	0.178004	31.0653	1.30098	0.202833	1	FALSE
g2225	0.139624	0.107797	37.1767	1.29525	0.203219	1	FALSE
g1805	-0.295856	0.227919	31.6549	-1.29808	0.20364	1	FALSE
g2280	0.576607	0.445278	33.8337	1.29494	0.204109	1	FALSE
g2709	0.424252	0.326152	26.9594	1.30078	0.204344	1	FALSE
g1493	-0.289206	0.223453	31.9464	-1.29426	0.204854	1	FALSE
g4227	0.285599	0.220846	32.4938	1.2932	0.20506	1	FALSE
g2924	0.536651	0.40829	17.8304	1.31439	0.205374	1	FALSE
g1914	-0.500109	0.386975	30.1287	-1.29235	0.206059	1	FALSE
g3779	-0.565023	0.437056	28.4668	-1.29279	0.206477	1	FALSE
g5323	0.19489	0.151386	33.1376	1.28737	0.206884	1	FALSE
g2429	-0.206691	0.160597	33.0693	-1.28702	0.207024	1	FALSE
g5352	-0.180064	0.139977	33.2404	-1.28639	0.207197	1	FALSE
g2026	0.389896	0.301071	23.4778	1.29503	0.2079	1	FALSE
g2082	-0.18818	0.146627	32.4385	-1.2834	0.208445	1	FALSE
g3682	0.205148	0.160152	31.7342	1.28096	0.209491	1	FALSE
g4573	0.121043	0.0948369	35.7046	1.27633	0.210078	1	FALSE
g3857	-0.227163	0.177847	34.2951	-1.27729	0.210079	1	FALSE
g4461	-0.239783	0.187842	34.1417	-1.27652	0.210388	1	FALSE
g4711	0.234531	0.183958	31.9756	1.27492	0.211525	1	FALSE
g3468	-0.294486	0.231194	33.0129	-1.27376	0.211642	1	FALSE
g355	-0.492927	0.386555	30.3566	-1.27518	0.211919	1	FALSE
g743	0.189337	0.149209	38.8867	1.26894	0.212006	1	FALSE
g3594	0.181513	0.14256	31.9497	1.27323	0.212121	1	FALSE
g2999	-0.290962	0.227909	27.7032	-1.27666	0.21232	1	FALSE
g2424	0.440573	0.347742	34.0329	1.26695	0.213773	1	FALSE
g1885	0.307192	0.24277	34.2991	1.26536	0.21427	1	FALSE
g3287	0.0930753	0.0736558	35.1069	1.26365	0.214682	1	FALSE
g3993	0.225997	0.178125	28.8099	1.26876	0.214683	1	FALSE
g2734	-0.331817	0.263036	36.0147	-1.26149	0.215243	1	FALSE
g992	0.177157	0.140558	36.328	1.26038	0.215568	1	FALSE
g5028	-0.295993	0.233979	30.0662	-1.26504	0.215574	1	FALSE
g3708	0.213665	0.169873	34.4249	1.25779	0.216933	1	FALSE
g5293	-0.14426	0.114807	35.2174	-1.25654	0.217192	1	FALSE
g763	-0.189052	0.150249	29.9854	-1.25826	0.218008	1	FALSE
g3448	-0.405033	0.319306	21.6495	-1.26848	0.218097	1	FALSE
g5225	-0.363716	0.290134	35.799	-1.25361	0.218108	1	FALSE
g2019	0.357167	0.281329	20.8423	1.26957	0.21823	1	FALSE
g2871	0.112139	0.0897786	38.6407	1.24906	0.219157	1	FALSE
g2785	0.168262	0.134435	32.8445	1.25163	0.219547	1	FALSE
g5129	-0.210182	0.167579	29.3431	-1.25423	0.219658	1	FALSE
g5469	0.150816	0.120416	31.3041	1.25246	0.219679	1	FALSE
g4435	-0.379077	0.304694	32.4649	-1.24412	0.222362	1	FALSE
g2032	0.0755428	0.0609069	38.4092	1.2403	0.222389	1	FALSE
g3828	-0.487298	0.390365	27.4387	-1.24831	0.222463	1	FALSE
g3519	-0.49916	0.401468	30.5436	-1.24334	0.223203	1	FALSE
g234	0.199167	0.1602	29.3355	1.24324	0.223623	1	FALSE
g1008	0.259936	0.209587	31.4068	1.24023	0.224076	1	FALSE
g1613	-0.197636	0.15743	18.8442	-1.25539	0.224682	1	FALSE
g4180	0.193084	0.156312	34.3327	1.23525	0.225124	1	FALSE
g5649	-0.276598	0.223639	31.9194	-1.2368	0.225183	1	FALSE
g1887	-0.254064	0.204838	26.1273	-1.24032	0.225881	1	FALSE
g1688	-0.606527	0.489931	27.4136	-1.23798	0.22622	1	FALSE
g5269	-0.183692	0.149187	32.8763	-1.23128	0.226953	1	FALSE
g2466	-0.121474	0.0987851	35.2064	-1.22968	0.226971	1	FALSE
g1287	-0.133188	0.108288	34.4597	-1.22994	0.227049	1	FALSE
g3674	-0.370677	0.300663	30.2128	-1.23287	0.227133	1	FALSE
g2039	-0.128629	0.10489	40.4388	-1.22632	0.227171	1	FALSE
g2177	0.105621	0.0860806	37.326	1.227	0.227505	1	FALSE
g1554	0.206379	0.167849	31.6226	1.22956	0.227934	1	FALSE
g2545	0.21922	0.179082	36.7985	1.22413	0.228683	1	FALSE
g4440	-0.449466	0.366552	32.0169	-1.2262	0.229066	1	FALSE
g3639	-0.380217	0.310545	31.227	-1.22435	0.229976	1	FALSE
g4963	-0.0987445	0.0807437	32.8462	-1.22294	0.230055	1	FALSE
g2361	0.336117	0.275681	38.8492	1.21923	0.23011	1	FALSE
g1871	0.196884	0.161061	31.2235	1.22242	0.230698	1	FALSE
g2154	-0.519792	0.42603	31.9939	-1.22008	0.231351	1	FALSE
g5111	0.174689	0.143027	30.3355	1.22137	0.231353	1	FALSE
g4475	-0.306393	0.249165	22.6208	-1.22968	0.231454	1	FALSE
g2954	-0.270856	0.222279	32.4294	-1.21854	0.23181	1	FALSE
g1846	0.235675	0.194078	38.085	1.21433	0.232097	1	FALSE
g1194	0.0629017	0.0518188	37.9877	1.21388	0.232287	1	FALSE
g977	0.147849	0.121587	34.2984	1.216	0.232288	1	FALSE
g18	0.318331	0.261053	29.4335	1.21941	0.232371	1	FALSE
g3449	-0.50352	0.408582	19.3713	-1.23236	0.232564	1	FALSE
g4365	0.211433	0.174194	34.8526	1.21378	0.232994	1	FALSE
g3330	0.339898	0.280304	33.3387	1.21261	0.233803	1	FALSE
g3789	0.219956	0.1812	30.3589	1.21388	0.234152	1	FALSE
g1044	0.177277	0.146305	33.0193	1.21169	0.234232	1	FALSE
g1573	-0.218243	0.179044	24.3058	-1.21893	0.234568	1	FALSE
g1315	0.348382	0.288461	35.9984	1.20773	0.235028	1	FALSE
g2906	0.220046	0.181702	30.12	1.21102	0.235303	1	FALSE
g210	0.164991	0.136625	32.8786	1.20762	0.235808	1	FALSE
g2184	0.283606	0.234777	31.5641	1.20798	0.236027	1	FALSE
g4203	-0.138049	0.11449	33.6791	-1.20577	0.236308	1	FALSE
g809	0.189458	0.156675	29.0209	1.20924	0.236331	1	FALSE
g1661	0.402436	0.331584	24.7267	1.21368	0.236337	1	FALSE
g3727	0.106271	0.0882232	34.907	1.20457	0.236474	1	FALSE
g2449	-0.314473	0.259125	24.1202	-1.2136	0.236653	1	FALSE
g844	-0.160458	0.133223	34.3028	-1.20443	0.236669	1	FALSE
g3612	0.133143	0.11084	37.984	1.20121	0.237105	1	FALSE
g3645	0.153999	0.128173	35.4952	1.20149	0.237517	1	FALSE
g3866	-0.22177	0.184908	38.8762	-1.19935	0.237649	1	FALSE
g4501	-0.206944	0.172367	35.6916	-1.2006	0.237813	1	FALSE
g5513	-0.384218	0.318988	28.3073	-1.20449	0.238374	1	FALSE
g4541	-0.305215	0.253866	30.8722	-1.20227	0.2384	1	FALSE
g3501	-0.0698881	0.0583602	37.842	-1.19753	0.238548	1	FALSE
g3987	0.233263	0.194061	29.9842	1.20201	0.238767	1	FALSE
g3298	-0.240417	0.200457	33.334	-1.19934	0.23885	1	FALSE
g534	0.35608	0.296052	28.0085	1.20276	0.239138	1	FALSE
g2573	0.385282	0.319716	25.5645	1.20508	0.239211	1	FALSE
g3284	-0.2393	0.200052	35.3098	-1.19619	0.239593	1	FALSE
g285	-0.376314	0.31395	28.948	-1.19864	0.240388	1	FALSE
g3968	-0.0975894	0.0818304	36.0941	-1.19258	0.240814	1	FALSE
g45	-0.533984	0.446975	32.646	-1.19466	0.240827	1	FALSE
g229	-0.251855	0.211071	30.0533	-1.19322	0.242118	1	FALSE
g1534	0.406025	0.341711	34.0382	1.18821	0.242975	1	FALSE
g2371	-0.219001	0.184718	33.9544	-1.1856	0.244013	1	FALSE
g1627	0.282625	0.238188	31.7994	1.18657	0.244189	1	FALSE
g155	-0.231315	0.194933	31.6875	-1.18664	0.244191	1	FALSE
g3748	0.19631	0.165369	31.0026	1.18711	0.244203	1	FALSE
g3189	-0.355767	0.300305	32.6993	-1.18468	0.244681	1	FALSE
g4268	-0.129378	0.10945	35.5325	-1.18207	0.245029	1	FALSE
g3890	0.129642	0.109424	30.0595	1.18477	0.245391	1	FALSE
g3683	-0.144558	0.122527	35.8145	-1.1798	0.245856	1	FALSE
g4386	-0.275123	0.233118	32.878	-1.18019	0.246393	1	FALSE
g621	0.0860852	0.0731409	37.3053	1.17698	0.246659	1	FALSE
g90	0.176672	0.150124	36.0545	1.17684	0.246969	1	FALSE
g485	-0.237875	0.202136	34.2064	-1.17681	0.247397	1	FALSE
g720	-0.181249	0.154485	40.8238	-1.17325	0.247496	1	FALSE
g3404	0.251674	0.214144	34.3233	1.17526	0.247981	1	FALSE
g3234	0.204956	0.174216	32.3331	1.17645	0.248006	1	FALSE
g3796	0.274743	0.232627	26.1253	1.18104	0.248226	1	FALSE
g2070	-0.198546	0.169108	35.0557	-1.17408	0.248278	1	FALSE
g4144	-0.164643	0.140626	38.1452	-1.17079	0.248945	1	FALSE
g5175	0.168966	0.144214	32.8541	1.17163	0.249771	1	FALSE
g5029	-0.274584	0.234947	35.0144	-1.16871	0.250417	1	FALSE
g4299	0.399071	0.341054	32.1128	1.17011	0.250567	1	FALSE
g5167	0.34843	0.297645	31.3105	1.17062	0.250584	1	FALSE
g3170	0.356554	0.304736	31.7935	1.17004	0.250681	1	FALSE
g1210	0.424618	0.362911	29.4339	1.17003	0.251375	1	FALSE
g4961	-0.326061	0.277434	23.7454	-1.17527	0.251536	1	FALSE
g1634	0.187511	0.160532	30.462	1.16806	0.251842	1	FALSE
g1811	-0.401944	0.33843	15.4269	-1.18767	0.252928	1	FALSE
g4736	-0.406531	0.349834	33.5419	-1.16207	0.25341	1	FALSE
g110	0.184628	0.159156	37.1848	1.16005	0.253424	1	FALSE
g907	-0.0977238	0.084345	39.8113	-1.15862	0.253514	1	FALSE
g2521	0.0930456	0.0802184	36.7048	1.1599	0.253578	1	FALSE
g4929	-0.231567	0.19917	31.8554	-1.16266	0.253606	1	FALSE
g1757	0.203199	0.175026	32.4565	1.16096	0.254124	1	FALSE
g1208	-0.411594	0.349366	17.4422	-1.17812	0.254574	1	FALSE
g4211	0.245042	0.211578	34.4979	1.15816	0.254753	1	FALSE
g4754	-0.191758	0.16571	34.8779	-1.15719	0.255059	1	FALSE
g4506	-0.232749	0.201029	33.6219	-1.15779	0.255109	1	FALSE
g1422	-0.341447	0.29515	34.6636	-1.15686	0.255241	1	FALSE
g5438	-0.221158	0.191468	33.0426	-1.15506	0.256349	1	FALSE
g808	-0.142458	0.12357	36.2236	-1.15285	0.256522	1	FALSE
g3099	0.259543	0.225266	33.9176	1.15216	0.25731	1	FALSE
g3408	-0.200944	0.175411	40.7782	-1.14556	0.258656	1	FALSE
g1455	0.353564	0.306583	27.5746	1.15324	0.258711	1	FALSE
g1618	-0.186091	0.161928	31.0179	-1.14922	0.259249	1	FALSE
g2568	0.21929	0.191021	32.2664	1.14799	0.259413	1	FALSE
g5284	-0.264059	0.230137	30.6151	-1.1474	0.260104	1	FALSE
g2425	0.197979	0.172448	29.4987	1.14805	0.260174	1	FALSE
g1557	-0.218016	0.19064	34.5998	-1.1436	0.260641	1	FALSE
g5643	0.0604238	0.0530122	38.8166	1.13981	0.261351	1	FALSE
g81	-0.382168	0.334578	33.9266	-1.14224	0.261352	1	FALSE
g1171	-0.0831463	0.0728528	32.9379	-1.14129	0.261978	1	FALSE
g1049	0.296693	0.26106	33.3575	1.13649	0.263849	1	FALSE
g4082	0.170366	0.150044	34.7911	1.13544	0.263952	1	FALSE
g3086	-0.240285	0.211988	36.8561	-1.13348	0.264331	1	FALSE
g640	0.094202	0.083086	36.1235	1.13379	0.264352	1	FALSE
g1398	0.581167	0.512299	34.4812	1.13443	0.26444	1	FALSE
g1246	-0.185698	0.16329	29.8197	-1.13723	0.264497	1	FALSE
g1377	0.121122	0.106672	32.2114	1.13546	0.264561	1	FALSE
g5249	-0.223594	0.197059	32.168	-1.13465	0.264905	1	FALSE
g4755	-0.502128	0.435771	16.8138	-1.15227	0.265329	1	FALSE
g3470	0.285811	0.25225	30.3651	1.13304	0.266063	1	FALSE
g4281	0.256172	0.226785	33.6638	1.12958	0.266637	1	FALSE
g607	0.122163	0.108026	31.2534	1.13087	0.266712	1	FALSE
g4859	-0.266337	0.235531	30.0775	-1.1308	0.267078	1	FALSE
g3801	-0.412801	0.366507	34.4621	-1.12631	0.267816	1	FALSE
g1089	0.25007	0.222552	37.6861	1.12365	0.26827	1	FALSE
g24	-0.107376	0.0956607	36.7594	-1.12246	0.268944	1	FALSE
g54	-0.282145	0.250518	29.5356	-1.12625	0.26913	1	FALSE
g36	-0.0903992	0.0805482	34.5439	-1.1223	0.269476	1	FALSE
g2495	0.0860201	0.0768772	37.7124	1.11893	0.270247	1	FALSE
g4013	-0.260814	0.23287	33.9769	-1.12	0.27057	1	FALSE
g3271	-0.123216	0.110519	38.3198	-1.11488	0.271844	1	FALSE
g249	-0.232198	0.207574	30.3807	-1.11863	0.272065	1	FALSE
g4148	0.219301	0.195974	29.6027	1.11903	0.272126	1	FALSE
g2976	-0.167564	0.14952	26.277	-1.12068	0.272562	1	FALSE
g5072	0.154135	0.138288	32.9856	1.1146	0.273079	1	FALSE
g2936	0.143507	0.128656	30.5171	1.11543	0.273372	1	FALSE
g4936	0.33788	0.302343	26.7425	1.11754	0.273703	1	FALSE
g2548	0.275513	0.247029	29.4333	1.11531	0.273743	1	FALSE
g4098	-0.132472	0.119319	35.7003	-1.11023	0.27432	1	FALSE
g1935	0.146418	0.132199	39.3466	1.10755	0.27478	1	FALSE
g5525	0.217152	0.195956	37.2462	1.10817	0.274893	1	FALSE
g3054	-0.419455	0.373775	20.1459	-1.12221	0.274969	1	FALSE
g4288	-0.21751	0.196173	33.9849	-1.10877	0.275315	1	FALSE
g4486	-0.156154	0.140894	31.3226	-1.1083	0.276169	1	FALSE
g4226	0.236672	0.213842	33.1326	1.10676	0.276368	1	FALSE
g504	0.384657	0.347014	30.1171	1.10848	0.27643	1	FALSE
g4941	0.377242	0.338236	22.4266	1.11532	0.276521	1	FALSE
g777	-0.291305	0.263677	33.7383	-1.10478	0.277071	1	FALSE
g185	0.0892106	0.0807927	33.855	1.10419	0.277297	1	FALSE
g2882	0.319191	0.289726	38.3816	1.1017	0.277452	1	FALSE
g1149	-0.10879	0.0987256	37.6336	-1.10194	0.277485	1	FALSE
g5121	0.194929	0.17627	30.264	1.10585	0.277504	1	FALSE
g4121	0.0741268	0.0673287	37.0632	1.10097	0.278009	1	FALSE
g5497	0.254206	0.230251	28.3303	1.10404	0.278866	1	FALSE
g1070	0.259273	0.235911	34.1521	1.09903	0.279441	1	FALSE
g48	-0.270192	0.245478	30.9083	-1.10068	0.279534	1	FALSE
g1865	-0.184071	0.168043	38.6312	-1.09538	0.280133	1	FALSE
g1275	0.257947	0.235387	33.1275	1.09584	0.281051	1	FALSE
g4624	-0.187637	0.171247	33.2415	-1.09571	0.281082	1	FALSE
g457	0.335589	0.305305	27.4986	1.09919	0.281214	1	FALSE
g295	-0.152947	0.139497	31.2783	-1.09642	0.281266	1	FALSE
g3742	0.21035	0.191342	26.8799	1.09934	0.28137	1	FALSE
g204	0.461784	0.421643	31.6006	1.0952	0.281706	1	FALSE
g4895	0.215446	0.196563	30.0874	1.09607	0.281746	1	FALSE
g360	0.184066	0.167827	28.9236	1.09676	0.281794	1	FALSE
g5530	0.181987	0.166684	34.0276	1.09181	0.282589	1	FALSE
g703	-0.343449	0.314419	31.1628	-1.09233	0.283061	1	FALSE
g2455	-0.231031	0.211387	29.7322	-1.09293	0.283202	1	FALSE
g4155	-0.170848	0.156794	32.6413	-1.08963	0.283855	1	FALSE
g3003	-0.115456	0.106471	38.1112	-1.08439	0.285005	1	FALSE
g5004	-0.223565	0.205563	31.2725	-1.08757	0.285095	1	FALSE
g5024	0.242938	0.22382	35.2028	1.08542	0.285114	1	FALSE
g5590	0.115448	0.106169	30.739	1.0874	0.285311	1	FALSE
g864	-0.219401	0.20037	20.6221	-1.09498	0.286152	1	FALSE
g1150	0.151569	0.139548	29.2274	1.08615	0.286291	1	FALSE
g3750	0.397731	0.363462	20.0016	1.09428	0.286834	1	FALSE
g3630	-0.24113	0.22326	30.7582	-1.08004	0.288521	1	FALSE
g318	-0.0875564	0.0813559	35.7213	-1.07621	0.289046	1	FALSE
g4310	0.125111	0.115067	20.5045	1.08728	0.289528	1	FALSE
g3986	-0.151583	0.141252	34.5327	-1.07314	0.290652	1	FALSE
g528	-0.251251	0.234394	33.5015	-1.07191	0.29142	1	FALSE
g2421	-0.153004	0.142728	31.6784	-1.072	0.291821	1	FALSE
g4372	-0.27471	0.256719	34.8333	-1.07008	0.291942	1	FALSE
g3550	-0.227086	0.211311	25.9273	-1.07465	0.29243	1	FALSE
g5613	-0.163707	0.153231	33.5885	-1.06837	0.292974	1	FALSE
g2403	0.164701	0.154286	34.7514	1.0675	0.293105	1	FALSE
g2895	-0.181956	0.170607	36.0688	-1.06652	0.293274	1	FALSE
g2219	-0.109377	0.102967	39.5901	-1.06225	0.294558	1	FALSE
g1705	0.222896	0.209792	37.1569	1.06246	0.294883	1	FALSE
g2937	0.154996	0.145826	35.8676	1.06288	0.29494	1	FALSE
g5035	0.201739	0.190293	36.7497	1.06015	0.295995	1	FALSE
g1430	-0.0756303	0.0715963	40.7792	-1.05634	0.29703	1	FALSE
g849	0.125071	0.118251	34.0966	1.05767	0.297643	1	FALSE
g5435	-0.249384	0.235804	31.2316	-1.05759	0.298354	1	FALSE
g5386	-0.153447	0.145258	30.1877	-1.05637	0.299179	1	FALSE
g4277	-0.153561	0.14589	34.265	-1.05259	0.299897	1	FALSE
g1405	0.157773	0.150119	34.0166	1.05099	0.300674	1	FALSE
g4020	-0.250019	0.23805	34.3185	-1.05028	0.30093	1	FALSE
g2755	-0.18328	0.174265	31.4459	-1.05173	0.300937	1	FALSE
g1027	-0.273894	0.260765	29.3439	-1.05035	0.302133	1	FALSE
g719	-0.352137	0.335024	27.1839	-1.05108	0.302476	1	FALSE
g462	0.26352	0.25075	26.8051	1.05093	0.302674	1	FALSE
g4521	-0.0982666	0.0939912	36.2981	-1.04549	0.30271	1	FALSE
g2722	-0.0750267	0.0718723	39.7014	-1.04389	0.302851	1	FALSE
g1512	0.235178	0.225197	35.4761	1.04432	0.303401	1	FALSE
g3111	0.338085	0.324541	37.359	1.04174	0.304229	1	FALSE
g5364	0.4373	0.41623	21.2778	1.05062	0.305219	1	FALSE
g4050	-0.418336	0.396933	16.9144	-1.05392	0.306743	1	FALSE
g3268	-0.128448	0.123981	34.5202	-1.03604	0.307389	1	FALSE
g1946	-0.278753	0.268602	30.0609	-1.03779	0.307643	1	FALSE
g1048	-0.121367	0.117267	35.0739	-1.03497	0.307768	1	FALSE
g2144	0.179411	0.173283	32.5043	1.03536	0.308141	1	FALSE
g2839	0.213047	0.206902	35.408	1.0297	0.310133	1	FALSE
g2226	0.0913999	0.0887285	34.3011	1.03011	0.310169	1	FALSE
g5507	-0.104253	0.101406	35.4765	-1.02808	0.310872	1	FALSE
g4513	0.202345	0.196985	34.5094	1.02721	0.311468	1	FALSE
g5324	0.155789	0.151416	30.8847	1.02888	0.311528	1	FALSE
g2291	-0.290806	0.282761	30.7737	-1.02845	0.311754	1	FALSE
g1081	-0.0841077	0.0821446	37.4752	-1.0239	0.312448	1	FALSE
g3109	-0.270833	0.264117	32.698	-1.02543	0.312688	1	FALSE
g3802	-0.315537	0.308211	35.8039	-1.02377	0.312812	1	FALSE
g3790	-0.0878	0.0857303	34.8131	-1.02414	0.312832	1	FALSE
g4788	0.198244	0.194055	38.7752	1.02159	0.313307	1	FALSE
g4059	0.215908	0.211444	30.8448	1.02111	0.315145	1	FALSE
g1406	-0.168344	0.165385	33.0424	-1.0179	0.316123	1	FALSE
g4350	-0.192072	0.18883	34.3466	-1.01717	0.316185	1	FALSE
g1131	-0.364471	0.357266	28.2315	-1.02017	0.316312	1	FALSE
g4046	0.240603	0.236842	32.364	1.01588	0.317221	1	FALSE
g5372	0.130744	0.128973	35.1843	1.01373	0.31763	1	FALSE
g231	0.544073	0.53682	32.667	1.01351	0.318264	1	FALSE
g3972	-0.152462	0.150445	31.5271	-1.01341	0.318579	1	FALSE
g5255	-0.215775	0.212208	25.2263	-1.01681	0.318899	1	FALSE
g908	-0.273362	0.270614	36.3045	-1.01015	0.319108	1	FALSE
g291	0.205355	0.203302	35.6659	1.0101	0.319253	1	FALSE
g5014	-0.0802198	0.079412	35.2051	-1.01017	0.319306	1	FALSE
g1577	0.29775	0.29407	30.1196	1.01251	0.319358	1	FALSE
g4596	-0.0642459	0.063707	38.3732	-1.00846	0.319551	1	FALSE
g4137	0.283877	0.281409	36.9786	1.00877	0.319639	1	FALSE
g4569	-0.0846193	0.0839309	38.3476	-1.0082	0.319677	1	FALSE
g4147	0.160674	0.159384	35.7939	1.00809	0.320178	1	FALSE
g5137	-0.169136	0.166342	21.7311	-1.0168	0.320438	1	FALSE
g3062	-0.278661	0.276331	33.4686	-1.00843	0.320483	1	FALSE
g5509	-0.214979	0.213115	29.5019	-1.00874	0.3213	1	FALSE
g3105	0.199526	0.198917	38.2254	1.00306	0.322139	1	FALSE
g4951	0.132095	0.13151	32.4571	1.00445	0.322593	1	FALSE
g1265	0.107959	0.107528	33.1873	1.00401	0.322639	1	FALSE
g2098	-0.0851934	0.0849337	33.9619	-1.00306	0.322927	1	FALSE
g4659	0.203285	0.20294	37.366	1.0017	0.322933	1	FALSE
g3754	-0.29554	0.294529	30.7718	-1.00343	0.323478	1	FALSE
g4336	-0.172877	0.173191	34.4932	-0.998186	0.325141	1	FALSE
g4641	0.129548	0.129738	33.5211	0.99853	0.325176	1	FALSE
g4391	-0.248445	0.247714	25.3393	-1.00295	0.325365	1	FALSE
g4920	0.132992	0.13345	33.202	0.996563	0.326185	1	FALSE
g1501	0.156195	0.156483	29.1882	0.99816	0.326405	1	FALSE
g2081	-0.198347	0.199343	32.4271	-0.994999	0.327104	1	FALSE
g3780	-0.282516	0.285317	32.848	-0.990182	0.329323	1	FALSE
g819	-0.125852	0.127174	32.899	-0.989602	0.329591	1	FALSE
g5081	-0.17197	0.173828	31.9977	-0.989308	0.329935	1	FALSE
g203	-0.0861603	0.087246	34.3994	-0.987556	0.330266	1	FALSE
g5171	0.175903	0.178073	33.0176	0.987815	0.330427	1	FALSE
g270	0.124396	0.125713	29.2741	0.989526	0.330515	1	FALSE
g5258	-0.342173	0.347977	36.1154	-0.983322	0.331991	1	FALSE
g3182	0.231552	0.234545	26.7119	0.987238	0.332385	1	FALSE
g2236	-0.224436	0.228413	35.3845	-0.98259	0.33248	1	FALSE
g3050	-0.164864	0.167662	32.9232	-0.983311	0.332626	1	FALSE
g5019	-0.317227	0.324526	34.1963	-0.97751	0.335182	1	FALSE
g5119	0.264552	0.268296	20.7144	0.986046	0.335489	1	FALSE
g3290	0.153408	0.15669	29.5758	0.97905	0.335497	1	FALSE
g718	0.078596	0.0806751	37.2482	0.974228	0.336228	1	FALSE
g4353	-0.303867	0.311204	31.3054	-0.976424	0.33634	1	FALSE
g112	-0.258075	0.264739	33.5851	-0.974828	0.336615	1	FALSE
g1905	0.14742	0.151562	37.5559	0.972674	0.336939	1	FALSE
g1791	-0.144152	0.148128	32.7747	-0.973158	0.337603	1	FALSE
g1206	0.0944764	0.0974281	38.9933	0.969705	0.338171	1	FALSE
g1251	-0.185692	0.191121	32.8832	-0.971594	0.338346	1	FALSE
g3464	-0.0703915	0.0726063	35.4684	-0.969496	0.338863	1	FALSE
g492	0.114644	0.118283	33.9216	0.969234	0.339289	1	FALSE
g859	-0.140652	0.145098	29.6712	-0.969354	0.340204	1	FALSE
g2469	-0.432923	0.444507	20.3058	-0.973941	0.341546	1	FALSE
g1496	0.23227	0.241064	34.7214	0.963517	0.341951	1	FALSE
g772	-0.182872	0.18999	31.5693	-0.962538	0.343095	1	FALSE
g1545	0.100275	0.104224	29.8365	0.962108	0.343728	1	FALSE
g857	-0.173242	0.180709	35.5101	-0.958678	0.344203	1	FALSE
g1343	0.0810228	0.0846807	37.082	0.956803	0.344863	1	FALSE
g4467	0.0829318	0.0866983	32.4256	0.956557	0.345869	1	FALSE
g2366	-0.171795	0.179356	28.5443	-0.957841	0.346186	1	FALSE
g4550	-0.207826	0.217685	34.3963	-0.954711	0.346386	1	FALSE
g4504	0.196527	0.20568	31.1029	0.9555	0.346693	1	FALSE
g107	-0.161051	0.16869	32.7971	-0.954719	0.346704	1	FALSE
g95	0.469295	0.492591	34.1981	0.952708	0.347423	1	FALSE
g1401	0.197284	0.207255	29.5396	0.95189	0.348877	1	FALSE
g3760	0.195845	0.206197	34.189	0.9498	0.34888	1	FALSE
g5074	0.147142	0.154718	30.9215	0.951037	0.34896	1	FALSE
g5067	-0.138681	0.146201	36.3138	-0.94856	0.349115	1	FALSE
g3036	0.161025	0.169831	35.2886	0.948149	0.349502	1	FALSE
g3229	0.148575	0.156503	31.36	0.949344	0.349705	1	FALSE
g3350	0.196199	0.206383	27.8608	0.950654	0.349955	1	FALSE
g1739	-0.203085	0.214331	32.6052	-0.94753	0.350339	1	FALSE
g1330	0.161264	0.170909	37.9172	0.943567	0.351365	1	FALSE
g5128	0.0692808	0.0737238	38.9171	0.939735	0.35315	1	FALSE
g4378	-0.175871	0.186572	29.2838	-0.94264	0.353577	1	FALSE
g5353	0.138752	0.147806	37.8305	0.938747	0.353816	1	FALSE
g1317	-0.19245	0.205149	39.3138	-0.9381	0.353921	1	FALSE
g980	0.132183	0.140476	31.2931	0.940967	0.353929	1	FALSE
g2853	0.19089	0.202744	30.0306	0.941535	0.353943	1	FALSE
g4613	-0.0602636	0.064286	41.133	-0.937429	0.35401	1	FALSE
g803	-0.0973675	0.103611	31.7978	-0.939739	0.354436	1	FALSE
g3455	0.227821	0.242889	35.8563	0.937964	0.354539	1	FALSE
g4446	0.234647	0.250359	34.8376	0.93724	0.355088	1	FALSE
g796	0.131278	0.140087	32.8362	0.937114	0.355542	1	FALSE
g4792	0.245192	0.261736	31.1825	0.936789	0.356067	1	FALSE
g2655	-0.259124	0.277606	35.8331	-0.933424	0.356848	1	FALSE
g3301	0.123647	0.132491	36.355	0.933249	0.356848	1	FALSE
g2978	0.100792	0.108067	37.6348	0.932674	0.356934	1	FALSE
g4293	0.156689	0.167897	32.7917	0.933241	0.357517	1	FALSE
g3685	0.183988	0.197218	32.5091	0.932915	0.357741	1	FALSE
g1772	-0.268579	0.287523	29.4452	-0.934112	0.357844	1	FALSE
g4770	-0.0841263	0.0904615	32.2629	-0.929968	0.359294	1	FALSE
g5296	0.145997	0.157113	30.9579	0.929247	0.35995	1	FALSE
g1173	0.443518	0.477453	29.3454	0.928926	0.360506	1	FALSE
g2343	-0.0896467	0.096974	38.5084	-0.92444	0.361014	1	FALSE
g2525	-0.284699	0.306807	27.9448	-0.92794	0.361385	1	FALSE
g2822	-0.25917	0.279825	30.1938	-0.926188	0.361693	1	FALSE
g5076	-0.248981	0.269254	31.3047	-0.924707	0.362192	1	FALSE
g301	-0.0999863	0.108218	30.0983	-0.923935	0.362869	1	FALSE
g237	0.116737	0.126461	31.9493	0.923108	0.36287	1	FALSE
g5541	-0.126073	0.136499	29.3156	-0.923619	0.363225	1	FALSE
g2633	-0.347675	0.377299	32.1223	-0.921485	0.363667	1	FALSE
g5430	0.151879	0.165041	33.8254	0.920249	0.36396	1	FALSE
g4737	-0.162571	0.176479	29.7429	-0.92119	0.364364	1	FALSE
g1578	0.172241	0.187258	32.1104	0.91981	0.364531	1	FALSE
g3740	-0.297061	0.322907	31.0231	-0.919957	0.364694	1	FALSE
g3210	0.226604	0.246379	30.7577	0.919737	0.364867	1	FALSE
g850	0.147533	0.160669	34.0844	0.918242	0.364945	1	FALSE
g4343	0.0391205	0.0427381	40.7071	0.915353	0.365397	1	FALSE
g2620	-0.233751	0.254662	31.7569	-0.917888	0.365597	1	FALSE
g3414	0.212393	0.231611	33.6961	0.917025	0.365647	1	FALSE
g126	-0.170958	0.186488	30.9765	-0.91672	0.366372	1	FALSE
g2041	-0.0738645	0.0808572	40.3347	-0.913517	0.366399	1	FALSE
g480	0.132887	0.145387	33.7245	0.914024	0.367193	1	FALSE
g3887	0.0837183	0.0916496	34.0943	0.913461	0.367415	1	FALSE
g5363	0.106467	0.116578	34.1828	0.913267	0.367499	1	FALSE
g3879	-0.115683	0.126959	39.6453	-0.911184	0.367706	1	FALSE
g1269	0.113973	0.12483	33.4873	0.913025	0.367756	1	FALSE
g2795	0.0635252	0.0698287	35.1845	0.90973	0.369155	1	FALSE
g1413	-0.132903	0.14595	32.5101	-0.91061	0.369203	1	FALSE
g2634	-0.179273	0.19693	31.8985	-0.91034	0.369471	1	FALSE
g1095	-0.263152	0.288831	29.9041	-0.911092	0.369533	1	FALSE
g3037	0.172342	0.189958	40.7329	0.907261	0.369605	1	FALSE
g2428	-0.293121	0.32216	31.4175	-0.909863	0.369823	1	FALSE
g2898	-0.178885	0.196839	30.9375	-0.908789	0.370487	1	FALSE
g1937	0.122004	0.134342	31.9547	0.908159	0.370593	1	FALSE
g3243	-0.244601	0.269447	31.8914	-0.90779	0.370798	1	FALSE
g3017	0.446017	0.489955	25.3091	0.910323	0.371241	1	FALSE
g174	0.365503	0.401687	25.603	0.909919	0.371352	1	FALSE
g5516	-0.223527	0.247049	35.9864	-0.904785	0.371597	1	FALSE
g675	-0.176186	0.19546	34.1533	-0.901393	0.373692	1	FALSE
g2804	0.193482	0.214845	32.5399	0.900565	0.374437	1	FALSE
g5001	0.149809	0.166307	31.6596	0.900795	0.374499	1	FALSE
g5232	-0.299898	0.330793	21.6555	-0.906604	0.374594	1	FALSE
g514	-0.160158	0.177938	30.8663	-0.900081	0.375046	1	FALSE
g5636	0.270099	0.29687	17.7256	0.909824	0.375122	1	FALSE
g1005	0.289962	0.320796	21.4005	0.903882	0.376121	1	FALSE
g2212	0.144677	0.16133	32.8574	0.896779	0.37636	1	FALSE
g4039	0.04678	0.0522869	38.8349	0.894679	0.376471	1	FALSE
g1380	0.113735	0.127146	32.8482	0.894522	0.37755	1	FALSE
g5165	-0.182596	0.20439	34.7443	-0.893373	0.377804	1	FALSE
g1381	0.363753	0.405887	27.4002	0.896194	0.377955	1	FALSE
g2132	-0.0900891	0.101035	38.7859	-0.891663	0.378072	1	FALSE
g3885	-0.241816	0.270847	30.7288	-0.892815	0.378895	1	FALSE
g5131	-0.226898	0.25423	31.2954	-0.89249	0.378942	1	FALSE
g2457	0.125593	0.141482	34.6377	0.887693	0.380829	1	FALSE
g3822	0.16743	0.187964	27.0745	0.890756	0.380908	1	FALSE
g1707	0.117486	0.132699	37.2135	0.885355	0.38165	1	FALSE
g2570	-0.260377	0.29421	35.4647	-0.885005	0.382115	1	FALSE
g871	-0.187406	0.212479	39.3219	-0.882	0.383137	1	FALSE
g2006	0.050094	0.0568489	39.3276	0.881178	0.383575	1	FALSE
g4018	0.120419	0.136658	34.3378	0.881172	0.384351	1	FALSE
g2881	0.186095	0.21088	30.0408	0.88247	0.38453	1	FALSE
g2951	0.152178	0.172545	31.1535	0.88196	0.384553	1	FALSE
g1660	0.163446	0.185289	29.6159	0.882115	0.384818	1	FALSE
g4810	0.183656	0.208663	33.6685	0.880154	0.385015	1	FALSE
g1010	0.191494	0.217931	35.9693	0.878688	0.385403	1	FALSE
g4413	-0.374604	0.423828	22.8366	-0.883857	0.385984	1	FALSE
g1564	0.165958	0.189463	38.4558	0.875936	0.386504	1	FALSE
g1162	0.13802	0.157505	36.54	0.876288	0.386598	1	FALSE
g1021	0.100049	0.114237	36.3794	0.875801	0.386884	1	FALSE
g1767	-0.243486	0.277319	29.36	-0.878	0.387072	1	FALSE
g1571	0.077197	0.0884873	36.4697	0.872408	0.388693	1	FALSE
g505	0.193357	0.221193	28.9195	0.874159	0.389234	1	FALSE
g5242	-0.0378765	0.043559	40.807	-0.869544	0.389635	1	FALSE
g2611	-0.143086	0.164556	40.6345	-0.869527	0.389666	1	FALSE
g811	0.136048	0.156195	35.0519	0.871012	0.389674	1	FALSE
g5191	0.312021	0.357494	29.3432	0.8728	0.389858	1	FALSE
g202	-0.099412	0.114232	33.7587	-0.870267	0.390301	1	FALSE
g2753	0.311437	0.356229	23.0415	0.874262	0.390997	1	FALSE
g1183	-0.11502	0.132291	31.1537	-0.869445	0.391253	1	FALSE
g1763	-0.165914	0.190972	31.8139	-0.868788	0.39147	1	FALSE
g1629	0.153687	0.176535	27.291	0.870579	0.391578	1	FALSE
g3230	-0.203389	0.234948	32.0733	-0.86568	0.393095	1	FALSE
g1626	0.050738	0.0588601	40.225	0.86201	0.393792	1	FALSE
g2587	0.0974352	0.112771	33.0411	0.864006	0.393814	1	FALSE
g2943	0.228284	0.264442	34.7895	0.863265	0.393905	1	FALSE
g2057	0.0340218	0.0394818	38.4822	0.861708	0.394186	1	FALSE
g1549	-0.0698582	0.0810721	32.4383	-0.86168	0.395189	1	FALSE
g5368	-0.21069	0.244806	33.0741	-0.860638	0.395634	1	FALSE
g4889	-0.103758	0.120688	34.4008	-0.859719	0.395896	1	FALSE
g2160	0.155788	0.180945	29.5791	0.860969	0.396181	1	FALSE
g993	0.109601	0.128291	38.2957	0.854317	0.398242	1	FALSE
g4655	-0.152745	0.178846	36.4335	-0.85406	0.398653	1	FALSE
g1640	-0.0914986	0.107268	39.7296	-0.852993	0.398777	1	FALSE
g390	-0.0980163	0.114669	32.5599	-0.854775	0.398921	1	FALSE
g5628	0.073589	0.0860847	31.1645	0.854844	0.399162	1	FALSE
g1182	-0.320738	0.376412	34.9015	-0.852093	0.399972	1	FALSE
g2230	0.163552	0.191908	33.6831	0.852241	0.4001	1	FALSE
g2688	-0.127117	0.149519	38.7093	-0.850169	0.400459	1	FALSE
g179	0.0650791	0.0766098	37.7312	0.849488	0.400968	1	FALSE
g2674	0.154745	0.182195	32.2896	0.84934	0.401946	1	FALSE
g5252	-0.330464	0.374919	8.24806	-0.881427	0.403041	1	FALSE
g3212	-0.202065	0.238622	32.4203	-0.846801	0.403314	1	FALSE
g2369	0.25877	0.305678	31.4059	0.846542	0.403655	1	FALSE
g2524	-0.0940886	0.111488	38.2426	-0.843937	0.403953	1	FALSE
g3633	0.114271	0.135308	34.2593	0.844521	0.404237	1	FALSE
g1742	0.222127	0.263044	33.1052	0.844448	0.40448	1	FALSE
g2762	-0.240551	0.284954	33.9487	-0.844177	0.40448	1	FALSE
g2171	0.119384	0.141413	33.6121	0.844222	0.404514	1	FALSE
g1963	-0.0731675	0.0866838	33.9388	-0.844073	0.404539	1	FALSE
g1858	-0.298836	0.352942	26.4912	-0.846701	0.404746	1	FALSE
g72	0.179777	0.213514	39.3393	0.841989	0.404884	1	FALSE
g4776	-0.159072	0.188698	34.9536	-0.842997	0.404962	1	FALSE
g73	0.0520372	0.0618368	40.1059	0.841526	0.405043	1	FALSE
g5231	-0.0789794	0.0938197	36.0832	-0.841821	0.405433	1	FALSE
g3097	0.145176	0.172528	33.7931	0.841462	0.406004	1	FALSE
g5436	0.10947	0.130158	33.0097	0.84105	0.406371	1	FALSE
g667	-0.322448	0.384103	34.8128	-0.839484	0.406926	1	FALSE
g2849	0.0581743	0.069778	39.6986	0.833705	0.409435	1	FALSE
g3108	0.143899	0.172142	31.4436	0.835935	0.409499	1	FALSE
g2507	0.184529	0.220911	30.8265	0.835309	0.409971	1	FALSE
g3286	0.216312	0.258706	27.7183	0.836128	0.410233	1	FALSE
g366	-0.264566	0.317436	33.7426	-0.833447	0.410454	1	FALSE
g377	0.331634	0.396045	21.7887	0.837366	0.411478	1	FALSE
g3827	0.195647	0.235119	31.4932	0.832119	0.411608	1	FALSE
g1444	0.239362	0.287641	30.762	0.832156	0.411735	1	FALSE
g660	-0.164367	0.19611	20.1956	-0.838138	0.411764	1	FALSE
g5454	-0.20506	0.246789	33.6105	-0.83091	0.411888	1	FALSE
g3382	0.334403	0.403609	35.3334	0.828531	0.412931	1	FALSE
g5396	0.157193	0.189908	36.8941	0.827734	0.413143	1	FALSE
g3227	-0.198687	0.239811	30.2414	-0.828516	0.41387	1	FALSE
g4966	0.168166	0.203583	37.193	0.826028	0.414056	1	FALSE
g4196	0.135319	0.163562	32.3869	0.827328	0.414106	1	FALSE
g1456	-0.126419	0.152965	34.2184	-0.826459	0.414269	1	FALSE
g3960	-0.0537935	0.0652532	33.7471	-0.824381	0.415512	1	FALSE
g931	-0.264535	0.321304	35.3288	-0.823316	0.415852	1	FALSE
g94	-0.102266	0.124221	35.5164	-0.823255	0.415857	1	FALSE
g2214	-0.204072	0.244323	15.0972	-0.835255	0.416597	1	FALSE
g5082	-0.0380422	0.0463608	40.4234	-0.820568	0.416705	1	FALSE
g3322	0.173131	0.207292	14.6933	0.835204	0.416977	1	FALSE
g4429	0.301308	0.365926	27.2696	0.823412	0.417417	1	FALSE
g5139	-0.056548	0.0689855	35.7408	-0.819709	0.417815	1	FALSE
g4715	0.142404	0.173965	33.0398	0.818578	0.418892	1	FALSE
g1357	0.0899795	0.110065	30.6375	0.817512	0.419948	1	FALSE
g2728	-0.179055	0.219463	33.5278	-0.81588	0.420328	1	FALSE
g1040	-0.159375	0.195831	40.7773	-0.813841	0.420463	1	FALSE
g4779	0.121636	0.148213	19.6396	0.820679	0.421679	1	FALSE
g91	0.0668854	0.0823765	38.7327	0.811947	0.421784	1	FALSE
g177	-0.122404	0.150748	36.1232	-0.81198	0.422122	1	FALSE
g1106	-0.123375	0.15193	35.6248	-0.812055	0.422153	1	FALSE
g408	-0.147394	0.181206	30.5785	-0.813401	0.422277	1	FALSE
g831	-0.137981	0.169902	31.7109	-0.812119	0.422778	1	FALSE
g2297	-0.0596101	0.0736163	39.6385	-0.809741	0.422923	1	FALSE
g5506	-0.218419	0.265266	14.5325	-0.823395	0.42359	1	FALSE
g1781	0.21128	0.259246	21.8007	0.814979	0.423899	1	FALSE
g4878	-0.0894828	0.110516	30.9539	-0.809683	0.424303	1	FALSE
g1972	-0.226166	0.280293	33.0549	-0.806894	0.425496	1	FALSE
g2636	0.135736	0.168417	35.1036	0.805952	0.425697	1	FALSE
g4032	0.366936	0.453866	25.5653	0.808468	0.426281	1	FALSE
g5374	0.146033	0.18151	36.0544	0.804548	0.426354	1	FALSE
g1530	-0.105188	0.130738	35.4071	-0.804571	0.426437	1	FALSE
g1399	-0.19096	0.237512	34.6676	-0.804	0.426876	1	FALSE
g2621	-0.180978	0.225289	34.4879	-0.803314	0.427295	1	FALSE
g5433	0.130661	0.163089	33.7224	0.801164	0.428646	1	FALSE
g946	0.110581	0.138083	33.8029	0.80083	0.428823	1	FALSE
g5520	-0.272384	0.338252	22.7595	-0.805269	0.428998	1	FALSE
g2514	-0.23503	0.293795	28.1904	-0.799981	0.430412	1	FALSE
g3133	-0.15756	0.197339	32.4848	-0.798425	0.430423	1	FALSE
g2931	0.122792	0.154227	37.6749	0.796177	0.430918	1	FALSE
g2376	-0.0616627	0.0776082	38.7308	-0.794538	0.431724	1	FALSE
g3139	0.158688	0.199437	32.1278	0.795681	0.432057	1	FALSE
g1009	0.168762	0.213131	31.5385	0.791823	0.434379	1	FALSE
g519	-0.139423	0.176543	37.7426	-0.789739	0.434614	1	FALSE
g4325	0.203102	0.257225	30.6729	0.789589	0.43583	1	FALSE
g65	0.215897	0.273651	30.9677	0.788951	0.43614	1	FALSE
g4002	-0.149762	0.190602	39.4583	-0.785731	0.436718	1	FALSE
g552	0.120533	0.153136	33.0868	0.787095	0.436828	1	FALSE
g4341	-0.10232	0.130624	33.2635	-0.783315	0.438984	1	FALSE
g1054	-0.230222	0.293186	27.4529	-0.785242	0.439036	1	FALSE
g1349	-0.138181	0.176469	33.6639	-0.783031	0.439083	1	FALSE
g1285	0.255479	0.326285	32.8086	0.782991	0.439248	1	FALSE
g2141	-0.211511	0.270269	32.316	-0.782594	0.439563	1	FALSE
g1636	-0.0699937	0.0897034	36.4597	-0.78028	0.440263	1	FALSE
g286	-0.106355	0.136187	32.125	-0.780951	0.440549	1	FALSE
g1584	0.224367	0.28696	26.9863	0.781878	0.441093	1	FALSE
g3511	-0.0969519	0.124388	33.9193	-0.77943	0.441131	1	FALSE
g943	-0.120816	0.1556	33.3833	-0.776454	0.442948	1	FALSE
g2234	-0.254149	0.327069	30.7727	-0.777052	0.443061	1	FALSE
g3609	-0.0680817	0.087879	39.3551	-0.774721	0.443135	1	FALSE
g5277	0.100345	0.129495	37.8522	0.774896	0.443215	1	FALSE
g5632	0.121058	0.156335	33.9212	0.774351	0.444087	1	FALSE
g2458	-0.095119	0.123246	40.6248	-0.771781	0.444711	1	FALSE
g2327	-0.33729	0.435446	28.9091	-0.774586	0.444874	1	FALSE
g1918	-0.119205	0.154061	30.8784	-0.773753	0.444961	1	FALSE
g704	0.0945289	0.122282	30.5305	0.773038	0.445444	1	FALSE
g785	0.282116	0.364967	30.4285	0.77299	0.445492	1	FALSE
g296	0.100186	0.130053	39.7175	0.770342	0.445655	1	FALSE
g1508	0.143541	0.185944	31.5271	0.771956	0.445889	1	FALSE
g2917	-0.0615951	0.0799341	35.1575	-0.770573	0.446108	1	FALSE
g3812	-0.113462	0.147612	38.4361	-0.768652	0.446797	1	FALSE
g2040	0.0532649	0.0694204	36.6357	0.767281	0.447832	1	FALSE
g4759	0.131027	0.170372	30.166	0.769066	0.447834	1	FALSE
g57	-0.190197	0.248211	35.2004	-0.766269	0.448625	1	FALSE
g2178	-0.13715	0.179223	32.2532	-0.765246	0.449689	1	FALSE
g587	-0.0613053	0.08031	35.4419	-0.763359	0.450301	1	FALSE
g2555	0.0707573	0.0928446	35.0396	0.762105	0.451097	1	FALSE
g2665	0.181903	0.238983	37.4925	0.761154	0.451326	1	FALSE
g2537	0.0866602	0.11395	40.4512	0.760509	0.451361	1	FALSE
g3260	-0.159951	0.209998	32.2866	-0.761678	0.45178	1	FALSE
g1948	-0.0996299	0.131148	32.153	-0.759675	0.452983	1	FALSE
g2950	0.104597	0.137763	33.4202	0.759251	0.453025	1	FALSE
g3781	0.198896	0.26165	30.281	0.760161	0.453036	1	FALSE
g1225	0.0511983	0.0675279	37.1913	0.758181	0.453121	1	FALSE
g5090	0.273224	0.359276	28.6335	0.760485	0.453182	1	FALSE
g1420	0.124498	0.163934	31.0624	0.759442	0.453314	1	FALSE
g4261	0.0814524	0.107855	37.9932	0.755206	0.454782	1	FALSE
g1215	-0.149648	0.197672	30.3523	-0.757055	0.454854	1	FALSE
g3141	0.10667	0.141296	37.4981	0.754942	0.454999	1	FALSE
g1059	0.21668	0.287761	37.1881	0.752986	0.456199	1	FALSE
g1142	0.106805	0.141868	30.681	0.752849	0.457279	1	FALSE
g3752	-0.072669	0.0969013	38.4026	-0.749928	0.457868	1	FALSE
g3913	-0.174281	0.231954	32.0491	-0.75136	0.457918	1	FALSE
g46	-0.191205	0.254754	32.9478	-0.750547	0.458252	1	FALSE
g1852	0.143705	0.191518	30.5027	0.750347	0.458795	1	FALSE
g3815	0.237875	0.314583	18.8298	0.756161	0.458909	1	FALSE
g3373	-0.201618	0.269303	30.5727	-0.748666	0.45978	1	FALSE
g4875	0.102276	0.136803	34.083	0.747614	0.459821	1	FALSE
g3048	-0.124991	0.167215	33.3945	-0.747487	0.460001	1	FALSE
g2625	0.076583	0.102678	37.7599	0.745859	0.460371	1	FALSE
g1752	0.0638437	0.0854855	32.4942	0.746836	0.460533	1	FALSE
g4896	0.107478	0.14397	33.0089	0.746532	0.46063	1	FALSE
g1473	0.0558052	0.0751193	40.6918	0.742888	0.461817	1	FALSE
g5215	0.168342	0.226472	32.2646	0.743322	0.462665	1	FALSE
g5240	0.0585761	0.0788139	31.955	0.74322	0.462778	1	FALSE
g3218	-0.115152	0.155353	39.6075	-0.741227	0.462928	1	FALSE
g131	-0.141497	0.190617	34.279	-0.742313	0.462954	1	FALSE
g4084	-0.0778473	0.105211	40.1505	-0.739915	0.463656	1	FALSE
g5130	0.0687039	0.0928698	36.331	0.739787	0.464183	1	FALSE
g985	0.23199	0.313278	31.243	0.740525	0.464511	1	FALSE
g3059	-0.0646963	0.0874978	35.0408	-0.739405	0.464586	1	FALSE
g3193	0.10215	0.138069	31.9162	0.739849	0.464799	1	FALSE
g4927	0.051047	0.0692073	36.8369	0.737596	0.465433	1	FALSE
g2610	-0.0935918	0.126759	32.6958	-0.738345	0.465572	1	FALSE
g3421	-0.0823882	0.111345	25.2723	-0.739936	0.466158	1	FALSE
g3328	0.116425	0.1578	30.1773	0.737802	0.466334	1	FALSE
g2899	0.0826408	0.112523	36.1502	0.734437	0.46742	1	FALSE
g1166	-0.134209	0.182935	35.7573	-0.73364	0.467951	1	FALSE
g1977	-0.291683	0.395054	22.3757	-0.738337	0.467984	1	FALSE
g3285	0.173369	0.234606	20.9704	0.73898	0.46811	1	FALSE
g3078	0.127163	0.173508	32.8121	0.732893	0.468828	1	FALSE
g3038	-0.173411	0.236351	29.1023	-0.733703	0.469	1	FALSE
g905	0.127351	0.173843	31.3849	0.732563	0.469261	1	FALSE
g2579	0.112328	0.153571	30.2527	0.731437	0.47014	1	FALSE
g509	-0.107547	0.147297	34.5224	-0.73014	0.470231	1	FALSE
g3151	0.0509364	0.0699374	39.2635	0.728313	0.470743	1	FALSE
g3429	0.187988	0.25799	36.3294	0.728664	0.470878	1	FALSE
g4681	-0.121141	0.166343	34.2991	-0.728261	0.471397	1	FALSE
g1324	0.0584546	0.0803591	37.4892	0.727417	0.471489	1	FALSE
g1611	0.170156	0.233574	31.9354	0.728488	0.471623	1	FALSE
g282	0.0865908	0.119072	36.0519	0.727214	0.471791	1	FALSE
g4136	0.0875101	0.12026	31.3255	0.727671	0.472219	1	FALSE
g4883	-0.149072	0.204944	31.7715	-0.727378	0.472321	1	FALSE
g2975	0.114155	0.15717	32.9507	0.726317	0.472772	1	FALSE
g4264	0.153614	0.211423	30.7196	0.72657	0.47299	1	FALSE
g4973	0.054376	0.0751183	38.4721	0.723871	0.473524	1	FALSE
g784	-0.0710445	0.0980838	33.9944	-0.724325	0.473822	1	FALSE
g2002	0.0835111	0.115491	34.4577	0.723097	0.4745	1	FALSE
g5486	-0.183181	0.253404	33.8665	-0.72288	0.474717	1	FALSE
g1996	-0.141309	0.193608	18.0392	-0.72987	0.474842	1	FALSE
g1774	-0.173692	0.240461	33.9241	-0.722329	0.475042	1	FALSE
g2018	0.205893	0.286361	35.8674	0.719	0.476799	1	FALSE
g754	-0.0893692	0.124322	36.3551	-0.718853	0.476827	1	FALSE
g4158	-0.07576	0.105369	35.3114	-0.718996	0.476875	1	FALSE
g1203	-0.192436	0.267453	29.6131	-0.719512	0.477466	1	FALSE
g3532	-0.253812	0.352985	29.6086	-0.719046	0.477749	1	FALSE
g3158	0.156572	0.218348	29.2164	0.717075	0.479022	1	FALSE
g4141	-0.206692	0.288846	32.7569	-0.715578	0.479322	1	FALSE
g2660	-0.0307758	0.0431442	41.7718	-0.713325	0.479611	1	FALSE
g3653	0.100243	0.140622	34.1957	0.712852	0.480774	1	FALSE
g5464	-0.107389	0.150969	33.0769	-0.711331	0.481866	1	FALSE
g4014	-0.251056	0.352949	32.9432	-0.711308	0.4819	1	FALSE
g1133	-0.196446	0.275979	30.6201	-0.711815	0.481968	1	FALSE
g4592	-0.0400863	0.0564982	37.7268	-0.709515	0.482367	1	FALSE
g3166	0.0297994	0.0420896	40.9262	0.708	0.482958	1	FALSE
g3087	0.1422	0.200524	30.204	0.70914	0.483676	1	FALSE
g2262	-0.0886225	0.125138	33.6821	-0.7082	0.483693	1	FALSE
g3119	0.116463	0.164436	32.9639	0.708256	0.483765	1	FALSE
g2265	0.104201	0.14723	29.1653	0.707747	0.48472	1	FALSE
g27	-0.0994037	0.140866	32.668	-0.70566	0.485402	1	FALSE
g3707	-0.100337	0.142225	31.7217	-0.70548	0.48566	1	FALSE
g3717	0.0363149	0.051574	37.8557	0.70413	0.485661	1	FALSE
g2904	0.110297	0.156596	35.2543	0.704342	0.485847	1	FALSE
g4096	0.124702	0.17688	30.6578	0.705009	0.486127	1	FALSE
g1567	-0.121773	0.172802	31.7064	-0.704693	0.486146	1	FALSE
g4244	0.293702	0.417403	35.5856	0.70364	0.486236	1	FALSE
g3678	-0.112136	0.159543	34.0347	-0.702859	0.486924	1	FALSE
g369	0.0980542	0.139839	38.3969	0.701192	0.487411	1	FALSE
g2472	-0.371895	0.530725	36.2904	-0.70073	0.48794	1	FALSE
g538	-0.170218	0.24164	23.2344	-0.704426	0.488169	1	FALSE
g4392	0.137791	0.196343	30.2556	0.701789	0.488175	1	FALSE
g4671	-0.143008	0.204265	34.0844	-0.70011	0.48861	1	FALSE
g900	-0.114987	0.164432	36.2781	-0.699297	0.488826	1	FALSE
g277	0.140681	0.201682	33.0457	0.697538	0.490345	1	FALSE
g214	0.0849566	0.122345	39.0319	0.6944	0.491544	1	FALSE
g2161	-0.11999	0.171392	20.5101	-0.700092	0.491736	1	FALSE
g2989	-0.0429426	0.0618023	35.0042	-0.694838	0.491744	1	FALSE
g4195	0.0723296	0.104205	32.9923	0.694111	0.492471	1	FALSE
g2884	-0.0415693	0.0600895	35.176	-0.69179	0.49361	1	FALSE
g1779	0.0815534	0.118181	35.4152	0.690071	0.494647	1	FALSE
g3205	0.0939201	0.136219	32.8072	0.689479	0.49537	1	FALSE
g3121	0.25934	0.376039	30.8062	0.689663	0.495569	1	FALSE
g656	0.0877978	0.127646	39.3879	0.687823	0.495595	1	FALSE
g40	-0.0647235	0.0939938	33.4164	-0.688593	0.495833	1	FALSE
g3204	0.0540215	0.0785622	37.5172	0.687627	0.495917	1	FALSE
g1598	-0.146366	0.212508	30.8532	-0.688752	0.496126	1	FALSE
g3364	-0.182739	0.26578	30.7838	-0.687557	0.49688	1	FALSE
g1484	-0.0929933	0.135453	32.3515	-0.686538	0.497266	1	FALSE
g5470	-0.134851	0.195875	25.4218	-0.688458	0.4974	1	FALSE
g1458	-0.30783	0.446941	24.6073	-0.688749	0.497424	1	FALSE
g2808	-0.0571204	0.0832341	30.1081	-0.686262	0.497799	1	FALSE
g4470	-0.101257	0.148239	36.4549	-0.683066	0.498884	1	FALSE
g5424	0.124559	0.182495	34.1852	0.682537	0.499499	1	FALSE
g3661	0.217127	0.317963	31.7831	0.682869	0.499637	1	FALSE
g917	0.253173	0.370027	26.1212	0.684202	0.499873	1	FALSE
g2997	0.287779	0.421175	28.5031	0.683277	0.499949	1	FALSE
g736	0.156029	0.228463	29.1794	0.682953	0.500024	1	FALSE
g2345	-0.174301	0.255215	29.1273	-0.682957	0.50003	1	FALSE
g3265	-0.192352	0.28227	34.7651	-0.681447	0.500103	1	FALSE
g5091	-0.113071	0.166119	38.0872	-0.680663	0.500202	1	FALSE
g4917	-0.108493	0.158044	18.9076	-0.686473	0.500748	1	FALSE
g738	0.118678	0.17474	35.1681	0.679172	0.501474	1	FALSE
g5524	0.0378181	0.0557568	39.6607	0.678269	0.50154	1	FALSE
g1699	-0.136241	0.200765	31.2631	-0.678608	0.502379	1	FALSE
g5020	0.291322	0.4309	30.9127	0.676079	0.504018	1	FALSE
g3816	-0.149833	0.221706	29.3825	-0.675816	0.504442	1	FALSE
g1281	0.130793	0.194119	31.417	0.67378	0.505379	1	FALSE
g3818	0.151579	0.225085	30.1402	0.673429	0.505806	1	FALSE
g2638	-0.0653578	0.0972569	33.8669	-0.672012	0.506135	1	FALSE
g2372	0.0564724	0.0841506	38.5787	0.671087	0.506163	1	FALSE
g5409	0.095596	0.142235	31.8976	0.672101	0.506359	1	FALSE
g1264	-0.0703629	0.104911	38.4085	-0.67069	0.506432	1	FALSE
g209	-0.0674839	0.100579	32.9383	-0.670956	0.506927	1	FALSE
g2063	-0.123491	0.184277	37.0131	-0.670136	0.506931	1	FALSE
g4838	0.124199	0.185365	35.6666	0.670024	0.507158	1	FALSE
g1818	-0.148519	0.221741	31.09	-0.669787	0.507938	1	FALSE
g5603	0.132205	0.197746	36.8284	0.668563	0.507944	1	FALSE
g781	-0.0695339	0.10405	36.4508	-0.668273	0.50817	1	FALSE
g5247	-0.0472511	0.0711272	37.0883	-0.664318	0.510596	1	FALSE
g5543	0.0940755	0.141643	31.977	0.664174	0.51134	1	FALSE
g2386	-0.118183	0.177973	31.3354	-0.664052	0.511514	1	FALSE
g1297	-0.223842	0.337498	29.5871	-0.663241	0.512311	1	FALSE
g102	-0.0721406	0.109089	35.8247	-0.661297	0.512653	1	FALSE
g5615	0.109413	0.165684	37.6319	0.660369	0.513039	1	FALSE
g3537	0.149866	0.227067	38.967	0.660007	0.513132	1	FALSE
g3782	0.180214	0.272718	33.8556	0.660809	0.513206	1	FALSE
g3706	-0.0492039	0.0747792	39.6053	-0.657989	0.514352	1	FALSE
g3693	-0.110919	0.168863	37.0113	-0.65686	0.515335	1	FALSE
g3157	0.0556105	0.0847273	33.2245	0.656346	0.516122	1	FALSE
g4153	-0.0294361	0.0449793	41.9884	-0.654436	0.5164	1	FALSE
g5198	0.249047	0.378826	26.7169	0.657419	0.516536	1	FALSE
g765	-0.147659	0.225292	33.2189	-0.655412	0.516716	1	FALSE
g4517	-0.172937	0.263993	32.1789	-0.655083	0.51707	1	FALSE
g2744	-0.105255	0.160628	30.0629	-0.655271	0.517277	1	FALSE
g5614	-0.0503187	0.0769346	34.0821	-0.654045	0.517472	1	FALSE
g1396	-0.371643	0.566878	27.4724	-0.655597	0.517537	1	FALSE
g3168	0.0793046	0.121381	31.1354	0.653351	0.518326	1	FALSE
g4407	0.117804	0.180293	29.9928	0.653403	0.518474	1	FALSE
g2286	-0.0873997	0.134128	35.2835	-0.651616	0.518871	1	FALSE
g5054	-0.0919424	0.14108	33.3907	-0.651702	0.519054	1	FALSE
g3751	0.0985993	0.152019	41.5728	0.648597	0.520166	1	FALSE
g4650	0.0666505	0.102817	37.5323	0.648247	0.520772	1	FALSE
g10	-0.301021	0.459976	16.8709	-0.654428	0.521659	1	FALSE
g804	0.105088	0.162519	37.8093	0.646622	0.521783	1	FALSE
g967	-0.109475	0.16927	33.5084	-0.646747	0.522201	1	FALSE
g2539	0.168194	0.260668	33.2386	0.645243	0.523199	1	FALSE
g1605	0.11197	0.173982	35.2013	0.643572	0.524024	1	FALSE
g4442	0.082209	0.127924	37.7078	0.642637	0.524348	1	FALSE
g5300	0.173189	0.269427	36.5413	0.642804	0.524365	1	FALSE
g4933	-0.156519	0.24351	36.0301	-0.642761	0.524448	1	FALSE
g2331	0.156473	0.24282	27.8759	0.644402	0.524583	1	FALSE
g3442	-0.144989	0.225501	32.2069	-0.642965	0.524798	1	FALSE
g1335	0.140071	0.217916	33.0865	0.642777	0.524798	1	FALSE
g1039	0.226443	0.352837	34.354	0.641779	0.525276	1	FALSE
g3471	0.0312498	0.0488223	39.7655	0.640072	0.525797	1	FALSE
g1454	0.114295	0.178215	32.0147	0.64133	0.525873	1	FALSE
g2582	0.0872671	0.136093	31.0122	0.641233	0.526083	1	FALSE
g3998	0.051751	0.0808478	36.6146	0.640104	0.52609	1	FALSE
g85	0.110245	0.172637	32.9828	0.638596	0.527496	1	FALSE
g715	-0.138152	0.216551	31.2259	-0.637968	0.528146	1	FALSE
g4329	0.107539	0.168643	32.4338	0.637674	0.528163	1	FALSE
g2114	-0.156237	0.245143	30.9062	-0.637332	0.528602	1	FALSE
g3084	0.119686	0.188018	30.277	0.636566	0.529191	1	FALSE
g1449	-0.108098	0.169955	31.0117	-0.636038	0.529418	1	FALSE
g722	-0.0748727	0.118191	37.1652	-0.633491	0.530293	1	FALSE
g5270	0.162298	0.25644	34.6683	0.632889	0.530959	1	FALSE
g2113	-0.0242193	0.0383102	36.0127	-0.632189	0.531257	1	FALSE
g4468	-0.0494248	0.0781838	34.8508	-0.632162	0.531407	1	FALSE
g108	-0.204622	0.323366	30.7152	-0.632788	0.531556	1	FALSE
g3207	-0.146843	0.232646	37.7917	-0.631186	0.531718	1	FALSE
g1036	-0.110726	0.175213	30.9618	-0.63195	0.532059	1	FALSE
g1689	0.0807573	0.127922	31.0931	0.631301	0.532457	1	FALSE
g1202	0.162974	0.259289	34.1232	0.628543	0.533833	1	FALSE
g2692	0.119435	0.190098	33.149	0.628283	0.534124	1	FALSE
g2629	-0.162732	0.259185	34.6923	-0.627859	0.534208	1	FALSE
g4000	-0.0478731	0.0763352	38.6886	-0.627144	0.534249	1	FALSE
g5410	-0.161044	0.256346	32.1189	-0.62823	0.534295	1	FALSE
g1421	0.117127	0.186446	30.9224	0.628205	0.534482	1	FALSE
g1981	0.107121	0.171013	32.9033	0.62639	0.535381	1	FALSE
g5280	-0.0693256	0.110843	37.5494	-0.625441	0.535465	1	FALSE
g592	0.16248	0.259356	31.0293	0.626473	0.535587	1	FALSE
g2533	-0.10546	0.168578	34.8017	-0.625582	0.53567	1	FALSE
g1926	-0.126207	0.202225	35.3284	-0.624089	0.536578	1	FALSE
g367	0.0424486	0.068146	39.6094	0.622907	0.536916	1	FALSE
g1939	0.036556	0.0587203	39.6507	0.622545	0.537148	1	FALSE
g4852	-0.102822	0.165567	37.5877	-0.62103	0.538328	1	FALSE
g453	-0.0967116	0.15551	32.4476	-0.621899	0.538354	1	FALSE
g5358	0.0507355	0.081718	35.5804	0.620861	0.538648	1	FALSE
g5638	-0.113582	0.183041	35.6437	-0.620527	0.538858	1	FALSE
g1835	-0.0848652	0.136795	30.6105	-0.620382	0.539598	1	FALSE
g422	0.151862	0.245234	34.1254	0.619253	0.539862	1	FALSE
g1934	0.0832194	0.134416	34.0779	0.619118	0.539956	1	FALSE
g1274	0.0898824	0.145318	32.6631	0.618523	0.540521	1	FALSE
g4808	-0.068122	0.110377	32.307	-0.617177	0.541444	1	FALSE
g1924	-0.14544	0.23515	26.1837	-0.618498	0.541591	1	FALSE
g2193	0.0819709	0.13307	33.8554	0.616	0.542014	1	FALSE
g3103	0.0863792	0.140232	31.6327	0.615975	0.542318	1	FALSE
g3575	-0.126331	0.205163	31.0158	-0.61576	0.542545	1	FALSE
g2035	-0.0759097	0.123681	35.0594	-0.613755	0.543339	1	FALSE
g1768	0.0740606	0.121162	38.9628	0.61125	0.544584	1	FALSE
g2530	-0.169394	0.27699	34.5456	-0.611551	0.544839	1	FALSE
g1861	0.0485092	0.0794191	39.0966	0.610801	0.544866	1	FALSE
g1711	0.106962	0.174698	29.683	0.612272	0.54502	1	FALSE
g4411	-0.105356	0.172083	29.59	-0.612238	0.545057	1	FALSE
g2897	-0.0637998	0.104437	34.7557	-0.610892	0.545246	1	FALSE
g5125	0.114236	0.187072	34.4869	0.610655	0.545432	1	FALSE
g1583	0.163583	0.268471	32.6058	0.609313	0.54654	1	FALSE
g5003	-0.190145	0.312288	33.5125	-0.608876	0.546712	1	FALSE
g3904	-0.167854	0.274926	24.4536	-0.610542	0.547136	1	FALSE
g4476	-0.11028	0.181514	33.5764	-0.607556	0.547569	1	FALSE
g4062	-0.109048	0.180211	38.0062	-0.605112	0.548701	1	FALSE
g1092	0.115176	0.190206	29.7828	0.605535	0.549411	1	FALSE
g5556	-0.125482	0.207092	25.8524	-0.605923	0.549849	1	FALSE
g2054	0.0903881	0.149662	33.7414	0.60395	0.549916	1	FALSE
g1809	0.18073	0.299992	36.7884	0.602448	0.550572	1	FALSE
g3117	-0.194412	0.320314	20.1048	-0.60694	0.550684	1	FALSE
g1258	0.0865177	0.143805	34.3577	0.601634	0.551367	1	FALSE
g2346	-0.0476661	0.0793473	35.2406	-0.600728	0.551866	1	FALSE
g1474	-0.116451	0.194273	32.9068	-0.599421	0.552997	1	FALSE
g2520	0.0493571	0.0825333	38.4483	0.598027	0.553329	1	FALSE
g130	-0.188364	0.314367	30.9232	-0.599186	0.553414	1	FALSE
g1897	0.0602439	0.100826	36.3082	0.597502	0.553881	1	FALSE
g5093	0.0682094	0.114198	36.8952	0.59729	0.553962	1	FALSE
g5190	0.0730983	0.122292	32.4061	0.597736	0.55417	1	FALSE
g5661	0.0908774	0.152028	30.0581	0.597768	0.554472	1	FALSE
g5616	0.0392058	0.0659314	39.3934	0.594645	0.555481	1	FALSE
g546	-0.0698176	0.11742	34.84	-0.594598	0.555955	1	FALSE
g3608	0.0677336	0.114098	33.8293	0.593645	0.556698	1	FALSE
g3710	0.0733779	0.123771	35.8606	0.592853	0.557	1	FALSE
g3823	0.209737	0.35364	34.2923	0.593081	0.557018	1	FALSE
g1074	-0.157252	0.265199	30.7509	-0.592957	0.557546	1	FALSE
g3444	0.0578579	0.0978203	35.245	0.591472	0.557979	1	FALSE
g3921	0.0497011	0.0840626	30.5848	0.591239	0.558705	1	FALSE
g947	-0.171691	0.289829	25.3805	-0.592386	0.558833	1	FALSE
g2959	0.125922	0.213755	33.2093	0.589095	0.559784	1	FALSE
g340	-0.121173	0.205601	30.4585	-0.589359	0.559967	1	FALSE
g3543	-0.109093	0.185425	29.913	-0.588341	0.56072	1	FALSE
g2186	-0.156033	0.26547	32.7603	-0.587761	0.560722	1	FALSE
g3677	-0.0549453	0.0936487	37.4333	-0.586717	0.560916	1	FALSE
g1646	-0.115584	0.1965	29.0094	-0.588214	0.560941	1	FALSE
g271	0.128835	0.219277	31.2631	0.587546	0.561057	1	FALSE
g2279	0.0576003	0.098325	41.4261	0.585816	0.561178	1	FALSE
g1345	0.0691376	0.117838	34.5198	0.586717	0.561211	1	FALSE
g436	-0.291383	0.493624	20.6094	-0.590293	0.561412	1	FALSE
g2695	-0.0374893	0.0641025	39.8282	-0.584833	0.561959	1	FALSE
g1279	0.100275	0.170888	27.6928	0.586792	0.562097	1	FALSE
g1832	0.0709837	0.121238	33.849	0.585489	0.562103	1	FALSE
g4531	-0.102192	0.174542	31.0863	-0.585488	0.562446	1	FALSE
g5077	0.220299	0.375618	25.8491	0.586499	0.562628	1	FALSE
g4816	0.0616365	0.105595	38.0225	0.583709	0.562863	1	FALSE
g2715	0.0429048	0.0736163	38.9849	0.582816	0.563374	1	FALSE
g1042	-0.040783	0.0700309	37.0826	-0.582357	0.563851	1	FALSE
g4646	0.168815	0.289476	31.7918	0.583174	0.56389	1	FALSE
g4385	-0.0331284	0.0569426	39.6905	-0.581785	0.564001	1	FALSE
g4349	-0.140587	0.242001	39.0721	-0.580934	0.564621	1	FALSE
g5117	-0.0239699	0.0412809	38.7553	-0.580654	0.564835	1	FALSE
g4710	0.0563138	0.0968374	32.999	0.581529	0.564836	1	FALSE
g2116	-0.133099	0.229092	34.0718	-0.580984	0.565075	1	FALSE
g1138	-0.0401767	0.0692573	37.9892	-0.580108	0.565267	1	FALSE
g4128	0.108494	0.186626	29.7442	0.581345	0.565388	1	FALSE
g502	-0.107884	0.185746	31.8764	-0.580813	0.565451	1	FALSE
g3876	0.141229	0.243311	33.9232	0.580445	0.565451	1	FALSE
g5499	-0.0925725	0.159425	32.4553	-0.580664	0.565477	1	FALSE
g3804	0.254249	0.431045	12.3381	0.589843	0.565941	1	FALSE
g1962	-0.134741	0.232711	33.505	-0.579005	0.566458	1	FALSE
g1020	-0.167787	0.289464	29.0457	-0.579648	0.566621	1	FALSE
g4791	-0.0919431	0.159183	37.0365	-0.577595	0.567033	1	FALSE
g1747	-0.0988821	0.171491	29.7395	-0.576604	0.568546	1	FALSE
g4189	0.0966714	0.167803	31.3112	0.576102	0.568665	1	FALSE
g666	0.111449	0.193703	35.3995	0.57536	0.568687	1	FALSE
g2770	0.115804	0.201115	29.7012	0.575811	0.569081	1	FALSE
g1218	-0.0776771	0.135099	33.5368	-0.574964	0.569153	1	FALSE
g558	-0.0344485	0.0600137	38.2645	-0.574012	0.569319	1	FALSE
g2685	-0.0572242	0.0998136	36.7249	-0.57331	0.569929	1	FALSE
g3220	-0.134073	0.233548	31.0724	-0.574068	0.570055	1	FALSE
g5577	-0.0494769	0.0864065	38.7482	-0.572607	0.570219	1	FALSE
g2048	-0.209658	0.360064	12.5842	-0.58228	0.570664	1	FALSE
g5166	-0.141019	0.246263	32.4641	-0.572637	0.570835	1	FALSE
g145	0.176045	0.307192	27.6023	0.573078	0.571231	1	FALSE
g1280	-0.0939888	0.164262	29.4129	-0.57219	0.571541	1	FALSE
g3375	-0.0302721	0.0531404	37.9232	-0.569663	0.572265	1	FALSE
g5204	0.0317032	0.0556587	37.2537	0.569601	0.572368	1	FALSE
g1641	-0.168861	0.29618	32.4406	-0.570131	0.572517	1	FALSE
g4925	-0.0222123	0.0390554	37.2759	-0.568738	0.572945	1	FALSE
g319	0.0393912	0.0693963	38.773	0.567627	0.573561	1	FALSE
g1051	0.214426	0.377564	32.1906	0.56792	0.57403	1	FALSE
g4974	-0.101952	0.18019	38.1568	-0.565806	0.574838	1	FALSE
g1674	0.083222	0.14695	33.9152	0.566327	0.5749	1	FALSE
g2276	-0.11055	0.195643	36.9724	-0.565061	0.575445	1	FALSE
g1904	0.0847606	0.148776	18.2774	0.56972	0.575804	1	FALSE
g4452	-0.0468915	0.0832001	39.2993	-0.5636	0.576229	1	FALSE
g4166	0.0861363	0.152909	34.3649	0.563319	0.576875	1	FALSE
g128	0.0470346	0.0835288	35.6764	0.563095	0.576892	1	FALSE
g4769	0.0947026	0.168154	34.1419	0.563188	0.576987	1	FALSE
g4472	0.125537	0.22322	34.2615	0.56239	0.577512	1	FALSE
g695	0.125399	0.22313	29.4132	0.562	0.578374	1	FALSE
g5598	-0.0950267	0.169456	31.6931	-0.560775	0.578894	1	FALSE
g361	-0.173141	0.308933	30.8382	-0.560447	0.579224	1	FALSE
g3811	0.166442	0.297372	34.6108	0.559712	0.57928	1	FALSE
g662	0.0940978	0.16828	35.3814	0.559173	0.579566	1	FALSE
g263	0.0526948	0.0944464	38.9295	0.557933	0.580085	1	FALSE
g3380	-0.157605	0.282291	31.7989	-0.558305	0.580546	1	FALSE
g2071	-0.118422	0.212359	34.2185	-0.557648	0.580715	1	FALSE
g1263	-0.104808	0.187876	32.9125	-0.557856	0.580718	1	FALSE
g5336	0.0578832	0.104131	42.1701	0.555869	0.581238	1	FALSE
g3526	-0.0553809	0.0997162	35.7854	-0.555385	0.582087	1	FALSE
g5537	-0.0475618	0.0857247	32.1246	-0.55482	0.582861	1	FALSE
g1697	0.0276985	0.0500219	39.807	0.553727	0.582863	1	FALSE
g4548	-0.0539264	0.0975315	38.3365	-0.552913	0.583533	1	FALSE
g5233	0.136414	0.247021	30.6929	0.552237	0.584785	1	FALSE
g923	-0.0813995	0.147675	33.6273	-0.551209	0.585135	1	FALSE
g3923	0.0650692	0.118066	34.0899	0.551124	0.585143	1	FALSE
g4559	-0.0794585	0.14431	36.0279	-0.550611	0.585299	1	FALSE
g2150	0.0815969	0.148044	31.6046	0.551167	0.585395	1	FALSE
g3936	-0.131436	0.238796	33.0626	-0.550411	0.585738	1	FALSE
g604	-0.0499002	0.0908202	35.9355	-0.549439	0.586103	1	FALSE
g1718	-0.0634221	0.115661	39.8145	-0.548346	0.586516	1	FALSE
g2043	0.161565	0.292508	20.6818	0.552344	0.586633	1	FALSE
g5110	-0.115277	0.210663	35.225	-0.547209	0.587685	1	FALSE
g895	-0.0750652	0.137491	37.3979	-0.545964	0.588333	1	FALSE
g3184	0.21102	0.386131	32.1841	0.546499	0.588492	1	FALSE
g2351	-0.121076	0.22183	35.6212	-0.545805	0.588602	1	FALSE
g2835	-0.0701518	0.128529	35.2146	-0.545807	0.58864	1	FALSE
g2624	0.0750501	0.137482	31.7918	0.54589	0.588952	1	FALSE
g3817	0.0452278	0.0829059	32.4217	0.545531	0.589122	1	FALSE
g906	0.116254	0.213482	37.0874	0.544562	0.589314	1	FALSE
g250	0.0927653	0.170503	37.8741	0.544068	0.589583	1	FALSE
g349	-0.15381	0.282343	32.7045	-0.544762	0.589613	1	FALSE
g1390	0.107324	0.19692	30.5232	0.545014	0.589705	1	FALSE
g2969	0.0748735	0.137577	34.4539	0.54423	0.589788	1	FALSE
g4319	-0.0796112	0.14694	32.4364	-0.541793	0.591664	1	FALSE
g578	0.106913	0.197418	32.7915	0.541555	0.591786	1	FALSE
g2754	-0.229615	0.420916	18.4579	-0.545513	0.591933	1	FALSE
g5619	0.0779922	0.144059	32.2434	0.541392	0.591959	1	FALSE
g3806	-0.190711	0.352714	31.8977	-0.540696	0.592473	1	FALSE
g2301	-0.0475068	0.0879566	32.7733	-0.540116	0.592769	1	FALSE
g467	-0.107551	0.199165	30.264	-0.54001	0.593142	1	FALSE
g379	-0.0945422	0.175688	31.557	-0.538127	0.594265	1	FALSE
g3217	-0.0159487	0.0297334	41.0959	-0.53639	0.594581	1	FALSE
g5567	0.172039	0.317626	17.5918	0.54164	0.594861	1	FALSE
g3317	-0.0888092	0.165848	36.8845	-0.535487	0.595527	1	FALSE
g5018	0.145499	0.271175	29.2528	0.536549	0.595636	1	FALSE
g2206	0.055789	0.104374	40.8215	0.534509	0.595889	1	FALSE
g935	-0.0326783	0.0611622	36.8984	-0.534289	0.596347	1	FALSE
g2552	0.182465	0.340669	28.3465	0.535607	0.596408	1	FALSE
g648	-0.144458	0.270105	32.4425	-0.53482	0.596421	1	FALSE
g342	0.025785	0.048308	37.9245	0.533763	0.59662	1	FALSE
g5045	-0.132932	0.249442	28.8812	-0.532918	0.598168	1	FALSE
g2747	-0.0858121	0.161724	36.3355	-0.530608	0.598919	1	FALSE
g4382	-0.0790355	0.14889	33.5386	-0.530832	0.599033	1	FALSE
g2669	0.0661305	0.124816	41.2932	0.529824	0.599072	1	FALSE
g3127	0.0657651	0.123987	34.5435	0.530421	0.599214	1	FALSE
g499	0.0630434	0.118995	38.4638	0.529798	0.599297	1	FALSE
g670	0.0755707	0.142449	31.9638	0.53051	0.599425	1	FALSE
g2087	-0.0648751	0.123214	40.6231	-0.526526	0.601386	1	FALSE
g599	-0.149138	0.281105	18.8468	-0.530541	0.601933	1	FALSE
g4335	0.0826463	0.157212	34.4942	0.5257	0.60246	1	FALSE
g3432	0.0600044	0.114375	35.0477	0.52463	0.603143	1	FALSE
g402	-0.0913069	0.174463	39.9249	-0.523359	0.603617	1	FALSE
g358	-0.127913	0.243568	26.5601	-0.525161	0.603828	1	FALSE
g4024	-0.0732796	0.140354	36.082	-0.522107	0.604787	1	FALSE
g3237	0.0952	0.182762	33.302	0.520897	0.605885	1	FALSE
g4433	0.153707	0.295086	33.2811	0.520891	0.605892	1	FALSE
g3315	-0.026852	0.0518805	35.6105	-0.517575	0.607955	1	FALSE
g4911	0.055489	0.10717	32.1257	0.517765	0.60817	1	FALSE
g4360	-0.153562	0.296609	31.9077	-0.517728	0.60822	1	FALSE
g5075	-0.131578	0.254061	29.927	-0.5179	0.608336	1	FALSE
g3793	-0.172239	0.332633	28.2744	-0.517804	0.608623	1	FALSE
g2321	0.153314	0.297318	39.694	0.515658	0.608953	1	FALSE
g1160	-0.0875102	0.169395	31.375	-0.516605	0.609055	1	FALSE
g2767	0.0712208	0.138084	36.1046	0.51578	0.609152	1	FALSE
g2893	0.127435	0.247123	32.6813	0.515675	0.609553	1	FALSE
g2869	-0.181393	0.350812	23.7651	-0.517066	0.609889	1	FALSE
g4300	0.122893	0.238687	31.659	0.514871	0.610219	1	FALSE
g4802	0.179064	0.348153	33.6836	0.514326	0.610382	1	FALSE
g4160	0.0852135	0.166104	34.4813	0.513013	0.611214	1	FALSE
g1050	0.101731	0.198334	32.0694	0.512926	0.611518	1	FALSE
g154	-0.117625	0.230448	34.982	-0.510419	0.612964	1	FALSE
g4304	-0.113007	0.221662	33.3179	-0.509816	0.613541	1	FALSE
g4295	-0.0915953	0.179657	32.1338	-0.509835	0.613651	1	FALSE
g4519	0.0711733	0.14005	36.5071	0.508198	0.614372	1	FALSE
g47	0.120486	0.2372	32.0183	0.507949	0.614971	1	FALSE
g1519	-0.141355	0.278237	30.3192	-0.508039	0.615102	1	FALSE
g5202	0.108767	0.214486	33.9093	0.507106	0.615362	1	FALSE
g2727	-0.240757	0.474401	29.9485	-0.507496	0.615524	1	FALSE
g407	-0.115102	0.227405	38.5479	-0.506154	0.615631	1	FALSE
g1968	-0.10015	0.197657	30.6949	-0.506686	0.615995	1	FALSE
g4864	0.0527481	0.104235	33.7603	0.506049	0.616111	1	FALSE
g5257	0.0711596	0.140699	34.7729	0.505757	0.616219	1	FALSE
g1638	0.109914	0.217599	35.8626	0.505122	0.616563	1	FALSE
g576	-0.3298	0.642935	12.7858	-0.51296	0.616726	1	FALSE
g3670	-0.167208	0.330764	31.1669	-0.505519	0.616751	1	FALSE
g936	0.0292268	0.0579477	36.534	0.504365	0.617033	1	FALSE
g3176	-0.170053	0.33748	33.292	-0.503892	0.617656	1	FALSE
g5133	-0.0535262	0.106605	36.0888	-0.502097	0.618649	1	FALSE
g4021	0.0817901	0.162781	32.2519	0.502453	0.618762	1	FALSE
g846	-0.0499055	0.099534	38.2173	-0.501391	0.618972	1	FALSE
g3160	0.0542804	0.107678	21.9207	0.504097	0.619222	1	FALSE
g5218	0.219334	0.436391	23.6501	0.50261	0.619887	1	FALSE
g4772	0.0574372	0.11496	40.5458	0.499629	0.620037	1	FALSE
g4970	0.0899807	0.180074	39.9086	0.499688	0.620039	1	FALSE
g3484	0.0876172	0.175049	31.5723	0.500531	0.620173	1	FALSE
g1094	-0.0789054	0.157784	32.1694	-0.500084	0.620419	1	FALSE
g3618	-0.034455	0.0689913	36.8105	-0.499412	0.620461	1	FALSE
g1659	0.0634631	0.127138	34.3507	0.499166	0.620844	1	FALSE
g5051	0.140979	0.282616	31.2232	0.498835	0.621392	1	FALSE
g5502	0.0921047	0.184868	33.3876	0.498218	0.621596	1	FALSE
g3339	0.100071	0.20112	38.0947	0.497571	0.621647	1	FALSE
g2196	0.0860584	0.173272	32.1707	0.496667	0.622801	1	FALSE
g912	0.0325341	0.0655608	35.0237	0.496244	0.622823	1	FALSE
g5301	0.0340046	0.0686795	38.9534	0.49512	0.623297	1	FALSE
g208	-0.100151	0.201938	32.1831	-0.495947	0.623302	1	FALSE
g3502	-0.015193	0.0306853	38.7716	-0.495123	0.623308	1	FALSE
g384	0.136418	0.275346	31.5506	0.495442	0.623722	1	FALSE
g5145	-0.12067	0.243593	31.3461	-0.495377	0.623789	1	FALSE
g3719	-0.0908812	0.183792	32.6989	-0.494478	0.624275	1	FALSE
g1644	0.117852	0.237445	22.6493	0.496333	0.624442	1	FALSE
g469	0.151538	0.306779	33.1983	0.493966	0.624583	1	FALSE
g187	0.101153	0.205848	35.7818	0.491397	0.626147	1	FALSE
g1403	0.147657	0.300458	34.0191	0.49144	0.626271	1	FALSE
g639	0.126764	0.258078	32.6196	0.491187	0.626583	1	FALSE
g4280	0.0960064	0.195923	32.9612	0.490022	0.627364	1	FALSE
g4237	-0.109611	0.224322	32.9022	-0.488632	0.628344	1	FALSE
g2608	0.0872244	0.178801	35.0297	0.487829	0.62871	1	FALSE
g4233	0.125885	0.24816	6.3274	0.507273	0.629156	1	FALSE
g4695	0.107698	0.221107	31.1934	0.487084	0.629604	1	FALSE
g2044	-0.155974	0.320498	32.2873	-0.48666	0.629787	1	FALSE
g1579	0.0688389	0.141902	38.0906	0.485114	0.630374	1	FALSE
g655	0.0673787	0.138948	39.6234	0.484921	0.630403	1	FALSE
g4560	0.14706	0.302808	32.9266	0.485654	0.630429	1	FALSE
g4890	-0.106925	0.219173	22.1651	-0.487856	0.630443	1	FALSE
g2218	0.192567	0.397222	32.3133	0.484784	0.6311	1	FALSE
g5348	0.062049	0.128643	38.4423	0.482335	0.632303	1	FALSE
g5388	0.091517	0.189427	29.7586	0.483125	0.632543	1	FALSE
g1923	-0.191356	0.396633	27.3785	-0.48245	0.633321	1	FALSE
g3838	0.0650065	0.135132	32.9624	0.481059	0.633653	1	FALSE
g4354	0.109255	0.227464	37.9757	0.480316	0.633758	1	FALSE
g4371	-0.086722	0.18042	32.1397	-0.480666	0.63401	1	FALSE
g5222	0.0427026	0.0891879	41.0595	0.478794	0.634625	1	FALSE
g5589	-0.0741417	0.155053	37.2651	-0.478171	0.635322	1	FALSE
g791	-0.0430915	0.0899655	30.6369	-0.478979	0.635355	1	FALSE
g524	-0.043909	0.0918605	37.6117	-0.477997	0.635419	1	FALSE
g3522	-0.0115288	0.02415	42.8759	-0.477384	0.635513	1	FALSE
g253	0.0801017	0.167911	37.0826	0.477047	0.636128	1	FALSE
g2062	0.0556186	0.116612	37.9454	0.476955	0.636129	1	FALSE
g4105	-0.0663268	0.139179	37.7172	-0.476559	0.636426	1	FALSE
g1555	-0.0725464	0.151976	30.8389	-0.477355	0.636475	1	FALSE
g1610	-0.133632	0.279169	21.4711	-0.478678	0.637006	1	FALSE
g3747	-0.0385609	0.0812233	37.1125	-0.474751	0.637746	1	FALSE
g182	-0.109613	0.2305	29.7475	-0.475545	0.637872	1	FALSE
g4704	-0.0106098	0.0224274	42.66	-0.473072	0.638573	1	FALSE
g4586	-0.046421	0.0980291	33.2726	-0.473543	0.638918	1	FALSE
g4483	0.115889	0.244784	29.8832	0.473432	0.639345	1	FALSE
g5564	-0.077695	0.164575	34.0707	-0.472095	0.639869	1	FALSE
g134	0.0374078	0.0793332	38.3496	0.471528	0.639936	1	FALSE
g3638	0.0385762	0.0818826	38.2731	0.471116	0.640232	1	FALSE
g2550	-0.116566	0.247403	34.5692	-0.471157	0.640488	1	FALSE
g4401	-0.1193	0.253181	31.0261	-0.471206	0.64079	1	FALSE
g2768	0.0562974	0.12017	36.3624	0.468482	0.642236	1	FALSE
g4473	0.0897544	0.191432	30.7422	0.468857	0.64248	1	FALSE
g5482	-0.0543324	0.11601	32.0897	-0.468341	0.642706	1	FALSE
g2836	0.103827	0.221795	30.5414	0.468121	0.643022	1	FALSE
g3273	-0.0564154	0.120536	30.3319	-0.468036	0.643104	1	FALSE
g1883	0.144677	0.309508	28.8366	0.467441	0.643698	1	FALSE
g632	0.10746	0.231019	35.291	0.465158	0.644676	1	FALSE
g1283	-0.0504489	0.10844	32.1444	-0.465223	0.644909	1	FALSE
g2013	0.100702	0.216586	30.7944	0.464951	0.645238	1	FALSE
g491	0.125449	0.271416	30.0755	0.462201	0.647263	1	FALSE
g2518	0.0881389	0.190938	32.6775	0.46161	0.647419	1	FALSE
g1522	-0.106287	0.230465	32.2294	-0.461184	0.647764	1	FALSE
g3178	-0.0808306	0.175348	33.649	-0.460972	0.647785	1	FALSE
g3022	0.0876332	0.190578	37.5043	0.459828	0.648295	1	FALSE
g2068	0.0825919	0.179694	37.9118	0.459627	0.648409	1	FALSE
g3483	-0.0961042	0.20881	28.6151	-0.460247	0.648817	1	FALSE
g503	0.028164	0.0614233	37.4134	0.458523	0.649229	1	FALSE
g1690	0.0868639	0.1892	29.8263	0.459112	0.649482	1	FALSE
g5272	-0.17963	0.387523	13.2825	-0.463534	0.650486	1	FALSE
g4668	-0.017392	0.0380873	37.5873	-0.456636	0.650561	1	FALSE
g1778	-0.14775	0.321632	20.7716	-0.459376	0.650736	1	FALSE
g3776	0.0723193	0.158219	28.7783	0.457084	0.651042	1	FALSE
g2085	-0.0588437	0.12891	32.4178	-0.456472	0.651095	1	FALSE
g678	0.022583	0.0496174	38.7946	0.455143	0.651543	1	FALSE
g4159	0.126618	0.278248	32.2255	0.455055	0.652121	1	FALSE
g3450	0.0462816	0.102164	41.5147	0.453013	0.652898	1	FALSE
g3107	-0.100079	0.220694	30.9802	-0.453473	0.653369	1	FALSE
g1761	0.0334058	0.0739283	40.9396	0.451867	0.65375	1	FALSE
g1112	0.0887816	0.196147	32.4518	0.452628	0.653828	1	FALSE
g1648	-0.0920752	0.203376	30.6343	-0.452733	0.653932	1	FALSE
g1475	-0.0358879	0.0795516	40.7942	-0.451127	0.654287	1	FALSE
g4080	0.0735483	0.162947	34.2521	0.451364	0.654572	1	FALSE
g3660	-0.0411318	0.0915328	39.1849	-0.449367	0.655643	1	FALSE
g4706	0.155636	0.346682	32.654	0.44893	0.656447	1	FALSE
g2157	0.063543	0.141654	33.3821	0.44858	0.656633	1	FALSE
g2139	-0.138824	0.309781	31.6907	-0.448135	0.657105	1	FALSE
g448	0.0335566	0.0750625	40.9241	0.447049	0.657197	1	FALSE
g1266	0.0783708	0.175241	38.5039	0.447217	0.657224	1	FALSE
g1510	0.079669	0.17807	33.242	0.447402	0.657487	1	FALSE
g2133	0.0534383	0.119567	33.515	0.446934	0.657798	1	FALSE
g2988	0.0344987	0.0773692	36.6071	0.445897	0.658298	1	FALSE
g4735	0.126976	0.284857	33.6368	0.445752	0.658632	1	FALSE
g508	0.124125	0.279809	33.8954	0.443608	0.660145	1	FALSE
g4757	0.0270946	0.0611649	38.1399	0.442976	0.660286	1	FALSE
g913	0.0537674	0.121395	36.5402	0.442912	0.66044	1	FALSE
g1717	0.0774417	0.174966	32.6659	0.44261	0.660965	1	FALSE
g4120	-0.0324767	0.0736065	35.7474	-0.44122	0.661711	1	FALSE
g958	-0.0899041	0.204112	40.1139	-0.440465	0.661965	1	FALSE
g5170	0.110467	0.250549	32.7716	0.440899	0.662181	1	FALSE
g3900	0.0590089	0.133818	29.9288	0.440965	0.662407	1	FALSE
g314	-0.0687432	0.155983	31.4259	-0.440709	0.662441	1	FALSE
g5553	0.0310596	0.0707153	40.6963	0.43922	0.662826	1	FALSE
g5078	-0.16952	0.38547	33.2164	-0.439775	0.662948	1	FALSE
g5112	0.0581553	0.132355	36.052	0.43939	0.663001	1	FALSE
g4812	-0.209988	0.477334	27.9657	-0.439918	0.663378	1	FALSE
g5529	0.0512669	0.117239	34.9372	0.437286	0.664596	1	FALSE
g159	0.0917685	0.209917	30.2787	0.437166	0.665093	1	FALSE
g3930	-0.0942811	0.216384	31.6874	-0.435713	0.665999	1	FALSE
g5066	-0.101082	0.232166	26.1186	-0.435386	0.666859	1	FALSE
g5455	0.0308952	0.0712664	35.5017	0.433517	0.667262	1	FALSE
g3416	0.0812366	0.187356	33.2159	0.433595	0.667386	1	FALSE
g2645	0.126726	0.293235	35.7519	0.432167	0.668216	1	FALSE
g1032	-0.105684	0.244717	30.2422	-0.43186	0.668907	1	FALSE
g1028	-0.0701941	0.163568	36.0564	-0.429144	0.670372	1	FALSE
g4726	0.056796	0.132209	30.6097	0.429591	0.670502	1	FALSE
g3356	-0.0206455	0.0482294	42.3455	-0.428069	0.67077	1	FALSE
[truncated: 2,932 more rows]

## Sheet: SIGNIFICANT
MSqRob parameter:						Higher in BPS
fixed: Treatment_time						Higher in DMSO control
dynamic: bioractor
RlR Normalization									Merge					Protein_Report
	estimate	se	df	Tval	pval	qval	signif		Phylum_afterLoop	Description	KO_Main_role	KO_Sub_role	KO_Pathway	Description	Knumber	Accession
g56	1.98583	0.318909	30.258	6.22694	7.14128e-07	0.000624291	TRUE	56	#N/A	#N/A	#N/A	#N/A	#N/A	Uncharacterized protein OS=Anaerostipes caccae DSM 14662 GN=ANACAC_00989 PE=4 SV=1	0	B0MBG8
g2721	1.9395	0.377709	34.7811	5.1349	1.08386e-05	0.00363674	TRUE	2721	#N/A	#N/A	#N/A	#N/A	#N/A	Uncharacterized protein OS=Bacteroides thetaiotaomicron (strain ATCC 29148 / DSM 2079 / NCTC 10582 / E50 / VPI-5482) GN=BT_3223 PE=4 SV=1	0	Q8A2T2
g4176	1.91535	0.400975	28.2294	4.77674	5.01236e-05	0.00842655	TRUE	4176	#N/A	#N/A	#N/A	#N/A	#N/A	Uncharacterized protein OS=Bacteroides thetaiotaomicron (strain ATCC 29148 / DSM 2079 / NCTC 10582 / E50 / VPI-5482) GN=BT_0546 PE=4 SV=1	0	Q8AAB9
g3080	1.91217	0.230893	28.8219	8.2816	4.14263e-09	9.05371e-06	TRUE	3080	Bacteroides thetaiotaomicron	asparagine synthase (glutamine-hydrolysing)	Metabolism	Amino acid metabolism	Alanine, aspartate and glutamate metabolism	Asparagine synthetase B, glutamine-hydrolyzing OS=Bacteroides thetaiotaomicron (strain ATCC 29148 / DSM 2079 / NCTC 10582 / E50 / VPI-5482) GN=BT_0551 PE=4 SV=1	K01953	Q8AAB4
g4484	1.72794	0.336524	33.8168	5.13467	1.16482e-05	0.00363674	TRUE	4484	#N/A	#N/A	#N/A	#N/A	#N/A	Uncharacterized protein OS=Bacteroides thetaiotaomicron (strain ATCC 29148 / DSM 2079 / NCTC 10582 / E50 / VPI-5482) GN=BT_3222 PE=1 SV=1	0	Q8A2T3
g5535	1.66582	0.19971	29.0079	8.34119	3.39776e-09	9.05371e-06	TRUE	5535	Bacteroides thetaiotaomicron	glutamate synthase (NADPH/NADH) large chain	Metabolism	Amino acid metabolism	Alanine, aspartate and glutamate metabolism	Glutamate synthase, large subunit OS=Bacteroides thetaiotaomicron (strain ATCC 29148 / DSM 2079 / NCTC 10582 / E50 / VPI-5482) GN=BT_0553 PE=4 SV=1	K00265	Q8AAB2
g3604	1.50624	0.275773	32.8486	5.46187	4.78454e-06	0.00209132	TRUE	3604	Bacteroides thetaiotaomicron	ABC-2 type transport system permease protein	Environmental Information Processing	Membrane transport	Transporters	ABC-type transport, permease protein OS=Bacteroides thetaiotaomicron (strain ATCC 29148 / DSM 2079 / NCTC 10582 / E50 / VPI-5482) GN=BT_0926 PE=4 SV=1	K01992	Q8A991
g4331	1.4978	0.314478	29.4074	4.76281	4.75303e-05	0.00842655	TRUE	4331	Bacteroides thetaiotaomicron	nitrogen regulatory protein P-II 1	Environmental Information Processing	Signal transduction	Two-component system	Nitrogen regulatory protein P-II OS=Bacteroides thetaiotaomicron (strain ATCC 29148 / DSM 2079 / NCTC 10582 / E50 / VPI-5482) GN=BT_0545 PE=3 SV=1	K04751	Q8AAC0
g413	1.38346	0.293811	30.8297	4.70867	4.99983e-05	0.00842655	TRUE	413	Bacteroides thetaiotaomicron	imidazoleglycerol-phosphate dehydratase / histidinol-phosphatase	Metabolism	Amino acid metabolism	Histidine metabolism	Histidine biosynthesis bifunctional protein HisB OS=Bacteroides thetaiotaomicron (strain ATCC 29148 / DSM 2079 / NCTC 10582 / E50 / VPI-5482) GN=hisB PE=1 SV=1	K01089	Q8ABA7
g2258	1.3537	0.267295	29.2222	5.06445	2.07877e-05	0.00534488	TRUE	2258	Bacteroides thetaiotaomicron	glutamine synthetase	Cellular Processes	Cell growth and death	Necroptosis	Glutamine synthetase OS=Bacteroides thetaiotaomicron (strain ATCC 29148 / DSM 2079 / NCTC 10582 / E50 / VPI-5482) GN=BT_0543 PE=3 SV=1	K01915	Q8AAC2
g4111	1.33876	0.257946	26.6619	5.19006	1.89496e-05	0.0051768	TRUE	4111	#N/A	#N/A	#N/A	#N/A	#N/A	DNA-directed RNA polymerase subunit beta OS=Erysipelatoclostridium ramosum DSM 1402 GN=rpoB PE=3 SV=1	K03043	B0N975
g4946	1.24867	0.216215	30.5204	5.77515	2.46231e-06	0.00153753	TRUE	4946	Anaerostipes caccae	pyruvate carboxylase	Metabolism	Carbohydrate metabolism	Citrate cycle (TCA cycle)	Pyruvate carboxylase OS=Anaerostipes caccae DSM 14662 GN=pyc PE=4 SV=1	K01958	B0MJ44
g4697	1.08023	0.227937	33.0189	4.73917	3.96559e-05	0.00822414	TRUE	4697	#N/A	#N/A	#N/A	#N/A	#N/A	Serine--tRNA ligase OS=Blautia sp. YL58 GN=A4V09_19965 PE=4 SV=1	K01875	A0A1C7IDQ9
g4460	1.01117	0.207915	27.2823	4.86336	4.28817e-05	0.00822414	TRUE	4460	#N/A	#N/A	#N/A	#N/A	#N/A	ABC transporter OS=Blautia sp. YL58 GN=A4V09_02430 PE=4 SV=1	K09693	A0A1C7I531
g350	0.932324	0.204905	32.9161	4.55003	6.93378e-05	0.0104509	TRUE	350	#N/A	#N/A	#N/A	#N/A	#N/A	Acetyl-CoA carboxylase, biotin carboxylase subunit OS=Anaerostipes caccae DSM 14662 GN=accC PE=4 SV=1	K01961	B0MI45
g3868	0.892196	0.181217	29.14	4.92335	3.10248e-05	0.00707259	TRUE	3868	#N/A	#N/A	#N/A	#N/A	#N/A	Phosphoglucosamine mutase OS=Anaerostipes caccae DSM 14662 GN=glmM PE=3 SV=1	K03431	B0MGA4
g1623	0.86061	0.185845	31.3787	4.6308	6.02265e-05	0.00940179	TRUE	1623	#N/A	#N/A	#N/A	#N/A	#N/A	Putative regulatory protein OS=Bacteroides thetaiotaomicron (strain ATCC 29148 / DSM 2079 / NCTC 10582 / E50 / VPI-5482) GN=BT_2160 PE=4 SV=1	0	Q8A5S8
g5178	0.843068	0.214117	33.8765	3.93741	0.000389029	0.0377877	TRUE	5178	#N/A	#N/A	#N/A	#N/A	#N/A	Glucohydrolase OS=Blautia sp. YL58 GN=A4V09_16800 PE=4 SV=1	K01182	A0A1C7IC54
g4742	0.787075	0.174906	33.2227	4.49999	7.88721e-05	0.011121	TRUE	4742	#N/A	#N/A	#N/A	#N/A	#N/A	DNA-binding protein HU OS=Anaerostipes caccae DSM 14662 GN=hup PE=3 SV=1	K03530	B0MEU3
g940	0.712772	0.147593	32.1131	4.82931	3.23614e-05	0.00707259	TRUE	940	Bacteroides thetaiotaomicron	MFS transporter, SP family, xylose:H+ symportor	Environmental Information Processing	Membrane transport	Transporters	D-xylose-proton symporter (D-xylose transporter) OS=Bacteroides thetaiotaomicron (strain ATCC 29148 / DSM 2079 / NCTC 10582 / E50 / VPI-5482) GN=BT_0794 PE=3 SV=1	K08138	Q8A9M1
g4958	0.691451	0.133342	27.3812	5.18555	1.77842e-05	0.0051768	TRUE	4958	Bacteroides thetaiotaomicron	carbamoyl-phosphate synthase small subunit	Metabolism	Amino acid metabolism	Alanine, aspartate and glutamate metabolism	Carbamoyl-phosphate synthase small chain OS=Bacteroides thetaiotaomicron (strain ATCC 29148 / DSM 2079 / NCTC 10582 / E50 / VPI-5482) GN=carA PE=3 SV=1	K01956	Q8AAA9
g4862	0.686227	0.17178	25.3633	3.99481	0.000491457	0.0466991	TRUE	4862	#N/A	#N/A	#N/A	#N/A	#N/A	Protein RhsD OS=Escherichia coli (strain K12) GN=rhsD PE=2 SV=3	0	P16919
g635	0.585333	0.134641	30.7645	4.34736	0.000139732	0.0174505	TRUE	635	Blautia sp.	eukaryotic-like serine/threonine-protein kinase	Metabolism	Enzyme families	Protein kinases	Protein kinase OS=Blautia sp. YL58 GN=A4V09_02620 PE=4 SV=1	K12132	A0A1C7I521
g409	0.574392	0.135148	35.3675	4.25008	0.000148225	0.017997	TRUE	409	#N/A	#N/A	#N/A	#N/A	#N/A	ABC transporter, ATP-binding protein OS=Bacteroides thetaiotaomicron (strain ATCC 29148 / DSM 2079 / NCTC 10582 / E50 / VPI-5482) GN=BT_0925 PE=4 SV=1	K01990	Q8A992
g1819	0.541891	0.132487	34.5152	4.09013	0.000244883	0.0261069	TRUE	1819	#N/A	#N/A	#N/A	#N/A	#N/A	Beta-galactosidase OS=Bacteroides thetaiotaomicron (strain ATCC 29148 / DSM 2079 / NCTC 10582 / E50 / VPI-5482) GN=BT_4160 PE=3 SV=1	0	Q8A061
g248	0.53863	0.120058	29.4135	4.48641	0.00010263	0.0135938	TRUE	248	Bacteroides thetaiotaomicron	L-fucose/D-arabinose isomerase	Metabolism	Carbohydrate metabolism	Fructose and mannose metabolism	L-fucose isomerase OS=Bacteroides thetaiotaomicron (strain ATCC 29148 / DSM 2079 / NCTC 10582 / E50 / VPI-5482) GN=fucI PE=3 SV=1	K01818	Q9RQ13
g1417	0.511386	0.0982016	33.5	5.20751	9.60989e-06	0.0035004	TRUE	1417	#N/A	#N/A	#N/A	#N/A	#N/A	S-layer domain containing protein OS=Bacteroides thetaiotaomicron (strain ATCC 29148 / DSM 2079 / NCTC 10582 / E50 / VPI-5482) GN=BT_0924 PE=4 SV=1	0	Q8A993
g1272	0.475708	0.113633	30.2396	4.18637	0.000225469	0.0252698	TRUE	1272	Bacteroides thetaiotaomicron	carbamoyl-phosphate synthase large subunit	Metabolism	Amino acid metabolism	Alanine, aspartate and glutamate metabolism	Carbamoyl-phosphate synthase (glutamine-hydrolyzing) OS=Bacteroides thetaiotaomicron (strain ATCC 29148 / DSM 2079 / NCTC 10582 / E50 / VPI-5482) GN=BT_0557 PE=3 SV=1	K01955	Q8AAA8
g2300	0.412553	0.10388	36.2214	3.97145	0.000325254	0.032311	TRUE	2300	#N/A	#N/A	#N/A	#N/A	#N/A	Transketolase OS=Blautia sp. YL58 GN=A4V09_16855 PE=4 SV=1	K00615	A0A1C7IC66
g1464	0.367964	0.0800753	29.1088	4.59522	7.74332e-05	0.011121	TRUE	1464	#N/A	#N/A	#N/A	#N/A	#N/A	N5-carboxyaminoimidazole ribonucleotide mutase OS=Erysipelatoclostridium ramosum DSM 1402 GN=purE PE=3 SV=1	K01588	B0N5K6
g673	-0.60761	0.141951	29.7567	-4.28041	0.00017816	0.021047	TRUE	673	#N/A	#N/A	#N/A	#N/A	#N/A	Glutamine synthetase I OS=Bacteroides thetaiotaomicron (strain ATCC 29148 / DSM 2079 / NCTC 10582 / E50 / VPI-5482) GN=BT_0785 PE=3 SV=1	K01915	Q8A9N0
g526	-0.686506	0.168776	31.54	-4.06756	0.000295438	0.0300316	TRUE	526	Escherichia coli	phosphoenolpyruvate carboxylase	Metabolism	Carbohydrate metabolism	Pyruvate metabolism	Phosphoenolpyruvate carboxylase OS=Escherichia coli (strain K12) GN=ppc PE=1 SV=1	K01595	P00864
g758	-0.75496	0.156667	33.654	-4.81889	3.01153e-05	0.00707259	TRUE	758	#N/A	#N/A	#N/A	#N/A	#N/A	Pyruvate-flavodoxin oxidoreductase OS=Clostridium butyricum E4 str. BoNT E BL5262 GN=nifJ PE=3 SV=1	K03737	C4IDS2
g2846	-0.756715	0.169117	31.4898	-4.47451	9.35242e-05	0.0127748	TRUE	2846	#N/A	#N/A	#N/A	#N/A	#N/A	Glutamate--tRNA ligase OS=Escherichia coli (strain K12) GN=gltX PE=1 SV=1	K01885	P04805
g1389	-0.789258	0.168521	30.4253	-4.68343	5.52203e-05	0.00893956	TRUE	1389	#N/A	#N/A	#N/A	#N/A	#N/A	Uncharacterized protein OS=Bacteroides thetaiotaomicron (strain ATCC 29148 / DSM 2079 / NCTC 10582 / E50 / VPI-5482) GN=BT_4698 PE=4 SV=1	0	Q89YN3
g1128	-0.998575	0.239875	29.9321	-4.1629	0.000244439	0.0261069	TRUE	1128	#N/A	#N/A	#N/A	#N/A	#N/A	Adenylosuccinate synthetase OS=Escherichia coli (strain K12) GN=purA PE=1 SV=2	K01939	P0A7D4
g1	-1.02725	0.158765	31.5446	-6.47025	2.9927e-07	0.000327027	TRUE	1	Bacteroides thetaiotaomicron	HSP20 family protein	Genetic Information Processing	Folding, sorting and degradation	Chaperones and folding catalysts	Putative heat shock protein OS=Bacteroides thetaiotaomicron (strain ATCC 29148 / DSM 2079 / NCTC 10582 / E50 / VPI-5482) GN=BT_0565 PE=3 SV=1	K13993	Q8AAA0
g34	-1.07134	0.259712	29.9893	-4.12511	0.000270593	0.028161	TRUE	34	Clostridium butyricum	uridine phosphorylase	Metabolism	Nucleotide metabolism	Pyrimidine metabolism	Uridine phosphorylase OS=Clostridium butyricum E4 str. BoNT E BL5262 GN=udp PE=3 SV=1	K00757	C4IKG8
g2892	-1.1082	0.201425	29.4163	-5.50181	6.01454e-06	0.00238996	TRUE	2892	#N/A	#N/A	#N/A	#N/A	#N/A	Major outer membrane protein OmpA OS=Bacteroides thetaiotaomicron (strain ATCC 29148 / DSM 2079 / NCTC 10582 / E50 / VPI-5482) GN=BT_0066 PE=4 SV=1	0	Q8ABP4
g3261	-1.20553	0.213698	29.7027	-5.64126	3.94509e-06	0.0020559	TRUE	3261	#N/A	#N/A	#N/A	#N/A	#N/A	4-phosphoerythronate dehydrogenase OS=Anaerostipes caccae DSM 14662 GN=pdxB PE=3 SV=1	K00058	B0MCE6
g97	-1.2688	0.304124	32.1344	-4.17198	0.000214177	0.024636	TRUE	97	Escherichia coli	hydrogenase large subunit	Metabolism	Xenobiotics biodegradation and metabolism	Nitrotoluene degradation	Hydrogenase-1 large chain OS=Escherichia coli (strain K12) GN=hyaB PE=1 SV=1	K06281	P0ACD8
g4067	-1.27377	0.290775	30.2557	-4.38059	0.000130987	0.0168395	TRUE	4067	#N/A	#N/A	#N/A	#N/A	#N/A	Transketolase OS=Clostridium butyricum E4 str. BoNT E BL5262 GN=tkt PE=3 SV=1	K00615	C4IB65
g4616	-1.65957	0.345962	29.3859	-4.79698	4.3275e-05	0.00822414	TRUE	4616	Escherichia coli	omptin	Metabolism	Enzyme families	Peptidases	Protease 7 OS=Escherichia coli (strain K12) GN=ompT PE=1 SV=1	K01355	P09169
g878	-1.7223	0.290973	23.8926	-5.91912	4.23314e-06	0.0020559	TRUE	878	#N/A	#N/A	#N/A	#N/A	#N/A	Alpha-amylase OS=Clostridium butyricum E4 str. BoNT E BL5262 GN=CLP_1735 PE=3 SV=1	K01176	C4IFN1
g449	-1.91076	0.249793	29.4088	-7.64939	1.78657e-08	2.60304e-05	TRUE	449	#N/A	#N/A	#N/A	#N/A	#N/A	Alpha-galactosidase OS=Bacteroides thetaiotaomicron (strain ATCC 29148 / DSM 2079 / NCTC 10582 / E50 / VPI-5482) GN=BT_0065 PE=3 SV=1	K07407	Q8ABP5
g989	-2.37223	0.391789	26.0117	-6.05486	2.13358e-06	0.00153753	TRUE	989	#N/A	#N/A	#N/A	#N/A	#N/A	FAD linked oxidase domain protein OS=Clostridium butyricum E4 str. BoNT E BL5262 GN=CLP_3877 PE=4 SV=1	K00104	C4IEQ2
